# Supplementary material for: High-throughput circular RNA sequencing reveals the profiles of circular RNA in non-cirrhotic hepatocellular carcinoma
Source: BMC Cancer. 2022 Aug 5;22:857. doi: 10.1186/s12885-022-09909-2 (PMC9356431; doi:10.1186/s12885-022-09909-2)
Supplement: Supplementary file 3 — Additional file 3: Table S2. The circRNA sequecing data supplied by Novegene [file 12885_2022_9909_MOESM3_ESM.xlsx]

## Sheet: Additional file 3_Table S2
The circRNA sequecing data supplied by Novegene
CircRNA_ID	Chr	start	end	strand	full_length	spliced_length	gene_id	feature	samples	junction_read	non_junction_read	source_gene_name	Gene_description	Non_cirrhotic_1.readcount	Non_cirrhotic_2.readcount	Non_cirrhotic_3.readcount	Cirrhotic_1.readcount	Cirrhotic_2.readcount	Cirrhotic_3.readcount	Non_cirrhotic_1.tpm	Non_cirrhotic_2.tpm	Non_cirrhotic_3.tpm	Cirrhotic_1.tpm	Cirrhotic_2.tpm	Cirrhotic_3.tpm	Non_cirrho_readcount	Cirrhotic_readcount	log2FoldChange	pval	padj	significant
novel_circ_0005321	13	75356146	75362607	-	6461	193	ENSG00000136111;	exon:75356147-75356251,exon:75359769-75359858	Cirrho_1,Normal_1,Normal_2	8,20,6	10,17,65	TBC1D4	-||Rab-GTPase-TBC domain superfamily||PTB/PI domain||Rab-GTPase-TBC domain||PH-like domain superfamily||Domain of unknown function DUF3350	8	0	0	20	6	0	63.1313	0	0	110.698	16.6629	0	3.27813	6.79084	-1.06	0.62985	0.96627	FALSE
novel_circ_0028167	8	42973288	42986795	+	13507	406	ENSG00000168172;	exon:42973289-42973399,exon:42974107-42974194,exon:42982627-42982696,exon:42986655-42986795	Cirrho_1,Cirrho_2,Normal_1,Normal_2	14,11,9,14	35,71,27,48	HOOK3	Calponin homology domain||CH domain superfamily||-||Hook-like protein family	14	11	0	9	14	0	110.48	64.7352	0	49.814	38.8801	0	9.31864	4.95297	0.89348	0.61114	0.96613	FALSE
hsa_circ_0049459	19	11416613	11417059	-	446	278	ENSG00000205517;	exon:11416614-11416667,exon:11416836-11417059	Cirrho_1,Cirrho_2,Normal_1	6,15,6	36,46,55	RGL3	Ras guanine-nucleotide exchange factors catalytic domain||Ras guanine-nucleotide exchange factor, conserved site||-||Ubiquitin-like domain superfamily||Ras guanine nucleotide exchange factor domain superfamily||Ral guanine nucleotide dissociation stimulator-like 3||Ras guanine-nucleotide exchange factor catalytic domain superfamily||Ras-associating (RA) domain||Ras-like guanine nucleotide exchang…	6	15	0	6	0	0	47.3485	88.2753	0	33.2094	0	0	7.34303	1.73506	2.0909	0.34812	0.96613	FALSE
novel_circ_0017231	2	204657141	204686282	+	29141	766	ENSG00000116117;	intron:204657142-204657491,intron:204661809-204661960,intron:204663484-204663649,intron:204686181-204686282	Normal_1,Normal_2	41,43	51,44	PARD3B	Par3/HAL, N-terminal||PDZ domain||PDZ superfamily||-	0	0	0	41	43	0	0	0	0	226.931	119.418	0	0	19.0753	-6.4681	0.098146	0.96613	FALSE
hsa_circ_0035336	15	52405286	52410476	-	5190	441	ENSG00000197535;	exon:52405287-52405393,exon:52407292-52407399	Cirrho_2,Cirrho_3	5,4	24,21	MYO5A	Dilute domain||-||Kinesin motor domain superfamily||IQ motif, EF-hand binding site||P-loop containing nucleoside triphosphate hydrolase||Myosin, N-terminal, SH3-like||Class V myosin, motor domain||Myosin 5a, cargo-binding domain||Myosin S1 fragment, N-terminal||Myosin head, motor domain	0	5	4	0	0	0	0	29.4251	32.3303	0	0	0	3.41624	0	4.5117	0.16633	0.96613	FALSE
novel_circ_0027658	8	125003175	125007487	+	4312	348	ENSG00000104549;	exon:125003176-125003428,exon:125007391-125007487	Cirrho_2,Cirrho_3,Normal_2	14,13,13	164,115,91	SQLE	FAD/NAD(P)-binding domain superfamily||Squalene epoxidase||FAD-binding domain||Squalene monooxygenase	0	14	13	0	13	0	0	82.3903	105.073	0	36.103	0	10.3701	2.18249	2.1753	0.28525	0.96613	FALSE
hsa_circ_0035338	15	52405286	52433285	-	27999	1026	ENSG00000197535;	exon:52405287-52405393,exon:52407292-52407399	Cirrho_3	7	23	MYO5A	Dilute domain||-||Kinesin motor domain superfamily||IQ motif, EF-hand binding site||P-loop containing nucleoside triphosphate hydrolase||Myosin, N-terminal, SH3-like||Class V myosin, motor domain||Myosin 5a, cargo-binding domain||Myosin S1 fragment, N-terminal||Myosin head, motor domain	0	0	7	0	0	0	0	0	56.578	0	0	0	3.12917	0	4.3762	0.24443	0.96613	FALSE
novel_circ_0019564	3	149697705	149703328	-	5623	442	ENSG00000018408;	intron:149697706-149697785,intron:149702799-149702958,intron:149703124-149703328	Cirrho_2	15	3	WWTR1	WW domain||-||WW domain superfamily	0	15	0	0	0	0	0	88.2753	0	0	0	0	4.88443	0	5.0355	0.12007	0.96613	FALSE
novel_circ_0021986	4	41598919	41619440	+	20521	136	ENSG00000064042;	exon:41598920-41599026,exon:41603875-41603905	Normal_3	4	29	LIMCH1	Calponin/LIMCH1||Domain of unknown function DUF4757||LIM and calponin homology domains-containing protein 1||-||Smooth muscle protein/calponin||Zinc finger, LIM-type||CH domain superfamily||Calponin homology domain	0	0	0	0	0	4	0	0	0	0	0	31.5564	0	1.65012	-2.9047	0.46256	0.96613	FALSE
hsa_circ_0008327	2	202290322	202295837	+	5515	572	ENSG00000055044;	exon:202290323-202290457,exon:202295674-202295837	Cirrho_1,Cirrho_2,Normal_1,Normal_2,Normal_3	9,9,5,19,3	19,18,34,35,33	NOP58	Nop domain||Nop domain superfamily||NOSIC||Helix hairpin bin domain superfamily||NOP5, N-terminal||-	9	9	0	5	19	3	71.0227	52.9652	0	27.6745	52.7659	23.6673	6.61855	5.87328	0.16386	0.91942	0.99445	FALSE
hsa_circ_0008324	7	148832633	148847305	-	14672	370	ENSG00000106462;	exon:148832634-148832750,exon:148846470-148846598,exon:148847182-148847305	Cirrho_1,Cirrho_2,Cirrho_3,Normal_1,Normal_2,Normal_3	4,4,20,27,54,20	0,0,27,5,14,4	EZH2	SANT/Myb domain||CXC domain||SET domain||-||Polycomb repressive complex 2 subunit EZH1/EZH2, tri-helical domain||Pre-SET CXC domain||Tesmin/TSO1-like CXC domain||Histone-lysine N-methyltransferase EZH1/EZH2	4	4	20	27	54	20	31.5657	23.5401	161.651	149.442	149.966	157.782	11.8821	25.1241	-1.0943	0.33535	0.96613	FALSE
hsa_circ_0008325	6	57207627	57210445	-	2818	306	ENSG00000112210;	exon:57207628-57207713,exon:57210226-57210445	Cirrho_3,Normal_2,Normal_3	4,7,6	61,31,23	RAB23	Small GTPase||Ras-related protein Rab-23||P-loop containing nucleoside triphosphate hydrolase||Small GTP-binding protein domain||Small GTPase superfamily, Ras-type	0	0	4	0	7	6	0	0	32.3303	0	19.4401	47.3347	1.7881	3.65037	-1.0445	0.68586	0.97096	FALSE
hsa_circ_0008322	5	140537337	140542281	+	4944	703	ENSG00000254996;	exon:140537338-140537589,exon:140542172-140542281	Cirrho_3	6	2	ANKHD1-EIF4EBP3	K Homology domain, type 1||-||K Homology domain, type 1 superfamily||Ankyrin repeat||Ankyrin repeat-containing domain superfamily||K Homology domain||Ankyrin repeat-containing domain	0	0	6	0	0	0	0	0	48.4954	0	0	0	2.68215	0	4.1534	0.29253	0.96613	FALSE
hsa_circ_0008323	22	31551396	31575392	+	23996	6085	ENSG00000198089;	intron:31551397-31551487,intron:31556942-31557059,intron:31573058-31573214,intron:31575231-31575392	Cirrho_1,Cirrho_2,Normal_2	9,6,17	13,1,27	SFI1	Protein SFI1 homologue||-	9	6	0	0	17	0	71.0227	35.3101	0	0	47.2116	0	5.64167	2.85403	0.93805	0.67781	0.96856	FALSE
hsa_circ_0008320	8	106679209	106684359	+	5150	305	ENSG00000164830;	exon:106679210-106679292,exon:106683199-106683306,exon:106684246-106684359	Cirrho_1,Cirrho_2,Cirrho_3,Normal_1,Normal_2,Normal_3	12,14,41,11,15,3	16,32,59,20,42,16	OXR1	LysM domain superfamily||-||LysM domain||TLDc domain	12	14	41	11	15	3	94.697	82.3903	331.385	60.8838	41.6573	23.6673	27.804	6.9368	1.9845	0.080733	0.96613	FALSE
hsa_circ_0008321	6	100715461	100725703	-	10242	414	ENSG00000112249;	exon:100715462-100715533,exon:100718075-100718251,exon:100725539-100725703	Cirrho_1,Cirrho_2,Cirrho_3,Normal_1,Normal_2,Normal_3	18,23,10,39,34,20	11,56,44,49,45,22	ASCC3	DEAD/DEAH box helicase domain||C2 domain superfamily||Winged helix DNA-binding domain superfamily||Helicase superfamily 1/2, ATP-binding domain||Sec63 domain||Helicase, C-terminal||-||AAA+ ATPase domain||P-loop containing nucleoside triphosphate hydrolase||Immunoglobulin E-set	18	23	10	39	34	20	142.045	135.355	80.8257	215.861	94.4232	157.782	19.3355	25.2366	-0.37848	0.6998	0.97096	FALSE
novel_circ_0009392	17	59047682	59049393	-	1711	351	ENSG00000108395;	exon:59047683-59047819,exon:59049178-59049393	Normal_3	2	22	TRIM37	B-box, C-terminal||-||B-box-type zinc finger||MATH/TRAF domain||TRIM37, MATH domain||TRAF-like||Zinc finger, RING-type||Zinc finger, RING/FYVE/PHD-type	0	0	0	0	0	2	0	0	0	0	0	15.7782	0	0.825061	-1.8751	0.6394	0.96627	FALSE
hsa_circ_0092271	Y	19720871	19721311	-	440	345	ENSG00000012817;	exon:19720872-19721034,exon:19721130-19721311	Normal_2	6	25	KDM5D	JmjC domain||Zinc finger, FYVE/PHD-type||Lysine-specific demethylase-like domain||ARID DNA-binding domain||Zinc finger, PHD-finger||JmjN domain||Zinc finger, RING/FYVE/PHD-type||ARID DNA-binding domain superfamily||Zinc finger, PHD-type, conserved site||Zinc finger, C5HC2-type||Zinc finger, PHD-type	0	0	0	0	6	0	0	0	0	0	16.6629	0	0	1.00731	-2.2706	0.5683	0.96613	FALSE
novel_circ_0021771	4	20704465	20713539	+	9074	308	ENSG00000163138;	exon:20704466-20704533,exon:20712788-20712922,exon:20713432-20713539	Normal_2,Normal_3	3,6	27,4	PACRGL	Armadillo-like helical||Parkin co-regulated protein||Armadillo-type fold||-	0	0	0	0	3	6	0	0	0	0	8.33146	47.3347	0	2.97884	-3.7728	0.27447	0.96613	FALSE
novel_circ_0007595	15	82852141	82854800	-	2659	266	ENSG00000103942;	exon:82852142-82852252,exon:82854644-82854800	Cirrho_2	2	137	HOMER2	-||PH-like domain superfamily||WH1/EVH1 domain	0	2	0	0	0	0	0	11.77	0	0	0	0	0.651257	0	2.1582	0.59503	0.96613	FALSE
novel_circ_0001544	10	94820495	94850058	+	29563	141	ENSG00000165841;ENSG00000276490;	exon:94849917-94850058	Cirrho_1,Cirrho_2,Cirrho_3,Normal_2,Normal_3	16,27,31,4,6	50,41,53,19,28	CYP2C19;AL583836.1	-	16	27	31	0	4	6	126.263	158.895	250.56	0	11.1086	47.3347	29.206	3.14672	3.2875	0.011166	0.96613	TRUE
novel_circ_0001547	10	94842836	94850058	+	7222	328	ENSG00000276490;ENSG00000165841;	exon:94842837-94843024,exon:94849917-94850058	Cirrho_1,Cirrho_2,Cirrho_3,Normal_1,Normal_2,Normal_3	77,40,55,2,26,24	61,55,74,6,24,29	AL583836.1;CYP2C19	-	77	40	55	2	26	24	607.639	235.401	444.541	11.0698	72.206	189.339	69.1635	14.8441	2.2353	0.033654	0.96613	TRUE
hsa_circ_0020190	10	119838534	119842595	-	4061	408	ENSG00000197771;	exon:119838535-119838700	Normal_2	5	34	MCMBP	Mini-chromosome maintenance complex-binding protein	0	0	0	0	5	0	0	0	0	0	13.8858	0	0	0.839421	-2.0157	0.61373	0.96613	FALSE
hsa_circ_0020197	10	119902798	119904277	+	1479	405	ENSG00000107651;	exon:119902799-119903009,exon:119904084-119904277	Normal_2	5	26	SEC23IP	Sterile alpha motif/pointed domain superfamily||Sterile alpha motif domain||WWE domain||SEC23-interacting protein, SAM domain||-||DDHD domain	0	0	0	0	5	0	0	0	0	0	13.8858	0	0	0.839421	-2.0157	0.61373	0.96613	FALSE
novel_circ_0001540	10	94780498	94850058	+	69560	488	ENSG00000276490;ENSG00000165841;	exon:94780499-94780659,exon:94842837-94843024,exon:94849917-94850058	Cirrho_2,Cirrho_3,Normal_1,Normal_3	11,14,2,11	41,43,6,25	AL583836.1;CYP2C19	-	0	11	14	2	0	11	0	64.7352	113.156	11.0698	0	86.7802	9.84026	5.11619	0.97956	0.59935	0.96613	FALSE
novel_circ_0026089	7	135643191	135646231	+	3040	490	ENSG00000155561;	exon:135643192-135643358,exon:135644895-135645018,exon:135645468-135645596,exon:135646158-135646231	Cirrho_1,Normal_2	3,2	8,19	NUP205	-||Nucleoporin Nup186/Nup192/Nup205	3	0	0	0	2	0	23.6742	0	0	0	5.55431	0	1.2293	0.335768	1.5708	0.69218	0.97096	FALSE
novel_circ_0026087	7	135625163	135630470	+	5307	438	ENSG00000155561;	exon:135625164-135625355,exon:135626240-135626361,exon:135630344-135630470	Cirrho_1	4	11	NUP205	-||Nucleoporin Nup186/Nup192/Nup205	4	0	0	0	0	0	31.5657	0	0	0	0	0	1.63906	0	3.4472	0.38527	0.96613	FALSE
novel_circ_0013222	1	230668675	230679052	+	10377	247	ENSG00000135775;	exon:230668676-230668784,exon:230678913-230679052	Cirrho_1	2	30	COG2	-||Conserved oligomeric Golgi complex, subunit 2, N-terminal||COG complex component, COG2, C-terminal||COG complex component, COG2	2	0	0	0	0	0	15.7828	0	0	0	0	0	0.819532	0	2.4436	0.54461	0.96613	FALSE
novel_circ_0022583	5	115831693	115837764	-	6071	169	ENSG00000145782;	exon:115831694-115831863	Cirrho_2	5	28	ATG12	-||Ubiquitin-like domain superfamily||Ubiquitin-like protein Atg12	0	5	0	0	0	0	0	29.4251	0	0	0	0	1.62814	0	3.4583	0.38368	0.96613	FALSE
novel_circ_0001548	10	94842836	94874809	+	31973	442	n/a	intergenic_region:94842837-94843024,intergenic_region:94849917-94850058,intergenic_region:94874695-94874809	Cirrho_1,Cirrho_2,Cirrho_3,Normal_1,Normal_2,Normal_3	17,39,15,3,18,8	32,35,63,1,12,13	--	-	17	39	15	3	18	8	134.154	229.516	121.239	16.6047	49.9888	63.1129	26.3709	7.18969	1.8802	0.089344	0.96613	FALSE
novel_circ_0004719	13	100301459	100310251	+	8792	200	ENSG00000175198;	intron:100307192-100307260,intron:100309833-100309908,intron:100310194-100310251	Normal_1,Normal_2	4,8	140199	PCCA	-||Propionyl-coenzyme A carboxylase, BT domain||Biotin/lipoyl attachment||Pre-ATP-grasp domain superfamily||Biotin carboxylase, C-terminal||Biotin carboxylation domain||Biotin-binding site||Biotin carboxylase-like, N-terminal domain||Single hybrid motif||ATP-grasp fold||Carbamoyl-phosphate synthetase large subunit-like, ATP-binding domain||Rudiment single hybrid motif	0	0	0	4	8	0	0	0	0	22.1396	22.2172	0	0	2.49978	-3.5481	0.32919	0.96613	FALSE
novel_circ_0026080	7	135044024	135081790	+	37766	391	ENSG00000146856;	exon:135044025-135044151,exon:135059169-135059235,exon:135076397-135076468,exon:135080203-135080260,exon:135081719-135081790	Cirrho_2,Normal_1,Normal_2,Normal_3	4,24,16,6	9,43,25,8	AGBL3	-||Cytosolic carboxypeptidase, N-terminal||Peptidase M14, carboxypeptidase A	0	4	0	24	16	6	0	23.5401	0	132.837	44.4344	47.3347	1.30251	12.1016	-3.1349	0.075703	0.96613	FALSE
hsa_circ_0034682	15	41243666	41262883	+	19217	282	ENSG00000187446;	exon:41243667-41243739	Cirrho_3,Normal_2	7,4	48,54	CHP1	EF-hand domain pair||EF-hand domain||-	0	0	7	0	4	0	0	0	56.578	0	11.1086	0	3.12917	0.671537	2.117	0.51005	0.96613	FALSE
novel_circ_0006077	14	64186423	64188708	+	2285	313	ENSG00000054654;	exon:64186424-64186579,exon:64188550-64188708	Cirrho_1,Normal_3	7,4	45,9	SYNE2	Actinin-type actin-binding domain, conserved site||Nesprin-2||KASH domain||Spectrin/alpha-actinin||Calponin homology domain||CH domain superfamily||-||Spectrin repeat	7	0	0	0	0	4	55.2399	0	0	0	0	31.5564	2.86836	1.65012	0.84306	0.78309	0.98124	FALSE
novel_circ_0015182	20	52355321	52357561	+	2240	264	ENSG00000234948;	intron:52355322-52355359,intron:52356080-52356158,intron:52357412-52357561	Normal_2	4	3	--	-	0	0	0	0	4	0	0	0	0	0	11.1086	0	0	0.671537	-1.7054	0.67092	0.96627	FALSE
novel_circ_0013320	1	235437321	235442911	+	5590	432	ENSG00000284770;ENSG00000285053;	exon:235437322-235437474,exon:235438769-235438922,exon:235441814-235441882,exon:235442852-235442911	Cirrho_1,Cirrho_2,Normal_1,Normal_2,Normal_3	12,7,18,42,17	8,34,29,29,29	TBCE;TBCE	-	12	7	0	18	42	17	94.697	41.1951	0	99.6281	116.64	134.115	7.19659	19.2693	-1.4161	0.28247	0.96613	FALSE
novel_circ_0013321	1	235438768	235442911	+	4143	59	ENSG00000285053;ENSG00000284770;	exon:235442852-235442911	Cirrho_2,Normal_3	5,2	26,20	TBCE;TBCE	-	0	5	0	0	0	2	0	29.4251	0	0	0	15.7782	1.62814	0.825061	1.0643	0.77671	0.98094	FALSE
hsa_circ_0005567	1	51402434	51408332	-	5898	607	ENSG00000085832;	exon:51402435-51402525,exon:51403419-51403532,exon:51405905-51406108,exon:51408135-51408332	Cirrho_1,Cirrho_2,Cirrho_3,Normal_1,Normal_2,Normal_3	69,94,61,64,78,58	162,117,103,86,148,113	EPS15	EF-hand domain pair||Ubiquitin interacting motif||EH domain||EF-Hand 1, calcium-binding site||-||EF-hand domain	69	94	61	64	78	58	544.508	553.192	493.037	354.233	216.618	457.568	86.1514	55.5291	0.63793	0.4257	0.96613	FALSE
novel_circ_0003946	12	27368261	27377564	+	9303	193	ENSG00000029153;	intron:27376346-27376416,intron:27377441-27377564	Cirrho_3,Normal_2	2,4	13,4	ARNTL2	PAS domain||PAS domain superfamily||PAS fold||Helix-loop-helix DNA-binding domain superfamily||Myc-type, basic helix-loop-helix (bHLH) domain||Nuclear translocator	0	0	2	0	4	0	0	0	16.1651	0	11.1086	0	0.894049	0.671537	0.32341	0.93485	0.99445	FALSE
hsa_circ_0005565	17	32362913	32368014	+	5101	565	ENSG00000010244;	exon:32367757-32368014	Cirrho_1,Normal_2,Normal_3	8,11,9	56149112	ZNF207	-||Zinc finger C2H2-type	8	0	0	0	11	9	63.1313	0	0	0	30.5487	71.002	3.27813	5.5595	-0.75884	0.73684	0.97096	FALSE
hsa_circ_0005564	8	38424508	38426245	-	1737	315	ENSG00000077782;	exon:38424509-38424699,exon:38426122-38426245	Normal_1	6	21	FGFR1	Immunoglobulin subtype 2||Protein kinase-like domain superfamily||Immunoglobulin-like domain||Immunoglobulin-like domain superfamily||-||Tyrosine-protein kinase, active site||Protein kinase, ATP binding site||Protein kinase domain||Fibroblast growth factor receptor, transmembrane domain||Immunoglobulin I-set||Immunoglobulin subtype||Tyrosine-protein kinase, catalytic domain||Immunoglobulin-like f…	0	0	0	6	0	0	0	0	0	33.2094	0	0	0	1.73506	-3.0082	0.4464	0.96613	FALSE
hsa_circ_0005563	2	231206197	231216793	+	10596	545	ENSG00000135931;	exon:231206198-231206289,exon:231208127-231208252,exon:231214831-231215001,exon:231216638-231216793	Normal_2	6	11	ARMC9	Armadillo-like helical||Armadillo-type fold||LIS1 homology motif||-||LisH domain-containing protein ARMC9	0	0	0	0	6	0	0	0	0	0	16.6629	0	0	1.00731	-2.2706	0.5683	0.96613	FALSE
novel_circ_0016943	2	189791789	189795951	+	4162	333	ENSG00000064933;	exon:189791790-189791941,exon:189795769-189795951	Normal_2	4	399	PMS1	High mobility group box domain||Histidine kinase/HSP90-like ATPase||PMS1 protein homologue 1||High mobility group box domain superfamily||Ribosomal protein S5 domain 2-type fold||DNA mismatch repair protein family, N-terminal||-||DNA mismatch repair protein MutL/Mlh/Pms||Ribosomal protein S5 domain 2-type fold, subgroup||Histidine kinase/HSP90-like ATPase superfamily||DNA mismatch repair, conserv…	0	0	0	0	4	0	0	0	0	0	11.1086	0	0	0.671537	-1.7054	0.67092	0.96627	FALSE
hsa_circ_0005560	17	81588943	81600427	-	11484	447	ENSG00000182446;	exon:81588944-81589104,exon:81596116-81596242,exon:81597245-81597316,exon:81600341-81600427	Cirrho_2,Normal_2	4,22	93162	NPLOC4	Zinc finger, RanBP2-type superfamily||Nuclear protein localization protein 4||NPL4, zinc-binding putative||Nuclear pore localisation protein Npl4, ubiquitin-like domain||-||Zinc finger, RanBP2-type||Nuclear pore localisation protein NPL4, C-terminal||MPN domain||Ubiquitin-like domain superfamily	0	4	0	0	22	0	0	23.5401	0	0	61.0974	0	1.30251	3.69345	-1.4936	0.61169	0.96613	FALSE
novel_circ_0018722	2	75673443	75696315	-	22872	312	ENSG00000005436;	exon:75673444-75673520,exon:75680193-75680314,exon:75696200-75696315	Cirrho_1	4	16	GCFC2	GC-rich sequence DNA-binding factor-like domain||GC-rich sequence DNA-binding factor||-	4	0	0	0	0	0	31.5657	0	0	0	0	0	1.63906	0	3.4472	0.38527	0.96613	FALSE
novel_circ_0016491	2	148041205	148054449	+	13244	358	ENSG00000204406;	exon:148041206-148041389,exon:148053933-148054050,exon:148054391-148054449	Normal_2	11	22	MBD5	-||DNA-binding domain superfamily||Methyl-CpG DNA binding||Methyl-CpG-binding domain protein 5/6||PWWP domain	0	0	0	0	11	0	0	0	0	0	30.5487	0	0	1.84673	-3.1252	0.42853	0.96613	FALSE
novel_circ_0014899	20	35246839	35254754	+	7915	568	ENSG00000125966;	exon:35246840-35246988,exon:35251905-35252021,exon:35254450-35254754	Cirrho_2	19	12	MMP24	Hemopexin-like repeats||Peptidase, metallopeptidase||Metallopeptidase, catalytic domain superfamily||Hemopexin, conserved site||Hemopexin-like domain superfamily||Matrix metalloproteinase-24||Peptidase M10A, catalytic domain||Peptidoglycan binding-like||Peptidase M10A||PGBD-like superfamily||Hemopexin-like domain||Peptidase M10, metallopeptidase||Peptidase M10A, matrix metallopeptidase, C-terminal	0	19	0	0	0	0	0	111.815	0	0	0	0	6.18694	0	5.3759	0.075521	0.96613	FALSE
novel_circ_0006072	14	63998913	64016631	+	17718	434	ENSG00000054654;	exon:63998914-63999040,exon:64009966-64010116,exon:64016473-64016631	Cirrho_1,Normal_1,Normal_2	2,3,9	31,3,3	SYNE2	Actinin-type actin-binding domain, conserved site||Nesprin-2||KASH domain||Spectrin/alpha-actinin||Calponin homology domain||CH domain superfamily||-||Spectrin repeat	2	0	0	3	9	0	15.7828	0	0	16.6047	24.9944	0	0.819532	2.37849	-1.5714	0.60925	0.96613	FALSE
novel_circ_0007259	15	64965319	64981025	-	15706	446	ENSG00000090487;	exon:64965320-64965460,exon:64974602-64974747,exon:64980864-64981025	Normal_1	5	97	SPG21	-||Maspardin||Alpha/Beta hydrolase fold||Alpha/beta hydrolase fold-1	0	0	0	5	0	0	0	0	0	27.6745	0	0	0	1.44588	-2.7451	0.48813	0.96613	FALSE
novel_circ_0007258	15	64965319	64974747	-	9428	285	ENSG00000090487;	exon:64965320-64965460,exon:64974602-64974747	Normal_3	5	79	SPG21	-||Maspardin||Alpha/Beta hydrolase fold||Alpha/beta hydrolase fold-1	0	0	0	0	0	5	0	0	0	0	0	39.4456	0	2.06265	-3.2328	0.41246	0.96613	FALSE
hsa_circ_0067347	3	131162407	131170887	+	8480	437	ENSG00000114670;	exon:131162408-131162527,exon:131165426-131165519	Cirrho_1,Normal_2,Normal_3	2,3,5	12,11,4	NEK11	Serine/threonine-protein kinase, active site||Protein kinase-like domain superfamily||-||Protein kinase domain	2	0	0	0	3	5	15.7828	0	0	0	8.33146	39.4456	0.819532	2.56631	-1.6386	0.59113	0.96613	FALSE
hsa_circ_0007044	12	104325336	104327671	+	2335	327	ENSG00000198431;	exon:104325337-104325429,exon:104327515-104327671	Cirrho_3	9	473	TXNRD1	Pyridine nucleotide-disulphide oxidoreductase, class I||-||Pyridine nucleotide-disulphide oxidoreductase, class I, active site||Glutaredoxin||FAD/NAD-linked reductase, dimerisation domain superfamily||FAD-dependent oxidoreductase 2, FAD binding domain||FAD/NAD(P)-binding domain||FAD/NAD(P)-binding domain superfamily||Thioredoxin-like superfamily||Thioredoxin/glutathione reductase selenoprotein||P…	0	0	9	0	0	0	0	0	72.7431	0	0	0	4.02322	0	4.7392	0.17031	0.96613	FALSE
novel_circ_0014896	20	35118597	35126375	-	7778	389	ENSG00000088298;	exon:35118598-35118719,exon:35123890-35124034,exon:35126251-35126375	Normal_2	7	62	EDEM2	Seven-hairpin glycosidases||Glycoside hydrolase family 47||Six-hairpin glycosidase-like superfamily	0	0	0	0	7	0	0	0	0	0	19.4401	0	0	1.17519	-2.4869	0.53099	0.96613	FALSE
novel_circ_0014891	20	35003409	35013066	-	9657	58	ENSG00000100991;	exon:35013008-35013066	Cirrho_2	2	241	TRPC4AP	Armadillo-type fold||Short transient receptor potential channel 4-associated protein	0	2	0	0	0	0	0	11.77	0	0	0	0	0.651257	0	2.1582	0.59503	0.96613	FALSE
novel_circ_0007252	15	64418540	64445108	+	26568	289	ENSG00000103671;	exon:64418541-64418728,exon:64445006-64445108	Cirrho_1,Cirrho_2,Normal_1,Normal_2	7,7,3,7	6,17,22,40	TRIP4	ASCH domain||PUA-like superfamily||Activating signal cointegrator 1-like||Zinc finger, C2HC5-type||-	7	7	0	3	7	0	55.2399	41.1951	0	16.6047	19.4401	0	5.14776	2.04272	1.296	0.5372	0.96613	FALSE
novel_circ_0014893	20	35035122	35049994	-	14872	313	ENSG00000100991;	exon:35035123-35035308,exon:35049866-35049994	Normal_2	3	377	TRPC4AP	Armadillo-type fold||Short transient receptor potential channel 4-associated protein	0	0	0	0	3	0	0	0	0	0	8.33146	0	0	0.503653	-1.3518	0.73768	0.97096	FALSE
novel_circ_0007250	15	64414084	64425631	+	11547	528	ENSG00000103671;	exon:64414085-64414211,exon:64418541-64418728,exon:64424031-64424155,exon:64425540-64425631	Normal_2	8	30	TRIP4	ASCH domain||PUA-like superfamily||Activating signal cointegrator 1-like||Zinc finger, C2HC5-type||-	0	0	0	0	8	0	0	0	0	0	22.2172	0	0	1.34307	-2.6749	0.49959	0.96613	FALSE
hsa_circ_0018749	10	72340788	72343511	-	2723	412	ENSG00000148719;	exon:72340789-72340868,exon:72340985-72341170,exon:72343366-72343511	Cirrho_2	4	8	DNAJB12	Chaperone J-domain superfamily||DnaJ domain||Domain of unknown function DUF1977, DnaJ-like||DnaJ domain, conserved site	0	4	0	0	0	0	0	23.5401	0	0	0	0	1.30251	0	3.1402	0.43073	0.96613	FALSE
hsa_circ_0032731	14	75882684	75902224	+	19540	301	ENSG00000119685;	exon:75882685-75882902,exon:75902142-75902224	Cirrho_1,Cirrho_2,Normal_1	3,2,9	3,2,6	TTLL5	Tubulin-tyrosine ligase/Tubulin polyglutamylase||-||ATP-grasp fold, subdomain 1	3	2	0	9	0	0	23.6742	11.77	0	49.814	0	0	1.88056	2.60259	-0.46301	0.86754	0.98984	FALSE
hsa_circ_0013298	1	99993536	99999415	+	5879	360	ENSG00000283761;ENSG00000117620;	exon:99993537-99993745,exon:99999261-99999415	Cirrho_2,Cirrho_3,Normal_1,Normal_2	4,6,5,19	23,222,16,45	AC118553.2;SLC35A3	-	0	4	6	5	19	0	0	23.5401	48.4954	27.6745	52.7659	0	3.98466	4.63568	-0.24976	0.90129	0.99364	FALSE
hsa_circ_0013299	1	100007033	100017815	+	10782	545	ENSG00000117620;ENSG00000283761;	exon:100007034-100007156,exon:100009288-100009323,exon:100011365-100011533	Cirrho_2,Cirrho_3,Normal_1,Normal_2	11,14,6,15	28,131,30,32	SLC35A3;AC118553.2	-	0	11	14	6	15	0	0	64.7352	113.156	33.2094	41.6573	0	9.84026	4.25332	1.1775	0.50639	0.96613	FALSE
hsa_circ_0028088	12	108817037	108823361	-	6324	291	ENSG00000084112;	exon:108817038-108817159,exon:108818249-108818313,exon:108818436-108818558,exon:108823258-108823361	Cirrho_2,Cirrho_3,Normal_1	7,3,6	42,34,15	SSH1	Protein-tyrosine phosphatase, active site||Protein phosphatase Slingshot homologue 1||Tyrosine specific protein phosphatases domain||DEK, C-terminal||Dual specificity phosphatase, catalytic domain||Protein-tyrosine phosphatase-like||-||Dual specificity protein phosphatase domain	0	7	3	6	0	0	0	41.1951	24.2477	33.2094	0	0	3.62047	1.73506	1.0685	0.6807	0.97023	FALSE
hsa_circ_0013290	1	99870399	99877828	+	7429	947	ENSG00000162688;	exon:99877641-99877828	Normal_2	13	20	AGL	Glycogen debranching enzyme, metazoa||Eukaryotic glycogen debranching enzyme, N-terminal domain||Glycogen debranching enzyme, central domain||Glycoside hydrolase superfamily||Glycogen debranching enzyme, glucanotransferase domain||Glycogen debranching enzyme, C-terminal||Glycogen debranching enzyme||Six-hairpin glycosidase superfamily||-	0	0	0	0	13	0	0	0	0	0	36.103	0	0	2.18249	-3.3623	0.3936	0.96613	FALSE
novel_circ_0025529	6	77271339	77273307	-	1968	280	n/a	intergenic_region:77273027-77273307	Cirrho_1,Cirrho_3,Normal_1,Normal_3	26,58,2,4	13,9,3,1	--	-	26	0	58	2	0	4	205.177	0	468.789	11.0698	0	31.5564	36.5813	2.22848	4.1261	0.010931	0.96613	TRUE
hsa_circ_0002694	19	4929221	4932956	+	3735	632	ENSG00000276043;	exon:4932741-4932956	Normal_2	2	29	UHRF1	PUA-like superfamily||Zinc finger, RING/FYVE/PHD-type||SRA-YDG superfamily||Zinc finger, PHD-finger||Ubiquitin domain||Zinc finger, RING-type||Zinc finger, RING-type, conserved site||Zinc finger, PHD-type||Ubiquitin-like domain superfamily||Zinc finger, FYVE/PHD-type||SRA-YDG||UHRF1, tandem tudor domain	0	0	0	0	2	0	0	0	0	0	5.55431	0	0	0.335768	-0.93528	0.81769	0.98124	FALSE
hsa_circ_0014414	1	154260891	154266568	+	5677	392	ENSG00000143569;	exon:154260892-154261109,exon:154261592-154261697,exon:154266501-154266568	Cirrho_1,Cirrho_2,Cirrho_3,Normal_1,Normal_2,Normal_3	8,28,6,16,24,5	24,34,17,29,51,8	UBAP2L	UBA-like superfamily||-||Ubiquitin-associated domain||UBAP2/protein lingerer	8	28	6	16	24	5	63.1313	164.781	48.4954	88.5583	66.6517	39.4456	15.0779	10.7187	0.49165	0.67477	0.96741	FALSE
hsa_circ_0002696	16	21612644	21625115	+	12471	586	ENSG00000197006;	exon:21612645-21612835,exon:21624931-21625115	Cirrho_1,Cirrho_2,Cirrho_3,Normal_1,Normal_2	2,10,12,5,8	102,65,60,30,164	METTL9	-||DREV methyltransferase||S-adenosyl-L-methionine-dependent methyltransferase	2	10	12	5	8	0	15.7828	58.8502	96.9909	27.6745	22.2172	0	9.44011	2.78896	1.7148	0.2948	0.96613	FALSE
hsa_circ_0002697	6	151009818	151037117	+	27299	722	ENSG00000120254;	exon:151009819-151009958,exon:151013779-151013820,exon:151034493-151034600,exon:151036965-151037117	Normal_1,Normal_2	7,8	13,9	MTHFD1L	P-loop containing nucleoside triphosphate hydrolase||Tetrahydrofolate dehydrogenase/cyclohydrolase||Formate-tetrahydrofolate ligase, FTHFS, conserved site||NAD(P)-binding domain superfamily||Tetrahydrofolate dehydrogenase/cyclohydrolase, NAD(P)-binding domain||Tetrahydrofolate dehydrogenase/cyclohydrolase, catalytic domain||-||Formate-tetrahydrofolate ligase, FTHFS	0	0	0	7	8	0	0	0	0	38.7442	22.2172	0	0	3.36731	-3.9741	0.22362	0.96613	FALSE
hsa_circ_0002690	7	74096621	74097189	+	568	249	ENSG00000106683;	exon:74096622-74096760,exon:74097080-74097189	Cirrho_2,Normal_1,Normal_2	4,7,3	8,40,37	LIMK1	PDZ domain||Protein kinase domain||PDZ superfamily||Protein kinase-like domain superfamily||Zinc finger, LIM-type||-||Serine-threonine/tyrosine-protein kinase, catalytic domain||Protein kinase, ATP binding site	0	4	0	7	3	0	0	23.5401	0	38.7442	8.33146	0	1.30251	2.52789	-0.92803	0.74692	0.97391	FALSE
novel_circ_0030657	X	63722761	63724711	-	1950	314	ENSG00000131089;	exon:63722762-63722897,exon:63724532-63724711	Normal_1,Normal_3	2,5	2,1	ARHGEF9	SH3 domain||-||Rho guanine nucleotide exchange factor 9, SH3 domain||PH-like domain superfamily||Dbl homology (DH) domain superfamily||Pleckstrin homology domain||SH3-like domain superfamily||Dbl homology (DH) domain	0	0	0	2	0	5	0	0	0	11.0698	0	39.4456	0	2.64101	-3.5961	0.32072	0.96613	FALSE
hsa_circ_0014413	1	154260891	154261697	+	806	324	ENSG00000143569;	exon:154260892-154261109,exon:154261592-154261697	Normal_1	3	23	UBAP2L	UBA-like superfamily||-||Ubiquitin-associated domain||UBAP2/protein lingerer	0	0	0	3	0	0	0	0	0	16.6047	0	0	0	0.867531	-2.0074	0.61524	0.96613	FALSE
novel_circ_0015949	22	41117186	41130003	+	12817	113	ENSG00000100393;	exon:41129890-41130003	Cirrho_2	3	75	EP300	Coactivator CBP, KIX domain superfamily||CBP/p300, atypical RING domain superfamily||Bromodomain||Nuclear receptor coactivator, CREB-bp-like, interlocking||Nuclear receptor coactivator, interlocking||CBP/p300-type histone acetyltransferase domain||Bromodomain-like superfamily||Nuclear receptor coactivator, CREB-bp-like, interlocking domain superfamily||TAZ domain superfamily||Coactivator CBP, KIX…	0	3	0	0	0	0	0	17.6551	0	0	0	0	0.976886	0	2.7312	0.49589	0.96613	FALSE
hsa_circ_0076387	6	42650283	42652645	+	2362	307	ENSG00000024048;	exon:42650284-42650386,exon:42652023-42652071,exon:42652491-42652645	Normal_1,Normal_2	3,6	16,19	UBR2	E3 ubiquitin-protein ligase UBR1-like||Zinc finger, UBR-type||Adaptor protein ClpS, core||Ribosomal protein L7/L12, C-terminal/adaptor protein ClpS-like||Winged helix DNA-binding domain superfamily	0	0	0	3	6	0	0	0	0	16.6047	16.6629	0	0	1.87484	-3.1345	0.42713	0.96613	FALSE
novel_circ_0004202	12	50427764	50430570	+	2806	374	ENSG00000161813;	exon:50427765-50427909,exon:50428935-50429090,exon:50430495-50430570	Cirrho_2,Cirrho_3,Normal_2,Normal_3	8,3,10,2	15,34,45,36	LARP4	RNA-binding domain superfamily||Winged helix-like DNA-binding domain superfamily||Winged helix DNA-binding domain superfamily||-||La-type HTH domain||LARP4, RNA recognition motif	0	8	3	0	10	2	0	47.0801	24.2477	0	27.7715	15.7782	3.9461	2.5039	0.64425	0.77055	0.97997	FALSE
hsa_circ_0002699	7	116695749	116700284	+	4535	4535	ENSG00000105976;	exon:116695750-116695799	Cirrho_1,Cirrho_2,Normal_1,Normal_2,Normal_3	4,18,7,17,11	58,65,12,87,34	MET	WD40/YVTN repeat-like-containing domain superfamily||Protein kinase domain||Plexin family||Tyrosine-protein kinase, catalytic domain||Tyrosine-protein kinase, HGF/MSP receptor||Sema domain||Immunoglobulin-like fold||Serine-threonine/tyrosine-protein kinase, catalytic domain||PSI domain||Protein kinase-like domain superfamily||Plexin repeat||Sema domain superfamily||Protein kinase, ATP binding sit…	4	18	0	7	17	11	31.5657	105.93	0	38.7442	47.2116	86.7802	7.50038	9.41611	-0.30489	0.83993	0.98523	FALSE
hsa_circ_0006507	1	184706642	184711877	-	5235	667	ENSG00000116406;	exon:184706643-184706808	Cirrho_1,Cirrho_2,Cirrho_3,Normal_1,Normal_2,Normal_3	17,7,5,14,19,4	80,84,49,102,203,94	EDEM3	Glycoside hydrolase family 47||EDEM3, PA domain||PA domain||-||Six-hairpin glycosidase-like superfamily||Seven-hairpin glycosidases	17	7	5	14	19	4	134.154	41.1951	40.4129	77.4885	52.7659	31.5564	11.4805	8.8884	0.35813	0.77445	0.98094	FALSE
hsa_circ_0034065	15	22943172	22947291	+	4119	575	ENSG00000273749;	exon:22944862-22944939,exon:22947003-22947092,exon:22947169-22947291	Cirrho_2	5	86	CYFIP1	-||Cytoplasmic FMR1-interacting||Protein of unknown function DUF1394	0	5	0	0	0	0	0	29.4251	0	0	0	0	1.62814	0	3.4583	0.38368	0.96613	FALSE
hsa_circ_0087961	9	110972072	111011690	-	39618	38358	ENSG00000198121;	intron:110972073-110972220,intron:110973481-110973558	Cirrho_1,Cirrho_2,Cirrho_3,Normal_1,Normal_3	24,16,13,16,12	25,11,7,6,0	LPAR1	G protein-coupled receptor, rhodopsin-like||Lysophosphatidic acid receptor||GPCR, rhodopsin-like, 7TM||Lysophosphatidic acid receptor EDG-2	24	16	13	16	0	12	189.394	94.1603	105.073	88.5583	0	94.6693	20.8558	9.5772	1.1435	0.40349	0.96613	FALSE
hsa_circ_0087960	9	110972072	110973558	-	1486	226	ENSG00000198121;	exon:110972073-110972220,exon:110973481-110973558	Cirrho_1,Cirrho_2,Cirrho_3,Normal_1,Normal_3	67,18,33,31,8	49,20,18,15,0	LPAR1	G protein-coupled receptor, rhodopsin-like||Lysophosphatidic acid receptor||GPCR, rhodopsin-like, 7TM||Lysophosphatidic acid receptor EDG-2	67	18	33	31	0	8	528.725	105.93	266.725	171.582	0	63.1129	48.0675	12.2647	1.9789	0.12843	0.96613	FALSE
hsa_circ_0022847	11	65605760	65608448	-	2688	1092	ENSG00000173327;	exon:65605761-65605852,exon:65605946-65606081	Cirrho_1	9	52	MAP3K11	Mitogen-activated protein (MAP) kinase kinase kinase, MLK1-4||Protein kinase-like domain superfamily||Protein kinase domain||Tyrosine-protein kinase, catalytic domain||SH3-like domain superfamily||-||Serine/threonine-protein kinase, active site||Serine-threonine/tyrosine-protein kinase, catalytic domain||Protein kinase, ATP binding site||SH3 domain||MLK1-3, SH3 domain	9	0	0	0	0	0	71.0227	0	0	0	0	0	3.68789	0	4.6188	0.19354	0.96613	FALSE
hsa_circ_0016364	1	211778917	211783502	-	4585	401	ENSG00000123684;	exon:211778918-211779044,exon:211783229-211783502	Cirrho_2,Cirrho_3,Normal_2	3,4,3	321,77,463	LPGAT1	Acyltransferase, C-terminal domain||Phospholipid/glycerol acyltransferase	0	3	4	0	3	0	0	17.6551	32.3303	0	8.33146	0	2.76498	0.503653	2.2953	0.4515	0.96613	FALSE
novel_circ_0023341	5	36136051	36143406	-	7355	230	ENSG00000164187;	intron:36143176-36143406	Normal_1	6	8	LMBRD2	LMBR1-like membrane protein	0	0	0	6	0	0	0	0	0	33.2094	0	0	0	1.73506	-3.0082	0.4464	0.96613	FALSE
novel_circ_0023340	5	36122279	36124265	-	1986	370	ENSG00000164187;	exon:36122280-36122463,exon:36122848-36122961,exon:36124191-36124265	Normal_2	3	12	LMBRD2	LMBR1-like membrane protein	0	0	0	0	3	0	0	0	0	0	8.33146	0	0	0.503653	-1.3518	0.73768	0.97096	FALSE
novel_circ_0023347	5	36217747	36227565	-	9818	312	ENSG00000152620;	exon:36217748-36217884,exon:36226475-36226563,exon:36227477-36227565	Cirrho_3,Normal_1,Normal_2	7,11,14	126203356	NADK2	-||ATP-NAD kinase, PpnK-type, C-terminal||NAD kinase||Inorganic polyphosphate/ATP-NAD kinase, N-terminal||NAD kinase/diacylglycerol kinase-like domain superfamily||NAD kinase 2, mitochondrial	0	0	7	11	14	0	0	0	56.578	60.8838	38.8801	0	3.12917	5.53132	-0.85303	0.70432	0.97096	FALSE
novel_circ_0023614	5	64325167	64330406	+	5239	125	ENSG00000164197;	intron:64330281-64330406	Cirrho_3	4	14	RNF180	Zinc finger, RING/FYVE/PHD-type||E3 ubiquitin-protein ligase RNF180||Zinc finger, RING-type, conserved site||Zinc finger, RING-type	0	0	4	0	0	0	0	0	32.3303	0	0	0	1.7881	0	3.5646	0.3687	0.96613	FALSE
novel_circ_0023345	5	36207169	36227565	-	20396	631	ENSG00000152620;	exon:36207170-36207265,exon:36208625-36208690,exon:36211844-36211922,exon:36217748-36217884,exon:36225542-36225623,exon:36226475-36226563,exon:36227477-36227565	Cirrho_1,Cirrho_2,Cirrho_3,Normal_1,Normal_2,Normal_3	16,31,5,54,95,21	103,87,136,175,176,251	NADK2	-||ATP-NAD kinase, PpnK-type, C-terminal||NAD kinase||Inorganic polyphosphate/ATP-NAD kinase, N-terminal||NAD kinase/diacylglycerol kinase-like domain superfamily||NAD kinase 2, mitochondrial	16	31	5	54	95	21	126.263	182.436	40.4129	298.884	263.83	165.671	18.8859	40.2277	-1.0865	0.27096	0.96613	FALSE
novel_circ_0023344	5	36207169	36219679	-	12510	392	ENSG00000152620;	exon:36207170-36207265,exon:36211844-36211922,exon:36217748-36217884,exon:36219596-36219679	Cirrho_2,Normal_1,Normal_2	3,5,3	236358815	NADK2	-||ATP-NAD kinase, PpnK-type, C-terminal||NAD kinase||Inorganic polyphosphate/ATP-NAD kinase, N-terminal||NAD kinase/diacylglycerol kinase-like domain superfamily||NAD kinase 2, mitochondrial	0	3	0	5	3	0	0	17.6551	0	27.6745	8.33146	0	0.976886	1.94954	-0.96766	0.75913	0.97737	FALSE
hsa_circ_0022591	11	62885176	62885608	+	432	325	ENSG00000168003;	exon:62885177-62885357,exon:62885465-62885608	Cirrho_2	10	84	SLC3A2	-||Solute carrier family 3 member 2, N-terminal domain||Glycosyl hydrolase, all-beta||Glycoside hydrolase superfamily||Glycosyl hydrolase, C-terminal (DUF3459)||Glycosyl hydrolase, family 13, catalytic domain	0	10	0	0	0	0	0	58.8502	0	0	0	0	3.25629	0	4.4515	0.22834	0.96613	FALSE
hsa_circ_0022592	11	63217313	63217735	-	422	324	ENSG00000196600;	exon:63217314-63217482,exon:63217581-63217735	Cirrho_1,Cirrho_2,Normal_3	5,6,4	33,72,42	SLC22A25	Major facilitator superfamily||-||Major facilitator superfamily domain||MFS transporter superfamily	5	6	0	0	0	4	39.4571	35.3101	0	0	0	31.5564	4.0026	1.65012	1.3545	0.59668	0.96613	FALSE
novel_circ_0009844	17	8443926	8460160	+	16234	242	ENSG00000166579;	exon:8454796-8454887,exon:8460009-8460160	Cirrho_3	6	3	NDEL1	NUDE family||NUDE domain||-||Nuclear distribution protein nudE-like 1	0	0	6	0	0	0	0	0	48.4954	0	0	0	2.68215	0	4.1534	0.29253	0.96613	FALSE
hsa_circ_0022599	11	63651935	63652575	-	640	156	ENSG00000184743;	exon:63652471-63652575	Cirrho_1,Cirrho_2,Cirrho_3,Normal_1	7,4,2,4	41,27,72,18	ATL3	Guanylate-binding protein, N-terminal||GB1/RHD3-type guanine nucleotide-binding (G) domain||Guanylate-binding protein/Atlastin, C-terminal||Guanylate-binding protein, C-terminal domain superfamily||P-loop containing nucleoside triphosphate hydrolase	7	4	2	4	0	0	55.2399	23.5401	16.1651	22.1396	0	0	5.06493	1.15671	2.1361	0.34051	0.96613	FALSE
hsa_circ_0012474	1	51814034	51814813	-	779	235	ENSG00000078618;	exon:51814035-51814089,exon:51814551-51814609,exon:51814693-51814813	Cirrho_2,Normal_3	3,7	55,54	NRDC	Peptidase M16, N-terminal||Peptidase M16, zinc-binding site||Peptidase M16, C-terminal||Metalloenzyme, LuxS/M16 peptidase-like||Peptidase M16, middle/third domain	0	3	0	0	0	7	0	17.6551	0	0	0	55.2238	0.976886	2.88771	-1.5001	0.64261	0.96627	FALSE
hsa_circ_0037010	15	94384021	94402019	+	17998	503	ENSG00000140563;	exon:94384022-94384124,exon:94385423-94385525,exon:94398961-94399062,exon:94399921-94399995,exon:94401900-94402019	Cirrho_1,Cirrho_3,Normal_1	5,7,7	40,12,7	MCTP2	C2 domain superfamily||-||C2 domain||Phosphoribosyltransferase C-terminal	5	0	7	7	0	0	39.4571	0	56.578	38.7442	0	0	5.178	2.02424	1.3484	0.5728	0.96613	FALSE
novel_circ_0021558	4	155774967	155800074	+	25107	330	ENSG00000061918;	exon:155796377-155796510,exon:155799877-155800074	Cirrho_1	5	9	GUCY1B1	NO signalling/Golgi transport ligand-binding domain superfamily||H-NOX domain superfamily||Nucleotide cyclase||Adenylyl cyclase class-4/guanylyl cyclase, conserved site||Adenylyl cyclase class-3/4/guanylyl cyclase||Haem NO binding associated||Heme NO-binding	5	0	0	0	0	0	39.4571	0	0	0	0	0	2.04883	0	3.7699	0.34082	0.96613	FALSE
novel_circ_0014102	1	59346246	59378837	+	32591	239	ENSG00000172456;	exon:59346247-59346398,exon:59378749-59378837	Cirrho_2,Normal_2	2,4	353612	FGGY	FGGY carbohydrate kinase, pentulose kinase||-||Carbohydrate kinase, FGGY||Carbohydrate kinase, FGGY, C-terminal||Carbohydrate kinase, FGGY, N-terminal	0	2	0	0	4	0	0	11.77	0	0	11.1086	0	0.651257	0.671537	-0.071992	0.98562	0.99737	FALSE
novel_circ_0005044	13	40343956	40350302	-	6346	248	ENSG00000215483;	exon:40343957-40344205	Normal_2	8	7	--	-	0	0	0	0	8	0	0	0	0	0	22.2172	0	0	1.34307	-2.6749	0.49959	0.96613	FALSE
novel_circ_0002018	11	12879707	12883125	+	3418	365	ENSG00000187079;	exon:12879708-12879842,exon:12881005-12881051,exon:12881896-12881957,exon:12883001-12883125	Cirrho_1,Normal_2	11,6	116,62	TEAD1	YAP binding domain||TEA/ATTS domain||TEA/ATTS domain superfamily||Transcriptional enhancer factor, metazoa	11	0	0	0	6	0	86.8056	0	0	0	16.6629	0	4.50743	1.00731	2.0791	0.46607	0.96613	FALSE
hsa_circ_0063331	22	38498084	38501280	-	3196	451	ENSG00000100201;	exon:38498085-38498150,exon:38498440-38498573,exon:38499400-38499499,exon:38501130-38501280	Cirrho_1,Cirrho_2,Cirrho_3,Normal_1,Normal_2,Normal_3	24,45,6,32,32,22	2.93268e+17	DDX17	RNA helicase, DEAD-box type, Q motif||P-loop containing nucleoside triphosphate hydrolase||Helicase, C-terminal||Helicase superfamily 1/2, ATP-binding domain||ATP-dependent RNA helicase DEAD-box, conserved site||DEAD/DEAH box helicase domain||-	24	45	6	32	32	22	189.394	264.826	48.4954	177.117	88.8689	173.56	27.1698	23.7016	0.20721	0.83912	0.98514	FALSE
novel_circ_0005040	13	38143131	38147146	-	4015	100	ENSG00000223685;	intron:38143132-38143232	Normal_3	5	0	--	-	0	0	0	0	0	5	0	0	0	0	0	39.4456	0	2.06265	-3.2328	0.41246	0.96613	FALSE
novel_circ_0005043	13	39719235	39732178	+	12943	213	ENSG00000133103;	intron:39727469-39727548,intron:39732044-39732178	Normal_2	8	35	COG6	-||Conserved oligomeric Golgi complex subunit 6	0	0	0	0	8	0	0	0	0	0	22.2172	0	0	1.34307	-2.6749	0.49959	0.96613	FALSE
hsa_circ_0033485	14	103491776	103500200	+	8424	330	ENSG00000075413;	exon:103491777-103492034,exon:103498502-103498528,exon:103500156-103500200	Cirrho_1,Cirrho_2,Normal_1,Normal_3	6,6,5,2	16,15,27,16	MARK3	Ubiquitin-associated domain||Protein kinase domain||Protein kinase-like domain superfamily||Kinase associated domain 1 (KA1)||Serine/threonine-protein kinase, active site||KA1 domain/Ssp2, C-terminal||Serine/threonine-protein kinase MARK3||Protein kinase, ATP binding site	6	6	0	5	0	2	47.3485	35.3101	0	27.6745	0	15.7782	4.41237	2.27095	0.98956	0.65325	0.96627	FALSE
novel_circ_0005048	13	40628515	40645486	-	16971	313	ENSG00000150907;	intron:40628516-40628682,intron:40645339-40645486	Cirrho_1	5	5	FOXO1	Winged helix DNA-binding domain superfamily||Fork head domain||Winged helix-like DNA-binding domain superfamily||Fork head domain conserved site 2||FOXO protein, KIX-binding domain||FOXO protein, transactivation domain	5	0	0	0	0	0	39.4571	0	0	0	0	0	2.04883	0	3.7699	0.34082	0.96613	FALSE
novel_circ_0005049	13	40633146	40645486	-	12340	151	ENSG00000150907;	intron:40645335-40645486	Cirrho_1,Normal_1,Normal_2	3,7,24	10,3,16	FOXO1	Winged helix DNA-binding domain superfamily||Fork head domain||Winged helix-like DNA-binding domain superfamily||Fork head domain conserved site 2||FOXO protein, KIX-binding domain||FOXO protein, transactivation domain	3	0	0	7	24	0	23.6742	0	0	38.7442	66.6517	0	1.2293	6.05346	-2.3295	0.32352	0.96613	FALSE
novel_circ_0018000	2	37013840	37032773	-	18933	144	ENSG00000008869;	exon:37032629-37032773	Normal_1	4	16	HEATR5B	Laa1/Sip1/HEATR5||Armadillo-type fold||Armadillo-like helical	0	0	0	4	0	0	0	0	0	22.1396	0	0	0	1.15671	-2.4229	0.54191	0.96613	FALSE
hsa_circ_0010110	1	15909320	15916279	+	6959	514	ENSG00000065526;	exon:15916128-15916279	Normal_2,Normal_3	7,4	9,14	SPEN	SHARP, RNA recognition motif 1||SHARP, RNA recognition motif 2||Spen paralogue and orthologue SPOC, C-terminal||SHARP, RNA recognition motif 4||RNA-binding domain superfamily||Spen paralogue/orthologue C-terminal, metazoa||Nucleotide-binding alpha-beta plait domain superfamily||RNA recognition motif domain||SPOC-like, C-terminal domain superfamily||SHARP, RNA recognition motif 3	0	0	0	0	7	4	0	0	0	0	19.4401	31.5564	0	2.82531	-3.708	0.28833	0.96613	FALSE
novel_circ_0006256	14	75030542	75038412	-	7870	342	ENSG00000119684;	exon:75030543-75030702,exon:75032068-75032179,exon:75038340-75038412	Cirrho_2,Normal_1,Normal_2	6,4,4	41,45,78	MLH3	-||DNA mismatch repair protein Mlh3||MutL, C-terminal domain superfamily||Ribosomal protein S5 domain 2-type fold||Histidine kinase/HSP90-like ATPase||MutL, C-terminal, dimerisation||DNA mismatch repair protein, S5 domain 2-like||Histidine kinase/HSP90-like ATPase superfamily||DNA mismatch repair, conserved site||DNA mismatch repair protein MutL/Mlh/Pms||Ribosomal protein S5 domain 2-type fold, s…	0	6	0	4	4	0	0	35.3101	0	22.1396	11.1086	0	1.95377	1.82824	0.1032	0.97134	0.99591	FALSE
hsa_circ_0082309	7	129671428	129690546	+	19118	383	ENSG00000106459;	exon:129671429-129671543,exon:129677632-129677758,exon:129690406-129690546	Cirrho_2,Normal_2	7,28	38,75	NRF1	NRF1/Ewg family||Nuclear respiratory factor-1, activation binding domain||Nuclear respiratory factor 1, NLS/DNA-binding, dimerisation domain	0	7	0	0	28	0	0	41.1951	0	0	77.7603	0	2.2794	4.70076	-1.0423	0.69662	0.97096	FALSE
hsa_circ_0057173	2	177440964	177462018	+	21054	359	ENSG00000018510;	exon:177440965-177441036,exon:177442120-177442235,exon:177442407-177442486,exon:177445546-177445626,exon:177461893-177462018	Cirrho_1,Cirrho_2,Cirrho_3,Normal_1,Normal_2,Normal_3	22,19,8,26,49,24	16,25,11,20,26,23	AGPS	FAD-binding, type PCMH, subdomain 2||FAD-binding domain, PCMH-type||FAD-binding, type PCMH, subdomain 1||FAD-binding, type PCMH-like superfamily||FAD linked oxidase, N-terminal||Alkyldihydroxyacetonephosphate synthase||Vanillyl-alcohol oxidase, C-terminal subdomain 2||FAD-linked oxidase-like, C-terminal||FAD-linked oxidase, C-terminal	22	19	8	26	49	24	173.611	111.815	64.6606	143.907	136.08	189.339	18.778	25.6457	-0.44614	0.65073	0.96627	FALSE
novel_circ_0028739	9	101362922	101371463	-	8541	92	ENSG00000136881;	exon:101362923-101363015	Cirrho_1	3	484	BAAT	Acyl-CoA thioester hydrolase/bile acid-CoA amino acid N-acetyltransferase||Alpha/Beta hydrolase fold||BAAT/Acyl-CoA thioester hydrolase C-terminal||Acyl-CoA thioesterase, long chain	3	0	0	0	0	0	23.6742	0	0	0	0	0	1.2293	0	3.0309	0.44764	0.96613	FALSE
novel_circ_0019758	3	170097171	170106946	-	9775	664	ENSG00000173889;	exon:170097172-170097384,exon:170102479-170102685,exon:170102802-170102934,exon:170106832-170106946	Normal_2	8	13	PHC3	-||FCS-type zinc finger superfamily||Zinc finger, FCS-type||Sterile alpha motif domain||Sterile alpha motif/pointed domain superfamily	0	0	0	0	8	0	0	0	0	0	22.2172	0	0	1.34307	-2.6749	0.49959	0.96613	FALSE
novel_circ_0003352	12	112269703	112274960	-	5257	258	ENSG00000173064;	exon:112269704-112269849,exon:112274847-112274960	Normal_2	2	23	HECTD4	HECTD4, SPRY domain||HECT, E3 ligase catalytic domain||HECT domain||-	0	0	0	0	2	0	0	0	0	0	5.55431	0	0	0.335768	-0.93528	0.81769	0.98124	FALSE
hsa_circ_0082306	7	129657342	129690546	+	33204	615	ENSG00000106459;	exon:129657343-129657574,exon:129690406-129690546	Cirrho_1,Normal_1,Normal_2,Normal_3	8,16,9,4	24,31,40,19	NRF1	NRF1/Ewg family||Nuclear respiratory factor-1, activation binding domain||Nuclear respiratory factor 1, NLS/DNA-binding, dimerisation domain	8	0	0	16	9	4	63.1313	0	0	88.5583	24.9944	31.5564	3.27813	7.78791	-1.2559	0.5066	0.96613	FALSE
hsa_circ_0082307	7	129657342	129727365	+	70023	1357	ENSG00000106459;	exon:129717219-129717376,exon:129727241-129727365	Normal_1,Normal_2,Normal_3	7,14,8	16,35,11	NRF1	NRF1/Ewg family||Nuclear respiratory factor-1, activation binding domain||Nuclear respiratory factor 1, NLS/DNA-binding, dimerisation domain	0	0	0	7	14	8	0	0	0	38.7442	38.8801	63.1129	0	7.67486	-5.1505	0.022321	0.96613	TRUE
hsa_circ_0057179	2	177482058	177499730	+	17672	370	ENSG00000018510;	exon:177499618-177499730	Normal_1	5	13	AGPS	FAD-binding, type PCMH, subdomain 2||FAD-binding domain, PCMH-type||FAD-binding, type PCMH, subdomain 1||FAD-binding, type PCMH-like superfamily||FAD linked oxidase, N-terminal||Alkyldihydroxyacetonephosphate synthase||Vanillyl-alcohol oxidase, C-terminal subdomain 2||FAD-linked oxidase-like, C-terminal||FAD-linked oxidase, C-terminal	0	0	0	5	0	0	0	0	0	27.6745	0	0	0	1.44588	-2.7451	0.48813	0.96613	FALSE
hsa_circ_0079249	7	5287808	5291821	+	4013	552	ENSG00000164638;	exon:5287809-5287985,exon:5291693-5291821	Normal_2	8	119	SLC29A4	MFS transporter superfamily||Equilibrative nucleoside transporter 4||Equilibrative nucleoside transporter	0	0	0	0	8	0	0	0	0	0	22.2172	0	0	1.34307	-2.6749	0.49959	0.96613	FALSE
hsa_circ_0002032	1	62577261	62586624	-	9363	430	ENSG00000116641;	exon:62577262-62577363,exon:62578828-62578966,exon:62583184-62583254,exon:62586507-62586624	Cirrho_1,Cirrho_2,Cirrho_3,Normal_1,Normal_2,Normal_3	11,19,46,16,28,23	14,25,48,20,18,24	DOCK7	-||Dedicator of cytokinesis C, C2 domain||DHR-2 domain||Dedicator of cytokinesis, C-terminal||DHR-1 domain||Dedicator of cytokinesis||C2 domain superfamily||Dedicator of cytokinesis C/D, N-terminal	11	19	46	16	28	23	86.8056	111.815	371.798	88.5583	77.7603	181.45	31.2575	18.8158	0.73721	0.47853	0.96613	FALSE
novel_circ_0028590	8	94828974	94843375	+	14401	330	ENSG00000164941;	intron:94828975-94829026,intron:94831992-94832174,intron:94843278-94843375	Normal_3	3	60	INTS8	Integrator complex subunit 8||Tetratricopeptide-like helical domain superfamily||-	0	0	0	0	0	3	0	0	0	0	0	23.6673	0	1.23759	-2.4796	0.53223	0.96613	FALSE
novel_circ_0028597	8	94841490	94859632	+	18142	221	ENSG00000164941;	exon:94841491-94841591,exon:94859511-94859632	Cirrho_3	3	55	INTS8	Integrator complex subunit 8||Tetratricopeptide-like helical domain superfamily||-	0	0	3	0	0	0	0	0	24.2477	0	0	0	1.34107	0	3.1458	0.42988	0.96613	FALSE
novel_circ_0028596	8	94841490	94851686	+	10196	233	ENSG00000164941;	exon:94841491-94841591,exon:94851553-94851686	Normal_1	3	54	INTS8	Integrator complex subunit 8||Tetratricopeptide-like helical domain superfamily||-	0	0	0	3	0	0	0	0	0	16.6047	0	0	0	0.867531	-2.0074	0.61524	0.96613	FALSE
hsa_circ_0002037	6	43555835	43567354	-	11519	793	ENSG00000124571;	exon:43555836-43555964,exon:43558501-43558591,exon:43560178-43560303	Cirrho_1,Cirrho_2,Cirrho_3,Normal_2,Normal_3	4,2,3,11,9	25,41,55,120,94	XPO5	-||Exportin-1/Importin-beta-like||Exportin-5||Armadillo-like helical||Importin-beta, N-terminal domain||Armadillo-type fold	4	2	3	0	11	9	31.5657	11.77	24.2477	0	30.5487	71.002	3.6314	5.5595	-0.60769	0.73858	0.97096	FALSE
hsa_circ_0076961	6	70475409	70502791	+	27382	872	ENSG00000082269;	exon:70475410-70475549,exon:70475663-70475733,exon:70491034-70491083,exon:70502636-70502791	Cirrho_1,Cirrho_2,Cirrho_3,Normal_1,Normal_2	8,7,24,10,11	15,2,31,7,18	FAM135A	-||Protein FAM135||Alpha/Beta hydrolase fold||Domain of unknown function DUF676, lipase-like	8	7	24	10	11	0	63.1313	41.1951	193.982	55.3489	30.5487	0	16.2861	4.7385	1.7487	0.21992	0.96613	FALSE
novel_circ_0018110	2	43279764	43287061	-	7297	284	ENSG00000115970;	exon:43279765-43279896,exon:43286908-43287061	Cirrho_1	5	15	THADA	-||Armadillo-type fold||Domain of unknown function DUF2428, death-receptor-like	5	0	0	0	0	0	39.4571	0	0	0	0	0	2.04883	0	3.7699	0.34082	0.96613	FALSE
novel_circ_0028599	8	94849461	94853915	+	4454	355	ENSG00000164941;	exon:94849462-94849532,exon:94849916-94850091,exon:94853805-94853915	Cirrho_3	7	83	INTS8	Integrator complex subunit 8||Tetratricopeptide-like helical domain superfamily||-	0	0	7	0	0	0	0	0	56.578	0	0	0	3.12917	0	4.3762	0.24443	0.96613	FALSE
hsa_circ_0005975	10	91992118	92008275	+	16157	959	ENSG00000095564;	exon:91992119-91992309,exon:91997603-91997751,exon:92008123-92008275	Cirrho_1,Cirrho_2,Cirrho_3,Normal_1,Normal_2	2,10,2,5,22	49,24,19,44,51	BTAF1	SNF2-related, N-terminal domain||P-loop containing nucleoside triphosphate hydrolase||Armadillo-type fold||Domain of unknown function DUF3535||SNF2-like, N-terminal domain superfamily||Helicase, C-terminal||Helicase superfamily 1/2, ATP-binding domain||Armadillo-like helical	2	10	2	5	22	0	15.7828	58.8502	16.1651	27.6745	61.0974	0	4.96987	5.13934	-0.068247	0.96924	0.99591	FALSE
hsa_circ_0047374	18	31897785	31917667	-	19882	1244	ENSG00000153339;	exon:31897786-31897891,exon:31917578-31917667	Normal_2	9	53	TRAPPC8	Tetratricopeptide-like helical domain superfamily||TRAPP III complex, Trs85||-	0	0	0	0	9	0	0	0	0	0	24.9944	0	0	1.51096	-2.8412	0.47265	0.96613	FALSE
novel_circ_0007349	15	66708498	66716498	+	8000	372	ENSG00000137834;	intron:66708499-66708738,intron:66711668-66711724,intron:66716421-66716498	Normal_3	8	2	SMAD6	MAD homology, MH1||SMAD MH1 domain superfamily||SMAD domain, Dwarfin-type||MAD homology 1, Dwarfin-type||-||SMAD/FHA domain superfamily||Dwarfin||SMAD-like domain superfamily	0	0	0	0	0	8	0	0	0	0	0	63.1129	0	3.30024	-3.9182	0.29273	0.96613	FALSE
novel_circ_0000702	10	27142386	27146311	-	3925	337	ENSG00000136758;	exon:27142387-27142485,exon:27145428-27145590,exon:27146234-27146311	Cirrho_3	10	31	YME1L1	Peptidase M41||ATPase, AAA-type, core||Peptidase, FtsH||AAA ATPase, AAA+ lid domain||AAA+ ATPase domain||ATPase, AAA-type, conserved site||P-loop containing nucleoside triphosphate hydrolase||Peptidase M41-like||-	0	0	10	0	0	0	0	0	80.8257	0	0	0	4.47025	0	4.8915	0.14338	0.96613	FALSE
novel_circ_0020862	3	53099380	53106869	-	7489	299	ENSG00000163933;	exon:53099381-53099486,exon:53103953-53104097,exon:53106819-53106869	Cirrho_1	3	17	RFT1	RFT1	3	0	0	0	0	0	23.6742	0	0	0	0	0	1.2293	0	3.0309	0.44764	0.96613	FALSE
hsa_circ_0007040	16	21971524	21976243	+	4719	454	ENSG00000140740;	exon:21971525-21971620,exon:21971923-21972122,exon:21973896-21973976,exon:21976167-21976243	Cirrho_1,Cirrho_2,Cirrho_3,Normal_1,Normal_2,Normal_3	3,16,2,2,23,4	174,147,121,82,68,214	UQCRC2	-||Peptidase M16, N-terminal||Peptidase M16, zinc-binding site||Metalloenzyme, LuxS/M16 peptidase-like||Peptidase M16, C-terminal	3	16	2	2	23	4	23.6742	94.1603	16.1651	11.0698	63.8745	31.5564	7.3334	6.08981	0.26283	0.86182	0.98922	FALSE
novel_circ_0001180	10	70844472	70868433	+	23961	448	ENSG00000166224;	exon:70844473-70844638,exon:70851143-70851210,exon:70859371-70859499,exon:70868345-70868433	Cirrho_2,Normal_1,Normal_2,Normal_3	10,6,3,10	36,28,51,37	SGPL1	Pyridoxal phosphate-dependent transferase domain 1||Pyridoxal phosphate-dependent decarboxylase||Pyridoxal phosphate-dependent transferase||Pyridoxal phosphate-dependent transferase, major domain	0	10	0	6	3	10	0	58.8502	0	33.2094	8.33146	78.8911	3.25629	6.36402	-0.91924	0.6446	0.96627	FALSE
hsa_circ_0005960	14	31168297	31172122	-	3825	466	ENSG00000092148;	exon:31168298-31168472,exon:31171861-31171959,exon:31172046-31172122	Cirrho_2,Normal_1,Normal_2,Normal_3	6,5,31,3	71,60,586,46	HECTD1	Ankyrin repeat-containing domain||HECT, E3 ligase catalytic domain||Armadillo-like helical||Ankyrin repeat-containing domain superfamily||Galactose-binding-like domain superfamily||SUN domain||Coagulation factor 5/8 C-terminal domain||Mib/herc2 domain superfamily||Armadillo-type fold||Ankyrin repeat||HECT domain||FKBP3, basic tilted helix bundle domain||-||Mib-herc2	0	6	0	5	31	3	0	35.3101	0	27.6745	86.0917	23.6673	1.95377	7.88789	-1.9773	0.30833	0.96613	FALSE
hsa_circ_0064644	3	29868857	29899755	+	30898	341	ENSG00000144642;	exon:29868858-29868964,exon:29881367-29881426,exon:29884162-29884208,exon:29897379-29897475,exon:29899705-29899755	Cirrho_1,Cirrho_2,Normal_1,Normal_3	39,5,8,12	54,16,26,6	RBMS3	RNA-binding domain superfamily||Nucleotide-binding alpha-beta plait domain superfamily||RNA recognition motif domain||Paraneoplastic encephalomyelitis antigen||RBMS3, RNA recognition motif 2||-	39	5	0	8	0	12	307.765	29.4251	0	44.2791	0	94.6693	17.609	7.26378	1.2999	0.45266	0.96613	FALSE
novel_circ_0000898	10	45651965	45663842	-	11877	142	ENSG00000172671;	exon:45651966-45652033,exon:45652984-45653059	Normal_2	7	52	ZFAND4	AN1-like Zinc finger||-||Zinc finger, AN1-type||Ubiquitin-like domain superfamily||Ubiquitin||Ubiquitin domain	0	0	0	0	7	0	0	0	0	0	19.4401	0	0	1.17519	-2.4869	0.53099	0.96613	FALSE
novel_circ_0024567	6	144781921	144810283	+	28362	434	ENSG00000152818;	intron:144781922-144782123,intron:144803036-144803147,intron:144810161-144810283	Normal_2	8	100	UTRN	Actinin-type actin-binding domain, conserved site||EF-hand domain, type 2||Zinc finger, ZZ-type||Dystrophin/utrophin||WW domain||EF-hand domain pair||EF-hand domain, type 1||Spectrin/alpha-actinin||CH domain superfamily||Calponin homology domain||WW domain superfamily||-||Spectrin repeat	0	0	0	0	8	0	0	0	0	0	22.2172	0	0	1.34307	-2.6749	0.49959	0.96613	FALSE
hsa_circ_0058814	2	236036560	236049281	+	12721	469	ENSG00000157985;	exon:236036561-236036715	Cirrho_2,Cirrho_3,Normal_2,Normal_3	5,2,4,8	4,37,46,28	AGAP1	Small GTPase||ArfGAP domain superfamily||Ankyrin repeat||P-loop containing nucleoside triphosphate hydrolase||Arf GTPase activating protein||PH-like domain superfamily||ARFGAP/RecO-like zinc finger||-||Pleckstrin homology domain||Ankyrin repeat-containing domain||Ankyrin repeat-containing domain superfamily	0	5	2	0	4	8	0	29.4251	16.1651	0	11.1086	63.1129	2.52219	3.97178	-0.61752	0.78238	0.98124	FALSE
hsa_circ_0005966	13	20002849	20006586	+	3737	665	ENSG00000121741;	exon:20002850-20003135,exon:20006374-20006586	Cirrho_1,Cirrho_3,Normal_1,Normal_2,Normal_3	13,4,15,12,13	34,44,21,68,23	ZMYM2	Protein of unknown function DUF3504||TRASH domain||Zinc finger, MYM-type	13	0	4	15	12	13	102.588	0	32.3303	83.0234	33.3258	102.558	7.11506	11.7152	-0.72052	0.62799	0.96627	FALSE
novel_circ_0021455	4	140676893	140679843	-	2950	207	ENSG00000109436;	exon:140676894-140677101	Cirrho_1	2	44	TBC1D9	Rab-GTPase-TBC domain||EF-hand domain||TCB1D9/TCB1D9B, PH-GRAM domain 2||PH-like domain superfamily||GRAM domain||Rab-GTPase-TBC domain superfamily||EF-hand domain pair||TCB1D9/TCB1D9B, PH-GRAM domain 1	2	0	0	0	0	0	15.7828	0	0	0	0	0	0.819532	0	2.4436	0.54461	0.96613	FALSE
hsa_circ_0005741	10	101624744	101676436	-	51692	576	ENSG00000107829;	exon:101624745-101624810,exon:101672915-101673047	Cirrho_1,Cirrho_2,Normal_1,Normal_2,Normal_3	18,13,7,33,16	16,7,27,39,15	FBXW4	WD40-repeat-containing domain||WD40-repeat-containing domain superfamily||WD40 repeat||F-box domain||WD40/YVTN repeat-like-containing domain superfamily||F-box-like domain superfamily	18	13	0	7	33	16	142.045	76.5052	0	38.7442	91.646	126.226	11.609	14.1649	-0.28107	0.83825	0.98514	FALSE
hsa_circ_0017140	1	236803427	236863554	+	60127	2371	ENSG00000116984;	exon:236863454-236863554	Normal_2	12	101	MTR	Cobalamin-dependent methionine synthase||Cobalamin-binding domain superfamily||Homocysteine-binding domain superfamily||Methionine synthase domain||Dihydropteroate synthase-like||Cobalamin (vitamin B12)-binding domain||Pterin-binding domain||-||Vitamin B12-dependent methionine synthase, activation domain superfamily||Methionine synthase, B12-binding domain||Homocysteine-binding domain||Cobalamin …	0	0	0	0	12	0	0	0	0	0	33.3258	0	0	2.01461	-3.2486	0.41013	0.96613	FALSE
hsa_circ_0001425	4	88419301	88420428	-	1127	1127	ENSG00000138642;	intron:88419302-88419408,intron:88419574-88419712,intron:88420356-88420428	Cirrho_1,Cirrho_2,Cirrho_3	11,5,4	0,0,1	HERC6	Regulator of chromosome condensation 1/beta-lactamase-inhibitor protein II||HECT domain||-||HECT, E3 ligase catalytic domain||Regulator of chromosome condensation, RCC1	11	5	4	0	0	0	86.8056	29.4251	32.3303	0	0	0	7.92367	0	5.7231	0.011445	0.96613	TRUE
novel_circ_0009847	17	8508553	8509949	-	1396	260	ENSG00000133026;	exon:8508554-8508677,exon:8509812-8509949	Cirrho_1,Normal_1,Normal_2	2,2,6	43,29,50	MYH10	Myosin S1 fragment, N-terminal||Myosin IQ motif-containing domain superfamily||Myosin head, motor domain||Myosin tail||Kinesin motor domain superfamily||IQ motif, EF-hand binding site||P-loop containing nucleoside triphosphate hydrolase||Myosin, N-terminal, SH3-like	2	0	0	2	6	0	15.7828	0	0	11.0698	16.6629	0	0.819532	1.58566	-0.98838	0.77148	0.97999	FALSE
novel_circ_0006426	14	92142163	92143294	+	1131	286	ENSG00000165934;	exon:92143008-92143294	Cirrho_3	4	61	CPSF2	CPSF2, metallo-hydrolase domain||Ribonuclease Z/Hydroxyacylglutathione hydrolase-like||Cleavage and polyadenylation specificity factor subunit 2||Metallo-beta-lactamase||Beta-Casp domain||Cleavage and polyadenylation specificity factor 2, C-terminal||-||Zn-dependent metallo-hydrolase, RNA specificity domain	0	0	4	0	0	0	0	0	32.3303	0	0	0	1.7881	0	3.5646	0.3687	0.96613	FALSE
novel_circ_0012325	1	179118586	179121867	-	3281	272	ENSG00000143322;	exon:179121595-179121867	Cirrho_2,Cirrho_3,Normal_1,Normal_2	15,5,10,22	22,20,41,30	ABL2	SH2 domain||SH2 domain superfamily||Tyrosine-protein kinase ABL, SH2 domain||Tyrosine-protein kinase, active site||SH3 domain||Serine-threonine/tyrosine-protein kinase, catalytic domain||Protein kinase, ATP binding site||Protein kinase-like domain superfamily||Protein kinase domain||F-actin binding||Tyrosine-protein kinase, catalytic domain||SH3-like domain superfamily	0	15	5	10	22	0	0	88.2753	40.4129	55.3489	61.0974	0	7.11955	6.58522	0.10127	0.95489	0.99445	FALSE
novel_circ_0005329	13	75760931	75804541	+	43610	388	ENSG00000136153;	exon:75760932-75761038,exon:75795401-75795431,exon:75804289-75804541	Normal_1	8	60	LMO7	Domain of unknown function DUF4757||LIM domain only protein 7||PDZ superfamily||PDZ domain||Smooth muscle protein/calponin||-||Calponin homology domain||CH domain superfamily||Zinc finger, LIM-type	0	0	0	8	0	0	0	0	0	44.2791	0	0	0	2.31342	-3.4234	0.3849	0.96613	FALSE
novel_circ_0012321	1	179085627	179088089	+	2462	443	ENSG00000186283;	exon:179085628-179085893,exon:179087911-179088089	Cirrho_2,Cirrho_3,Normal_1,Normal_2,Normal_3	20,3,7,30,2	176,281,160,184,49	TOR3A	Torsin||P-loop containing nucleoside triphosphate hydrolase||Torsin-3A||-	0	20	3	7	30	2	0	117.7	24.2477	38.7442	83.3146	15.7782	7.85365	7.88583	-0.011104	0.99451	0.99898	FALSE
novel_circ_0012323	1	179112308	179121867	-	9559	361	ENSG00000143322;	exon:179112309-179112398,exon:179121595-179121867	Cirrho_3,Normal_2	5,8	31,42	ABL2	SH2 domain||SH2 domain superfamily||Tyrosine-protein kinase ABL, SH2 domain||Tyrosine-protein kinase, active site||SH3 domain||Serine-threonine/tyrosine-protein kinase, catalytic domain||Protein kinase, ATP binding site||Protein kinase-like domain superfamily||Protein kinase domain||F-actin binding||Tyrosine-protein kinase, catalytic domain||SH3-like domain superfamily	0	0	5	0	8	0	0	0	40.4129	0	22.2172	0	2.23512	1.34307	0.67224	0.83673	0.98514	FALSE
novel_circ_0003359	12	112446275	112456063	+	9788	235	ENSG00000179295;	exon:112446276-112446398,exon:112455950-112456063	Cirrho_3,Normal_2,Normal_3	6,21,11	8,1,0	PTPN11	Protein-tyrosine phosphatase, active site||PTP type protein phosphatase||Protein-tyrosine phosphatase, catalytic||Tyrosine specific protein phosphatases domain||Protein-tyrosine phosphatase, non-receptor type-6, -11||Protein-tyrosine phosphatase-like||SH2 domain||SH2 domain superfamily	0	0	6	0	21	11	0	0	48.4954	0	58.3202	86.7802	2.68215	8.0634	-1.6105	0.45276	0.96613	FALSE
novel_circ_0011167	19	49844315	49844593	-	278	277	ENSG00000268006;	exon:49844316-49844593	Cirrho_2	2	24	--	-	0	2	0	0	0	0	0	11.77	0	0	0	0	0.651257	0	2.1582	0.59503	0.96613	FALSE
novel_circ_0026617	7	30778431	30785992	+	7561	362	ENSG00000254959;ENSG00000106125;	exon:30778432-30778551,exon:30785749-30785992	Cirrho_1	4	27	INMT-MINDY4;MINDY4	-	4	0	0	0	0	0	31.5657	0	0	0	0	0	1.63906	0	3.4472	0.38527	0.96613	FALSE
novel_circ_0006664	15	34890214	34897705	-	7491	434	ENSG00000021776;	exon:34890215-34890324,exon:34893663-34893773,exon:34896897-34896966,exon:34897559-34897705	Cirrho_1,Cirrho_2,Normal_1,Normal_2	3,6,14,17	19,21,32,41	AQR	DNA2/NAM7 helicase, AAA domain||P-loop containing nucleoside triphosphate hydrolase||-||DNA2/NAM7 helicase-like, AAA domain||Intron-binding protein aquarius, N-terminal||CWF11 family	3	6	0	14	17	0	23.6742	35.3101	0	77.4885	47.2116	0	3.18307	6.90251	-1.1116	0.563	0.96613	FALSE
novel_circ_0021454	4	140669633	140679843	-	10210	170	ENSG00000109436;	exon:140669634-140669804	Normal_2	2	40	TBC1D9	Rab-GTPase-TBC domain||EF-hand domain||TCB1D9/TCB1D9B, PH-GRAM domain 2||PH-like domain superfamily||GRAM domain||Rab-GTPase-TBC domain superfamily||EF-hand domain pair||TCB1D9/TCB1D9B, PH-GRAM domain 1	0	0	0	0	2	0	0	0	0	0	5.55431	0	0	0.335768	-0.93528	0.81769	0.98124	FALSE
hsa_circ_0036768	15	90219792	90221765	+	1973	477	ENSG00000185033;	exon:90219793-90219891,exon:90221614-90221765	Cirrho_1,Cirrho_2,Normal_1,Normal_2	18,6,14,18	73,110,98,130	SEMA4B	-||Sema domain superfamily||WD40/YVTN repeat-like-containing domain superfamily||Sema domain||Semaphorin||Plexin repeat||PSI domain	18	6	0	14	18	0	142.045	35.3101	0	77.4885	49.9888	0	9.32956	7.07039	0.38602	0.82422	0.98233	FALSE
hsa_circ_0015438	1	179337836	179341310	+	3474	451	ENSG00000057252;	exon:179337837-179337896,exon:179341028-179341310	Cirrho_1,Cirrho_3,Normal_3	6,3,7	38,126,42	SOAT1	Sterol O-acyltransferase, ACAT/DAG/ARE types||Sterol O-acyltransferase, metazoa||Membrane bound O-acyl transferase, MBOAT	6	0	3	0	0	7	47.3485	0	24.2477	0	0	55.2238	3.79967	2.88771	0.4314	0.86185	0.98922	FALSE
novel_circ_0006660	15	34860041	34867609	-	7568	372	ENSG00000021776;	exon:34860042-34860155,exon:34862867-34863041,exon:34867524-34867609	Cirrho_1,Normal_1,Normal_2,Normal_3	3,4,16,8	36,33,38,13	AQR	DNA2/NAM7 helicase, AAA domain||P-loop containing nucleoside triphosphate hydrolase||-||DNA2/NAM7 helicase-like, AAA domain||Intron-binding protein aquarius, N-terminal||CWF11 family	3	0	0	4	16	8	23.6742	0	0	22.1396	44.4344	63.1129	1.2293	7.1431	-2.5546	0.2077	0.96613	FALSE
hsa_circ_0023644	11	76458182	76464080	+	5898	586	ENSG00000158636;	exon:76463821-76464080	Normal_1,Normal_2	7,5	13,14	EMSY	BRCA2-interacting transcriptional repressor EMSY||ENT domain-like superfamily||ENT domain	0	0	0	7	5	0	0	0	0	38.7442	13.8858	0	0	2.86366	-3.7382	0.28095	0.96613	FALSE
novel_circ_0024291	6	125045210	125046661	+	1451	287	ENSG00000146373;	exon:125045211-125045444,exon:125046607-125046661	Cirrho_1,Cirrho_3	4,5	9,12	RNF217	Zinc finger, RING/FYVE/PHD-type||-||E3 ubiquitin ligase RBR family||IBR domain	4	0	5	0	0	0	31.5657	0	40.4129	0	0	0	3.87419	0	4.6855	0.13497	0.96613	FALSE
hsa_circ_0036763	15	90217438	90219891	+	2453	326	ENSG00000185033;	exon:90217439-90217602,exon:90217767-90217829,exon:90219793-90219891	Cirrho_1,Cirrho_2,Cirrho_3,Normal_1,Normal_2,Normal_3	16,28,9,27,24,7	42,92,32,77,100,23	SEMA4B	-||Sema domain superfamily||WD40/YVTN repeat-like-containing domain superfamily||Sema domain||Semaphorin||Plexin repeat||PSI domain	16	28	9	27	24	7	126.263	164.781	72.7431	149.442	66.6517	55.2238	19.6971	14.7247	0.42073	0.69384	0.97096	FALSE
hsa_circ_0063768	22	45692995	45702847	+	9852	339	ENSG00000130638;	exon:45692996-45693078,exon:45700282-45700378,exon:45702689-45702847	Cirrho_1,Cirrho_2,Cirrho_3,Normal_1,Normal_2,Normal_3	6,6,5,24,7,7	2.33737e+19	ATXN10	Armadillo-type fold||Ataxin-10 domain||Armadillo-like helical	6	6	5	24	7	7	47.3485	35.3101	40.4129	132.837	19.4401	55.2238	6.64749	11.0031	-0.72232	0.58497	0.96613	FALSE
hsa_circ_0015124	1	168002481	168004793	+	2312	475	ENSG00000143164;	exon:168002482-168002575	Cirrho_1,Cirrho_2,Cirrho_3,Normal_2	3,10,15,14	42,42,25,30	DCAF6	-||WD40/YVTN repeat-like-containing domain superfamily||IQ motif, EF-hand binding site||WD40-repeat-containing domain superfamily||WD40-repeat-containing domain||WD40 repeat	3	10	15	0	14	0	23.6742	58.8502	121.239	0	38.8801	0	11.191	2.35038	2.1627	0.22652	0.96613	FALSE
hsa_circ_0015437	1	179335505	179341310	+	5805	603	ENSG00000057252;	exon:179335506-179335657,exon:179341028-179341310	Cirrho_1,Cirrho_2,Cirrho_3,Normal_1,Normal_2,Normal_3	2,8,3,4,10,13	37,24,128,44,75,40	SOAT1	Sterol O-acyltransferase, ACAT/DAG/ARE types||Sterol O-acyltransferase, metazoa||Membrane bound O-acyl transferase, MBOAT	2	8	3	4	10	13	15.7828	47.0801	24.2477	22.1396	27.7715	102.558	4.76563	8.19845	-0.75203	0.61004	0.96613	FALSE
hsa_circ_0015430	1	179120189	179121867	-	1678	358	ENSG00000143322;	exon:179120190-179120274,exon:179121595-179121867	Cirrho_1,Cirrho_2,Cirrho_3,Normal_1,Normal_2,Normal_3	36,24,17,83,81,14	25,40,19,44,56,18	ABL2	SH2 domain||SH2 domain superfamily||Tyrosine-protein kinase ABL, SH2 domain||Tyrosine-protein kinase, active site||SH3 domain||Serine-threonine/tyrosine-protein kinase, catalytic domain||Protein kinase, ATP binding site||Protein kinase-like domain superfamily||Protein kinase domain||F-actin binding||Tyrosine-protein kinase, catalytic domain||SH3-like domain superfamily	36	24	17	83	81	14	284.091	141.24	137.404	459.396	224.949	110.448	30.1661	43.3757	-0.52806	0.57953	0.96613	FALSE
novel_circ_0024292	6	125045210	125048259	+	3049	340	ENSG00000146373;	exon:125045211-125045444,exon:125048152-125048259	Cirrho_3,Normal_1,Normal_2	11,5,11	8,16,12	RNF217	Zinc finger, RING/FYVE/PHD-type||-||E3 ubiquitin ligase RBR family||IBR domain	0	0	11	5	11	0	0	0	88.9083	27.6745	30.5487	0	4.91727	3.29261	0.5433	0.81332	0.98124	FALSE
novel_circ_0013814	1	43858134	43858636	+	502	124	ENSG00000284989;ENSG00000126091;	intron:43858512-43858636	Cirrho_1	2	4	AL451062.3;ST3GAL3	-	2	0	0	0	0	0	15.7828	0	0	0	0	0	0.819532	0	2.4436	0.54461	0.96613	FALSE
hsa_circ_0006869	1	1804418	1825499	-	21081	476	ENSG00000078369;	exon:1804419-1804581,exon:1815756-1815862,exon:1817837-1817875,exon:1825397-1825499	Cirrho_1,Cirrho_2,Cirrho_3,Normal_2,Normal_3	4,2,3,10,3	160145127155185	GNB1	G-protein beta WD-40 repeat||WD40/YVTN repeat-like-containing domain superfamily||WD40-repeat-containing domain superfamily||WD40 repeat, conserved site||G-protein, beta subunit||WD40 repeat||WD40-repeat-containing domain||Guanine nucleotide-binding protein, beta subunit	4	2	3	0	10	3	31.5657	11.77	24.2477	0	27.7715	23.6673	3.6314	2.91643	0.29993	0.88011	0.99096	FALSE
hsa_circ_0006868	11	107390073	107418287	-	28214	439	ENSG00000152404;	exon:107390074-107390211,exon:107392779-107392895,exon:107416209-107416298,exon:107418194-107418287	Cirrho_1,Cirrho_2,Cirrho_3,Normal_1,Normal_2,Normal_3	15,23,10,16,42,34	15,12,0,3,8,9	CWF19L2	Cwf19-like, C-terminal domain-1||-||Cwf19-like protein||HIT-like superfamily||Cwf19-like protein, C-terminal domain-2	15	23	10	16	42	34	118.371	135.355	80.8257	88.5583	116.64	268.23	18.1062	25.704	-0.49458	0.62471	0.96627	FALSE
novel_circ_0009396	17	59056874	59070947	-	14073	255	ENSG00000108395;	exon:59062567-59062648,exon:59064355-59064405,exon:59070823-59070947	Cirrho_3,Normal_2	8,2	41,48	TRIM37	B-box, C-terminal||-||B-box-type zinc finger||MATH/TRAF domain||TRIM37, MATH domain||TRAF-like||Zinc finger, RING-type||Zinc finger, RING/FYVE/PHD-type	0	0	8	0	2	0	0	0	64.6606	0	5.55431	0	3.5762	0.335768	3.0921	0.33747	0.96613	FALSE
hsa_circ_0006863	8	30175084	30180630	+	5546	386	ENSG00000104671;	exon:30175085-30175190,exon:30180488-30180630	Cirrho_1,Cirrho_2,Normal_3	6,4,3	10,4,18	DCTN6	-||Dynactin subunit 6||Trimeric LpxA-like superfamily||Hexapeptide repeat	6	4	0	0	0	3	47.3485	23.5401	0	0	0	23.6673	3.76111	1.23759	1.6931	0.52478	0.96613	FALSE
novel_circ_0019116	3	123209198	123259589	+	50391	380	ENSG00000121542;	exon:123209199-123209399,exon:123245899-123246014,exon:123259524-123259589	Cirrho_2,Cirrho_3,Normal_1,Normal_2,Normal_3	3,5,9,23,7	37,14,23,53,21	SEC22A	Vesicle-trafficking protein Sec22a||Longin domain||Longin-like domain superfamily||-	0	3	5	9	23	7	0	17.6551	40.4129	49.814	63.8745	55.2238	3.21201	9.35164	-1.556	0.32879	0.96613	FALSE
hsa_circ_0006861	6	63646526	63680161	+	33631	431	ENSG00000118482;	exon:63646527-63646795,exon:63680000-63680161	Cirrho_1,Normal_1,Normal_2	12,5,19	15,11,19	PHF3	Zinc finger, FYVE/PHD-type||-||Transcription elongation factor S-II, central domain||Spen paralogue and orthologue SPOC, C-terminal||Zinc finger, PHD-type, conserved site||Zinc finger, PHD-type||Transcription elongation factor S-II, central domain superfamily||Zinc finger, RING/FYVE/PHD-type||Zinc finger, PHD-finger	12	0	0	5	19	0	94.697	0	0	27.6745	52.7659	0	4.91719	4.63568	0.059172	0.97869	0.99737	FALSE
hsa_circ_0006860	17	36525227	36528202	-	2975	402	ENSG00000278259;	exon:36525228-36525341,exon:36527551-36527699,exon:36528064-36528202	Cirrho_2,Normal_1,Normal_2	6,13,55	22,42,86	MYO19	Kinesin motor domain superfamily||-||P-loop containing nucleoside triphosphate hydrolase||Class XIX myosin, motor domain||IQ motif, EF-hand binding site||Myosin head, motor domain	0	6	0	13	55	0	0	35.3101	0	71.9536	152.743	0	1.95377	12.9929	-2.6966	0.17039	0.96613	FALSE
hsa_circ_0006867	4	150467672	150491035	-	23363	450	ENSG00000198589;	exon:150467673-150467785,exon:150471624-150471739,exon:150487732-150487834,exon:150490918-150491035	Cirrho_1,Cirrho_2,Cirrho_3,Normal_1,Normal_2,Normal_3	112,192,23,8,88,37	63,48,51,17,54,16	LRBA	PH-BEACH domain||BEACH domain||BEACH domain superfamily||WD40-repeat-containing domain superfamily||Armadillo-like helical||Concanavalin A-like lectin/glucanase domain superfamily||WD40/YVTN repeat-like-containing domain superfamily||Armadillo-type fold||Domain of unknown function DUF1088||WD40 repeat||-||Domain of unknown function DUF4704	112	192	23	8	88	37	883.838	1129.92	185.899	44.2791	244.389	291.897	118.696	32.3509	1.877	0.060436	0.96613	FALSE
hsa_circ_0006866	4	87183202	87195690	-	12488	1103	ENSG00000145332;	exon:87183203-87183389	Cirrho_1,Normal_1,Normal_3	13,12,6	11,32,7	KLHL8	BTB/POZ domain||-||Galactose oxidase/kelch, beta-propeller||Kelch-type beta propeller||BTB-kelch protein||SKP1/BTB/POZ domain superfamily||BTB/Kelch-associated||Kelch repeat type 1||Kelch-like protein 8	13	0	0	12	0	6	102.588	0	0	66.4187	0	47.3347	5.32696	5.94531	-0.15104	0.94462	0.99445	FALSE
hsa_circ_0006865	4	39841947	39844801	-	2854	255	ENSG00000121892;	exon:39841948-39842056	Normal_1	3	82	PDS5A	Sister chromatid cohesion protein Pds5||-||Armadillo-like helical||Armadillo-type fold	0	0	0	3	0	0	0	0	0	16.6047	0	0	0	0.867531	-2.0074	0.61524	0.96613	FALSE
hsa_circ_0006864	11	103303092	103316620	+	13528	630	ENSG00000187240;	exon:103303093-103303253,exon:103311878-103312033,exon:103316545-103316620	Cirrho_1	7	22	DYNC2H1	P-loop containing nucleoside triphosphate hydrolase||Dynein heavy chain, coiled coil stalk||AAA+ ATPase domain||Dynein heavy chain, C-terminal domain||Dynein heavy chain, domain-1||-||Dynein heavy chain AAA lid domain||Dynein heavy chain, ATP-binding dynein motor region||Dynein heavy chain, domain-2||Dynein heavy chain, AAA module D4||Dynein heavy chain, hydrolytic ATP-binding dynein motor region…	7	0	0	0	0	0	55.2399	0	0	0	0	0	2.86836	0	4.2561	0.27193	0.96613	FALSE
hsa_circ_0056558	2	135602499	135605016	+	2517	420	ENSG00000048991;	exon:135602500-135602708,exon:135604806-135605016	Cirrho_1,Cirrho_2,Cirrho_3,Normal_1,Normal_2,Normal_3	43,42,32,42,197,22	4,9,7,11,17,11	R3HDM1	SUZ domain||R3H domain||R3H domain superfamily||-	43	42	32	42	197	22	339.331	247.171	258.642	232.465	547.099	173.56	45.6011	54.2943	-0.25944	0.77353	0.98066	FALSE
novel_circ_0011169	19	49844315	49844892	-	577	576	ENSG00000268006;	exon:49844316-49844892	Cirrho_2,Normal_2	21,68	1,23	--	-	0	21	0	0	68	0	0	123.585	0	0	188.846	0	6.8382	11.4161	-0.73972	0.84354	0.98571	FALSE
novel_circ_0024296	6	125057941	125076858	+	18917	365	ENSG00000146373;	exon:125057942-125058106,exon:125076657-125076858	Normal_2	2	39	RNF217	Zinc finger, RING/FYVE/PHD-type||-||E3 ubiquitin ligase RBR family||IBR domain	0	0	0	0	2	0	0	0	0	0	5.55431	0	0	0.335768	-0.93528	0.81769	0.98124	FALSE
novel_circ_0021614	4	165464389	165467855	+	3466	363	ENSG00000109472;	exon:165464390-165464586,exon:165467688-165467855	Normal_2	2	33	CPE	-||Carboxypeptidase E, carboxypeptidase domain||Carboxypeptidase-like, regulatory domain superfamily||Peptidase M14, carboxypeptidase A	0	0	0	0	2	0	0	0	0	0	5.55431	0	0	0.335768	-0.93528	0.81769	0.98124	FALSE
hsa_circ_0056552	2	135132894	135135932	+	3038	687	ENSG00000115839;	exon:135132895-135132984	Cirrho_2	2	21	RAB3GAP1	Rab3 GTPase-activating protein catalytic subunit	0	2	0	0	0	0	0	11.77	0	0	0	0	0.651257	0	2.1582	0.59503	0.96613	FALSE
hsa_circ_0056550	2	135126180	135126656	+	476	143	ENSG00000115839;	exon:135126181-135126656	Cirrho_1	7	21	RAB3GAP1	Rab3 GTPase-activating protein catalytic subunit	7	0	0	0	0	0	55.2399	0	0	0	0	0	2.86836	0	4.2561	0.27193	0.96613	FALSE
novel_circ_0000985	10	5709529	5727123	+	17594	267	ENSG00000108021;	exon:5709530-5709663,exon:5726885-5726957,exon:5727061-5727123	Cirrho_3,Normal_2	2,4	102209	TASOR2	Domain of unknown function DUF3699||-||Protein of unknown function DUF3715	0	0	2	0	4	0	0	0	16.1651	0	11.1086	0	0.894049	0.671537	0.32341	0.93485	0.99445	FALSE
novel_circ_0029461	9	22029432	22064018	+	34586	440	ENSG00000240498;	exon:22029433-22029594,exon:22056255-22056387,exon:22061953-22062026,exon:22063944-22064018	Cirrho_3	9	87	--	-	0	0	9	0	0	0	0	0	72.7431	0	0	0	4.02322	0	4.7392	0.17031	0.96613	FALSE
hsa_circ_0029754	13	24459043	24475596	-	16553	635	ENSG00000102699;	exon:24459264-24459310,exon:24475472-24475596	Cirrho_1	3	59	PARP4	BRCT domain||Protein mono-ADP-ribosyltransferase PARP4||von Willebrand factor A-like domain superfamily||Poly(ADP-ribose) polymerase, catalytic domain||von Willebrand factor, type A||Poly(ADP-ribose) polymerase, regulatory domain||Poly(ADP-ribose) polymerase, regulatory domain superfamily||VIT domain||BRCT domain superfamily	3	0	0	0	0	0	23.6742	0	0	0	0	0	1.2293	0	3.0309	0.44764	0.96613	FALSE
hsa_circ_0086154	8	144580845	144581277	-	432	432	ENSG00000147799;	exon:144580846-144581277	Cirrho_2,Cirrho_3,Normal_3	13,19,7	1,27,22	ARHGAP39	Rho GTPase activation protein||MyTH4 domain superfamily||WW domain superfamily||MyTH4 domain||WW domain||Rho GTPase-activating protein domain	0	13	19	0	0	7	0	76.5052	153.569	0	0	55.2238	12.7266	2.88771	2.2026	0.27235	0.96613	FALSE
novel_circ_0024298	6	125874888	125881203	+	6315	299	ENSG00000111912;	exon:125874889-125874968,exon:125878263-125878370,exon:125881090-125881203	Cirrho_3	3	8	NCOA7	TLDc domain||LysM domain||-||LysM domain superfamily	0	0	3	0	0	0	0	0	24.2477	0	0	0	1.34107	0	3.1458	0.42988	0.96613	FALSE
novel_circ_0004714	13	100268688	100273346	+	4658	244	ENSG00000175198;	exon:100268689-100268783,exon:100273196-100273346	Normal_2	9	681	PCCA	-||Propionyl-coenzyme A carboxylase, BT domain||Biotin/lipoyl attachment||Pre-ATP-grasp domain superfamily||Biotin carboxylase, C-terminal||Biotin carboxylation domain||Biotin-binding site||Biotin carboxylase-like, N-terminal domain||Single hybrid motif||ATP-grasp fold||Carbamoyl-phosphate synthetase large subunit-like, ATP-binding domain||Rudiment single hybrid motif	0	0	0	0	9	0	0	0	0	0	24.9944	0	0	1.51096	-2.8412	0.47265	0.96613	FALSE
novel_circ_0030427	X	155506897	155514265	-	7368	279	ENSG00000185973;	exon:155513986-155514265	Cirrho_2	3	26	TMLHE	Trimethyllysine dioxygenase||Gamma-butyrobetaine hydroxylase-like, N-terminal||Taurine dioxygenase TauD-like superfamily||GBBH-like, N-terminal domain superfamily||TauD/TfdA-like domain	0	3	0	0	0	0	0	17.6551	0	0	0	0	0.976886	0	2.7312	0.49589	0.96613	FALSE
novel_circ_0030424	X	155220209	155236367	+	16158	399	ENSG00000155959;	exon:155220210-155220307,exon:155227235-155227301,exon:155228384-155228482,exon:155236229-155236367	Normal_1	4	27	VBP1	Prefoldin alpha-like||Prefoldin||Prefoldin subunit 3	0	0	0	4	0	0	0	0	0	22.1396	0	0	0	1.15671	-2.4229	0.54191	0.96613	FALSE
novel_circ_0024299	6	125993756	125999613	+	5857	375	ENSG00000066651;	exon:125993757-125993822,exon:125995967-125996040,exon:125998053-125998134,exon:125999457-125999613	Cirrho_3,Normal_1,Normal_2	2,5,21	32,40,49	TRMT11	tRNA guanosine-2'-O-methyltransferase, TRM11||-||S-adenosyl-L-methionine-dependent methyltransferase||Putative RNA methylase domain||DNA methylase, N-6 adenine-specific, conserved site	0	0	2	5	21	0	0	0	16.1651	27.6745	58.3202	0	0.894049	4.97145	-2.5446	0.31729	0.96613	FALSE
novel_circ_0012497	1	194159279	194167715	-	8436	256	ENSG00000227240;	intron:194159280-194159316,intron:194167495-194167715	Cirrho_1,Cirrho_2,Normal_1	8,27,8	0,1,0	--	-	8	27	0	8	0	0	63.1313	158.895	0	44.2791	0	0	12.0701	2.31342	2.3913	0.23546	0.96613	FALSE
hsa_circ_0003124	9	6849506	6893232	+	43726	486	ENSG00000107077;	exon:6880012-6880061,exon:6887960-6888063,exon:6893095-6893232	Cirrho_1,Cirrho_2,Cirrho_3,Normal_1,Normal_2,Normal_3	17,30,12,26,118,34	94,94,72,28,97,43	KDM4C	Extended PHD (ePHD) domain||JmjC domain||-||Zinc finger, FYVE/PHD-type||JmjN domain||Zinc finger, RING/FYVE/PHD-type||Zinc finger, PHD-type||Lysine-specific demethylase 4, Tudor domain||Tudor domain	17	30	12	26	118	34	134.154	176.551	96.9909	143.907	327.704	268.23	22.0992	41.355	-0.9032	0.3354	0.96613	FALSE
hsa_circ_0003127	17	59737452	59773885	+	36433	502	ENSG00000062716;	exon:59737453-59737543,exon:59738837-59738947,exon:59773754-59773885	Cirrho_1,Cirrho_2,Cirrho_3,Normal_1,Normal_2,Normal_3	4,2,7,14,27,10	1.54172e+17	VMP1	-||SNARE associated Golgi protein	4	2	7	14	27	10	31.5657	11.77	56.578	77.4885	74.9831	78.8911	5.41949	12.7067	-1.2476	0.33698	0.96613	FALSE
hsa_circ_0003126	1	202773117	202777094	-	3977	372	ENSG00000117139;	exon:202773118-202773288,exon:202774613-202774735	Cirrho_1,Normal_1,Normal_2,Normal_3	5,12,6,6	38,40,19,27	KDM5B	Zinc finger, PHD-type, conserved site||ARID DNA-binding domain superfamily||Zinc finger, PHD-type||Zinc finger, C5HC2-type||Zinc finger, RING/FYVE/PHD-type||JmjN domain||Zinc finger, PHD-finger||Zinc finger, FYVE/PHD-type||-||ARID DNA-binding domain||Lysine-specific demethylase-like domain||JmjC domain	5	0	0	12	6	6	39.4571	0	0	66.4187	16.6629	47.3347	2.04883	6.95261	-1.7682	0.37225	0.96613	FALSE
hsa_circ_0003121	14	73736997	73737297	-	300	300	ENSG00000156030;	exon:73736998-73737297	Cirrho_1,Cirrho_2,Cirrho_3	5,4,5	20,10,0	ELMSAN1	Zinc finger C2H2-type||-||SANT domain||Homeobox-like domain superfamily||ELM2 domain||SANT/Myb domain	5	4	5	0	0	0	39.4571	23.5401	40.4129	0	0	0	5.58647	0	5.2179	0.036481	0.96613	TRUE
hsa_circ_0003120	2	168138087	168167407	-	29320	653	ENSG00000198648;	exon:168140289-168140390,exon:168161787-168161842,exon:168163739-168163880,exon:168167299-168167407	Cirrho_1,Cirrho_3,Normal_1,Normal_2,Normal_3	6,8,34,6,10	65,129,122,57,78	STK39	Protein kinase, ATP binding site||Serine/threonine-protein kinase OSR1/WNK, CCT domain||Protein kinase-like domain superfamily||Protein kinase domain	6	0	8	34	6	10	47.3485	0	64.6606	188.186	16.6629	78.8911	6.03479	14.9646	-1.3218	0.37676	0.96613	FALSE
hsa_circ_0003122	4	139043073	139045389	+	2316	1021	ENSG00000151014;	exon:139043074-139043343	Normal_2	4	18	NOCT	Nocturnin, deadenylase domain||Endonuclease/exonuclease/phosphatase||-||Endonuclease/exonuclease/phosphatase superfamily||Nocturnin	0	0	0	0	4	0	0	0	0	0	11.1086	0	0	0.671537	-1.7054	0.67092	0.96627	FALSE
hsa_circ_0003987	10	110502720	110507154	+	4434	369	ENSG00000138166;	exon:110502721-110502869,exon:110506935-110507154	Cirrho_2,Normal_2	7,34	13390	DUSP5	Tyrosine specific protein phosphatases domain||Rhodanese-like domain||Dual specificity phosphatase, catalytic domain||Protein-tyrosine phosphatase-like||Dual specificity protein phosphatase domain||Rhodanese-like domain superfamily||Protein-tyrosine phosphatase, active site||Protein-tyrosine phosphatase, catalytic||Mitogen-activated protein (MAP) kinase phosphatase	0	7	0	0	34	0	0	41.1951	0	0	94.4232	0	2.2794	5.70806	-1.3184	0.61008	0.96613	FALSE
novel_circ_0005662	14	31119709	31129307	-	9598	156	ENSG00000092148;	exon:31119710-31119866	Normal_2	7	1111	HECTD1	Ankyrin repeat-containing domain||HECT, E3 ligase catalytic domain||Armadillo-like helical||Ankyrin repeat-containing domain superfamily||Galactose-binding-like domain superfamily||SUN domain||Coagulation factor 5/8 C-terminal domain||Mib/herc2 domain superfamily||Armadillo-type fold||Ankyrin repeat||HECT domain||FKBP3, basic tilted helix bundle domain||-||Mib-herc2	0	0	0	0	7	0	0	0	0	0	19.4401	0	0	1.17519	-2.4869	0.53099	0.96613	FALSE
hsa_circ_0069340	4	25154997	25159107	-	4110	587	ENSG00000109618;	exon:25154998-25155151,exon:25156037-25156195,exon:25158953-25159107	Cirrho_2,Cirrho_3,Normal_1,Normal_2,Normal_3	4,15,7,30,12	58,47,67,160,108	SEPSECS	SepSecS/SepCysS family||Pyridoxal phosphate-dependent transferase, major domain||Peroxidases heam-ligand binding site||O-phosphoseryl-tRNA(Sec) selenium transferase||Pyridoxal phosphate-dependent transferase||-	0	4	15	7	30	12	0	23.5401	121.239	38.7442	83.3146	94.6693	8.00788	12.0111	-0.59631	0.68682	0.97096	FALSE
hsa_circ_0007209	8	134600435	134610655	-	10220	2027	ENSG00000066827;	exon:134600436-134600668,exon:134610470-134610655	Cirrho_3,Normal_1,Normal_2,Normal_3	11,3,8,9	4,21,17,8	ZFAT	Zinc finger C2H2 superfamily||Zinc finger C2H2-type||-	0	0	11	3	8	9	0	0	88.9083	16.6047	22.2172	71.002	4.91727	5.92338	-0.27217	0.88907	0.99225	FALSE
hsa_circ_0082875	7	149552800	149558839	-	6039	448	ENSG00000133624;	exon:149552801-149553016	Cirrho_1,Normal_1	4,5	3,31	--	-	4	0	0	5	0	0	31.5657	0	0	27.6745	0	0	1.63906	1.44588	0.17658	0.9592	0.99445	FALSE
hsa_circ_0003985	4	56011411	56011985	+	574	297	ENSG00000174799;	exon:56011412-56011522,exon:56011800-56011985	Cirrho_1,Cirrho_2,Normal_1,Normal_3	12,8,3,4	0,3,2,0	CEP135	Centrosomal protein of 135kDa	12	8	0	3	0	4	94.697	47.0801	0	16.6047	0	31.5564	7.52222	2.51765	1.6315	0.41001	0.96613	FALSE
novel_circ_0025754	7	100631805	100632198	-	393	392	ENSG00000106327;	exon:100631806-100632198	Cirrho_3	3	127	TFR2	Peptidase M28||Glutamate carboxypeptidase 2-like||Transferrin receptor protein 1/2, PA domain||PA domain||Transferrin receptor-like, dimerisation domain superfamily||-	0	0	3	0	0	0	0	0	24.2477	0	0	0	1.34107	0	3.1458	0.42988	0.96613	FALSE
hsa_circ_0003984	9	125467971	125506417	-	38446	387	ENSG00000119487;	exon:125467972-125468109,exon:125484443-125484583,exon:125506310-125506417	Cirrho_2,Normal_2	3,13	57,92	MAPKAP1	PH-like domain superfamily||Sin1, N-terminal||Sin1, middle CRIM domain||SAPK-interacting protein 1, Pleckstrin-homology domain||-	0	3	0	0	13	0	0	17.6551	0	0	36.103	0	0.976886	2.18249	-1.1555	0.73473	0.97096	FALSE
novel_circ_0012671	1	204558640	204585583	+	26943	88	n/a	intergenic_region:204558641-204558729	Cirrho_3,Normal_1	6,7	0,7	--	-	0	0	6	7	0	0	0	0	48.4954	38.7442	0	0	2.68215	2.02424	0.39334	0.8962	0.99364	FALSE
hsa_circ_0027618	12	76450850	76487618	-	36768	284	ENSG00000091039;	exon:76450851-76450988,exon:76459859-76459895,exon:76487510-76487618	Cirrho_1,Cirrho_2	7,9	38,52	OSBPL8	Oxysterol-binding protein, conserved site||-||Oxysterol-binding protein superfamily||PH-like domain superfamily||Oxysterol-binding protein||Pleckstrin homology domain	7	9	0	0	0	0	55.2399	52.9652	0	0	0	0	5.79902	0	5.2785	0.054062	0.96613	FALSE
hsa_circ_0043273	17	37411268	37440662	+	29408	539	ENSG00000276234;	exon:37411269-37411390,exon:37423509-37423615,exon:37440509-37440662	Cirrho_3	8	37	TADA2A	ADA2-like, zinc finger, ZZ-type||-||Transcriptional adaptor 2||SANT domain||Homeobox-like domain superfamily||SWIRM domain||SANT/Myb domain	0	0	8	0	0	0	0	0	64.6606	0	0	0	3.5762	0	4.5691	0.20345	0.96613	FALSE
novel_circ_0025751	7	100562258	100564303	+	2045	421	ENSG00000106351;	exon:100562259-100562379,exon:100562594-100562682,exon:100563834-100563962,exon:100564218-100564303	Normal_1,Normal_2	8,5	190306	AGFG2	ArfGAP domain superfamily||ARFGAP/RecO-like zinc finger||Arf GTPase activating protein||-	0	0	0	8	5	0	0	0	0	44.2791	13.8858	0	0	3.15284	-3.8762	0.24757	0.96613	FALSE
hsa_circ_0007752	8	61576771	61584029	-	7258	173	ENSG00000198363;	exon:61576772-61576858,exon:61581553-61581684,exon:61583944-61584029	Cirrho_2,Cirrho_3	4,14	10119	ASPH	Tetratricopeptide repeat||Tetratricopeptide repeat-containing domain||-||Aspartyl/asparaginy/proline hydroxylase||Isopenicillin N synthase-like||Tetratricopeptide-like helical domain superfamily||Aspartyl/asparaginyl beta-hydroxylase family||Aspartyl beta-hydroxylase/Triadin domain	0	4	14	0	0	0	0	23.5401	113.156	0	0	0	7.56086	0	5.6521	0.028531	0.96613	TRUE
hsa_circ_0055055	2	69348170	69363670	-	15500	786	ENSG00000198380;	exon:69348171-69348334,exon:69350078-69350183,exon:69358329-69358463,exon:69359268-69359326,exon:69363545-69363670	Cirrho_1,Cirrho_3,Normal_1,Normal_2,Normal_3	3,9,12,26,11	32,171,37,92,107	GFPT1	Glucosamine-fructose-6-phosphate aminotransferase, isomerising||GlmS/FrlB, SIS domain 2||Glutamine amidotransferase type 2 domain||Sugar isomerase (SIS)||GlmS/AgaS, SIS domain 1||Nucleophile aminohydrolases, N-terminal	3	0	9	12	26	11	23.6742	0	72.7431	66.4187	72.206	86.7802	5.25252	12.3729	-1.2581	0.39691	0.96613	FALSE
hsa_circ_0055052	2	69345903	69356557	-	10654	562	ENSG00000198380;	exon:69345904-69345999,exon:69354489-69354568,exon:69356496-69356557	Normal_2	11	177	GFPT1	Glucosamine-fructose-6-phosphate aminotransferase, isomerising||GlmS/FrlB, SIS domain 2||Glutamine amidotransferase type 2 domain||Sugar isomerase (SIS)||GlmS/AgaS, SIS domain 1||Nucleophile aminohydrolases, N-terminal	0	0	0	0	11	0	0	0	0	0	30.5487	0	0	1.84673	-3.1252	0.42853	0.96613	FALSE
hsa_circ_0055053	2	69345903	69363670	-	17767	882	ENSG00000198380;	exon:69345904-69345999,exon:69348171-69348334,exon:69359268-69359326,exon:69363545-69363670	Cirrho_3,Normal_3	8,5	197115	GFPT1	Glucosamine-fructose-6-phosphate aminotransferase, isomerising||GlmS/FrlB, SIS domain 2||Glutamine amidotransferase type 2 domain||Sugar isomerase (SIS)||GlmS/AgaS, SIS domain 1||Nucleophile aminohydrolases, N-terminal	0	0	8	0	0	5	0	0	64.6606	0	0	39.4456	3.5762	2.06265	0.82734	0.77358	0.98066	FALSE
novel_circ_0025758	7	100856867	100859161	+	2294	308	ENSG00000146828;	exon:100856868-100857176	Cirrho_1,Normal_1	4,4	46,81	SLC12A9	SLC12A transporter, C-terminal||Amino acid permease/ SLC12A domain||Solute carrier family 12 member 9||-	4	0	0	4	0	0	31.5657	0	0	22.1396	0	0	1.63906	1.15671	0.49905	0.88886	0.99218	FALSE
novel_circ_0002723	11	75983386	76016980	+	33594	210	ENSG00000198382;	exon:75983387-75983513,exon:76004005-76004089	Cirrho_3,Normal_1	5,2	22,36	UVRAG	C2 domain superfamily||UV radiation resistance protein/autophagy-related protein 14||-||C2 domain	0	0	5	2	0	0	0	0	40.4129	11.0698	0	0	2.23512	0.578354	1.9215	0.59213	0.96613	FALSE
novel_circ_0022346	4	84702352	84721572	-	19220	153	ENSG00000163625;	exon:84702353-84702506	Cirrho_3	3	11	WDFY3	PH-BEACH domain||WD40-repeat-containing domain superfamily||BEACH domain superfamily||Zinc finger, RING/FYVE/PHD-type||BEACH domain||WD40/YVTN repeat-like-containing domain superfamily||Concanavalin A-like lectin/glucanase domain superfamily||Armadillo-type fold||WD40-repeat-containing domain||WD40 repeat||-||Zinc finger, FYVE-related||Zinc finger, FYVE/PHD-type||FYVE zinc finger||WD40 repeat, co…	0	0	3	0	0	0	0	0	24.2477	0	0	0	1.34107	0	3.1458	0.42988	0.96613	FALSE
novel_circ_0011678	1	149655698	149669310	+	13612	330	ENSG00000277147;	exon:149655699-149655908,exon:149669189-149669310	Cirrho_1,Cirrho_2,Cirrho_3,Normal_3	19,31,8,8	5,1,3,1	--	-	19	31	8	0	0	8	149.937	182.436	64.6606	0	0	63.1129	21.4562	3.30024	2.7916	0.080087	0.96613	FALSE
novel_circ_0005667	14	31127784	31129448	-	1664	221	ENSG00000092148;	exon:31127785-31128006	Normal_2	4	694	HECTD1	Ankyrin repeat-containing domain||HECT, E3 ligase catalytic domain||Armadillo-like helical||Ankyrin repeat-containing domain superfamily||Galactose-binding-like domain superfamily||SUN domain||Coagulation factor 5/8 C-terminal domain||Mib/herc2 domain superfamily||Armadillo-type fold||Ankyrin repeat||HECT domain||FKBP3, basic tilted helix bundle domain||-||Mib-herc2	0	0	0	0	4	0	0	0	0	0	11.1086	0	0	0.671537	-1.7054	0.67092	0.96627	FALSE
hsa_circ_0070000	4	75655065	75662049	-	6984	750	ENSG00000138757;	exon:75655066-75655246,exon:75658843-75658924,exon:75661931-75662049	Normal_1	3	21	G3BP2	Nucleotide-binding alpha-beta plait domain superfamily||RNA recognition motif domain||Nuclear transport factor 2||G3BP2, RNA recognition motif||RNA-binding domain superfamily||Nuclear transport factor 2, eukaryote||Ras GTPase-activating protein-binding protein 2||NTF2-like domain superfamily||Ras GTPase-activating protein-binding protein||-	0	0	0	3	0	0	0	0	0	16.6047	0	0	0	0.867531	-2.0074	0.61524	0.96613	FALSE
hsa_circ_0007750	14	24266429	24268619	-	2190	655	ENSG00000100949;	exon:24266430-24266517,exon:24266776-24266889,exon:24268514-24268619	Cirrho_1,Cirrho_2,Cirrho_3,Normal_1,Normal_2,Normal_3	7,26,5,11,58,18	16,15,17,12,20,13	RABGGTA	-||Leucine-rich repeat domain superfamily||Leucine-rich repeat||Geranylgeranyl transferase type-2 subunit alpha||Rab geranylgeranyltransferase, alpha subunit, insert-domain superfamily||Protein prenyltransferase, alpha subunit||Rab geranylgeranyltransferase, alpha subunit, insert-domain	7	26	5	11	58	18	55.2399	153.01	40.4129	60.8838	161.075	142.004	13.5698	20.3438	-0.57708	0.60717	0.96613	FALSE
novel_circ_0011672	1	147275353	147286500	+	11147	316	ENSG00000237188;ENSG00000131778;	exon:147275354-147275468,exon:147286298-147286500	Normal_2	5	141	--;CHD1L	-	0	0	0	0	5	0	0	0	0	0	13.8858	0	0	0.839421	-2.0157	0.61373	0.96613	FALSE
hsa_circ_0086376	9	14146688	14179780	-	33092	363	ENSG00000147862;	exon:14146689-14146807,exon:14150145-14150265,exon:14155825-14155893,exon:14174265-14174421,exon:14179727-14179780	Cirrho_1,Cirrho_2,Cirrho_3,Normal_1,Normal_2,Normal_3	183,302,73,172,212,109	25,35,25,54,39,41	NFIB	CTF transcription factor/nuclear factor 1||CTF transcription factor/nuclear factor 1, conserved site||CTF transcription factor/nuclear factor 1, N-terminal||MAD homology 1, Dwarfin-type||CTF transcription factor/nuclear factor 1, DNA-binding domain	183	302	73	172	212	109	1444.13	1777.28	590.028	952.001	588.756	859.913	205.96	130.296	0.66208	0.4041	0.96613	FALSE
hsa_circ_0086375	9	14146688	14155893	-	9205	309	ENSG00000147862;	exon:14146689-14146807,exon:14150145-14150265,exon:14155825-14155893	Cirrho_1,Cirrho_2,Cirrho_3,Normal_1,Normal_2,Normal_3	10,59,6,29,9,5	82,127,31,93,97,50	NFIB	CTF transcription factor/nuclear factor 1||CTF transcription factor/nuclear factor 1, conserved site||CTF transcription factor/nuclear factor 1, N-terminal||MAD homology 1, Dwarfin-type||CTF transcription factor/nuclear factor 1, DNA-binding domain	10	59	6	29	9	5	78.9141	347.216	48.4954	160.512	24.9944	39.4456	25.9919	11.9597	1.1289	0.3511	0.96613	FALSE
hsa_circ_0090618	X	53217142	53218398	-	1256	429	ENSG00000126012;	exon:53217143-53217277,exon:53218276-53218398	Cirrho_3	4	32	KDM5C	Zinc finger, RING/FYVE/PHD-type||JmjN domain||Zinc finger, PHD-finger||Zinc finger, PHD-type, conserved site||ARID DNA-binding domain superfamily||Zinc finger, C5HC2-type||Zinc finger, PHD-type||JmjC domain||Zinc finger, FYVE/PHD-type||-||ARID DNA-binding domain||Lysine-specific demethylase-like domain	0	0	4	0	0	0	0	0	32.3303	0	0	0	1.7881	0	3.5646	0.3687	0.96613	FALSE
novel_circ_0008948	17	3571523	3573955	-	2432	115	ENSG00000196689;	exon:3571524-3571639	Cirrho_1	2	21	TRPV1	Transient receptor potential cation channel subfamily V member 1||Ankyrin repeat||Transient receptor potential channel, vanilloid 1-4||-||Ion transport domain||Transient receptor potential cation channel subfamily V||Ankyrin repeat-containing domain superfamily||Ankyrin repeat-containing domain	2	0	0	0	0	0	15.7828	0	0	0	0	0	0.819532	0	2.4436	0.54461	0.96613	FALSE
novel_circ_0011675	1	147648245	147659775	-	11530	518	ENSG00000162836;	exon:147648246-147648411,exon:147650143-147650238,exon:147659396-147659526,exon:147659647-147659775	Cirrho_1,Cirrho_2,Normal_1,Normal_2,Normal_3	10,15,21,45,13	5,17,18,31,1	ACP6	Histidine phosphatase superfamily, clade-2||Histidine phosphatase superfamily||-||Histidine acid phosphatase active site	10	15	0	21	45	13	78.9141	88.2753	0	116.233	124.972	102.558	8.98209	18.9904	-1.0715	0.41	0.96613	FALSE
hsa_circ_0008520	18	21536041	21568094	-	32053	657	ENSG00000141446;	exon:21536042-21536185,exon:21539920-21540009,exon:21564203-21564317,exon:21566146-21566206,exon:21567980-21568094	Cirrho_1,Cirrho_2,Cirrho_3,Normal_1,Normal_2,Normal_3	28,8,11,10,23,6	22,22,12,20,26,11	ESCO1	N-acetyltransferase ESCO1||N-acetyltransferase ESCO, zinc-finger||N-acetyltransferase ESCO, acetyl-transferase domain||-	28	8	11	10	23	6	220.96	47.0801	88.9083	55.3489	63.8745	47.3347	18.9957	9.22829	1.0292	0.36943	0.96613	FALSE
hsa_circ_0000506	13	113190871	113200516	-	9645	431	ENSG00000126226;	exon:113190872-113190975,exon:113195071-113195125,exon:113198191-113198264,exon:113200427-113200516	Cirrho_2,Normal_2,Normal_3	5,13,6	6,35,14	PCID2	Winged helix-like DNA-binding domain superfamily||Proteasome component (PCI) domain	0	5	0	0	13	6	0	29.4251	0	0	36.103	47.3347	1.62814	4.65768	-1.4761	0.547	0.96613	FALSE
hsa_circ_0008522	2	15394226	15427794	-	33568	918	ENSG00000151779;	exon:15394227-15394349,exon:15396413-15396475,exon:15427711-15427794	Cirrho_1,Cirrho_2,Cirrho_3,Normal_1,Normal_2,Normal_3	4,8,4,3,16,7	17,49,27,31,116,43	NBAS	-||Neuroblastoma-amplified sequence, N-terminal||Sec39 domain||Quinoprotein amine dehydrogenase, beta chain-like||Armadillo-type fold	4	8	4	3	16	7	31.5657	47.0801	32.3303	16.6047	44.4344	55.2238	6.03219	6.44139	-0.088656	0.95072	0.99445	FALSE
hsa_circ_0086482	9	19423861	19424841	+	980	257	ENSG00000177076;	exon:19423862-19423976,exon:19424429-19424551,exon:19424700-19424841	Cirrho_1,Cirrho_2,Cirrho_3,Normal_1,Normal_2,Normal_3	26,7,5,20,13,23	12,8,0,4,8,3	ACER2	Alkaline ceramidase	26	7	5	20	13	23	205.177	41.1951	40.4129	110.698	36.103	181.45	15.1684	17.4542	-0.19198	0.87088	0.99014	FALSE
hsa_circ_0008524	4	77055145	77066401	-	11256	733	ENSG00000118816;	intron:77055146-77055380,intron:77066249-77066401	Cirrho_3,Normal_1	3,7	70109	CCNI	Cyclin||Cyclin-like superfamily||Cyclin-like||Cyclin I||Cyclin, N-terminal||-	0	0	3	7	0	0	0	0	24.2477	38.7442	0	0	1.34107	2.02424	-0.61445	0.855	0.9874	FALSE
novel_circ_0029645	9	38426649	38437852	+	11203	258	n/a	intergenic_region:38432336-38432431,intergenic_region:38437689-38437852	Cirrho_2	5	33	--	-	0	5	0	0	0	0	0	29.4251	0	0	0	0	1.62814	0	3.4583	0.38368	0.96613	FALSE
hsa_circ_0008527	7	2263229	2278305	-	15076	821	ENSG00000106266;	exon:2263230-2263362,exon:2264298-2264458,exon:2275112-2275229,exon:2278100-2278305	Cirrho_2,Cirrho_3,Normal_1,Normal_3	4,6,13,10	51,187,85,112	SNX8	PX domain superfamily||SNX8/Mvp1, PX domain||Phox homologous domain||Sorting nexin-8/Mvp1||AH/BAR domain superfamily	0	4	6	13	0	10	0	23.5401	48.4954	71.9536	0	78.8911	3.98466	7.88461	-0.97568	0.60936	0.96613	FALSE
novel_circ_0030761	X	96881578	96918617	+	37039	139	ENSG00000147202;	exon:96881579-96881718	Cirrho_2,Normal_1,Normal_3	10,5,6	22,23,28	DIAPH2	Formin, FH3 domain||Armadillo-type fold||Diaphanous autoregulatory (DAD) domain||Protein diaphanous homologue 2||Rho GTPase-binding/formin homology 3 (GBD/FH3) domain||Armadillo-like helical||Formin, FH2 domain||Formin, GTPase-binding domain||DRF autoregulatory	0	10	0	5	0	6	0	58.8502	0	27.6745	0	47.3347	3.25629	3.92107	-0.22556	0.92524	0.99445	FALSE
hsa_circ_0078453	6	158083428	158084174	+	746	343	ENSG00000078269;	exon:158083429-158083597,exon:158084001-158084174	Cirrho_1	10	19	SYNJ2	-||Synaptojanin-2, RNA recognition motif||SAC domain||RNA-binding domain superfamily||Inositol polyphosphate-related phosphatase||Synaptojanin-2||Endonuclease/exonuclease/phosphatase||Domain of unknown function DUF1866||Nucleotide-binding alpha-beta plait domain superfamily||RNA recognition motif domain||Endonuclease/exonuclease/phosphatase superfamily	10	0	0	0	0	0	78.9141	0	0	0	0	0	4.09766	0	4.7709	0.16453	0.96613	FALSE
novel_circ_0030763	X	9691578	9693419	+	1841	433	ENSG00000101849;	exon:9691579-9691711,exon:9692113-9692254,exon:9693149-9693212,exon:9693322-9693419	Normal_2	8	74	TBL1X	WD40-repeat-containing domain superfamily||G-protein beta WD-40 repeat||WD40/YVTN repeat-like-containing domain superfamily||Quinoprotein alcohol dehydrogenase-like superfamily||WD40 repeat||WD40-repeat-containing domain||WD40 repeat, conserved site||-||LIS1 homology motif	0	0	0	0	8	0	0	0	0	0	22.2172	0	0	1.34307	-2.6749	0.49959	0.96613	FALSE
novel_circ_0005663	14	31119709	31133675	-	13966	156	ENSG00000092148;	exon:31119710-31119866	Normal_2	2	603	HECTD1	Ankyrin repeat-containing domain||HECT, E3 ligase catalytic domain||Armadillo-like helical||Ankyrin repeat-containing domain superfamily||Galactose-binding-like domain superfamily||SUN domain||Coagulation factor 5/8 C-terminal domain||Mib/herc2 domain superfamily||Armadillo-type fold||Ankyrin repeat||HECT domain||FKBP3, basic tilted helix bundle domain||-||Mib-herc2	0	0	0	0	2	0	0	0	0	0	5.55431	0	0	0.335768	-0.93528	0.81769	0.98124	FALSE
hsa_circ_0000504	13	112516439	112527484	-	11045	751	ENSG00000126216;	exon:112516440-112516575,exon:112518975-112519043,exon:112519886-112520021,exon:112526942-112527050,exon:112527374-112527484	Cirrho_1,Cirrho_2,Cirrho_3,Normal_1,Normal_2,Normal_3	6,11,12,29,54,15	13,13,1,19,11,9	TUBGCP3	-||Gamma tubulin complex component protein, N-terminal||Gamma tubulin complex component, C-terminal||Gamma-tubulin complex component protein	6	11	12	29	54	15	47.3485	64.7352	96.9909	160.512	149.966	118.337	11.4048	23.6398	-1.0583	0.3108	0.96613	FALSE
novel_circ_0030767	X	97072940	97114965	+	42025	296	ENSG00000147202;	exon:97072941-97073042,exon:97075167-97075261,exon:97099694-97099795	Cirrho_1,Cirrho_2,Cirrho_3,Normal_2	5,7,3,6	10,29,3,21	DIAPH2	Formin, FH3 domain||Armadillo-type fold||Diaphanous autoregulatory (DAD) domain||Protein diaphanous homologue 2||Rho GTPase-binding/formin homology 3 (GBD/FH3) domain||Armadillo-like helical||Formin, FH2 domain||Formin, GTPase-binding domain||DRF autoregulatory	5	7	3	0	6	0	39.4571	41.1951	24.2477	0	16.6629	0	5.6693	1.00731	2.3636	0.26897	0.96613	FALSE
hsa_circ_0003788	4	184659339	184678394	+	19055	827	ENSG00000164306;	exon:184659340-184659437,exon:184661774-184661903,exon:184672173-184672460,exon:184678232-184678394	Cirrho_1,Cirrho_2,Cirrho_3,Normal_1,Normal_3	13,23,6,10,5	9,13,27,3,12	PRIMPOL	DNA primase, small subunit||-	13	23	6	10	0	5	102.588	135.355	48.4954	55.3489	0	39.4456	15.4986	4.95442	1.678	0.25308	0.96613	FALSE
hsa_circ_0059685	20	25632157	25634827	+	2670	2670	ENSG00000213742;	exon:25634379-25634507,exon:25634729-25634827	Cirrho_1,Cirrho_2,Cirrho_3,Normal_1,Normal_2,Normal_3	11,73,30,42,164,60	6,44,20,32,107,26	--	-	11	73	30	42	164	60	86.8056	429.606	242.477	232.465	455.453	473.347	41.689	64.4303	-0.62531	0.50296	0.96613	FALSE
novel_circ_0006976	15	50639423	50648885	-	9462	124	ENSG00000092439;	exon:50639424-50639548	Normal_2	4	153	TRPM7	TRPM, SLOG domain||Transient receptor potential cation channel subfamily M member 7||TRPM, tetramerisation domain superfamily||TRPM, tetramerisation domain||Protein kinase-like domain superfamily||Ion transport domain||MHCK/EF2 kinase	0	0	0	0	4	0	0	0	0	0	11.1086	0	0	0.671537	-1.7054	0.67092	0.96627	FALSE
novel_circ_0002497	11	6477717	6478198	-	481	331	ENSG00000132254;	exon:6477718-6477892,exon:6478041-6478198	Normal_2	5	76	ARFIP2	-||Arfaptin homology (AH) domain||Arfaptin family||AH/BAR domain superfamily	0	0	0	0	5	0	0	0	0	0	13.8858	0	0	0.839421	-2.0157	0.61373	0.96613	FALSE
hsa_circ_0003239	17	4282797	4296814	-	14017	401	ENSG00000132388;	exon:4282798-4282921,exon:4289230-4289408,exon:4296717-4296814	Cirrho_1,Cirrho_2,Cirrho_3,Normal_1,Normal_2,Normal_3	77,59,56,107,234,85	37,41,34,79,116,23	UBE2G1	Ubiquitin-conjugating enzyme, active site||Ubiquitin-conjugating enzyme E2||-||Ubiquitin-conjugating enzyme/RWD-like	77	59	56	107	234	85	607.639	347.216	452.624	592.233	649.854	670.574	75.7974	105.292	-0.4755	0.54183	0.96613	FALSE
hsa_circ_0003783	15	93004616	93014909	+	10293	628	ENSG00000173575;	exon:93004617-93004751,exon:93014696-93014909	Cirrho_1,Cirrho_2,Cirrho_3,Normal_1,Normal_2	5,3,6,4,10	12,17,12,18,14	CHD2	-||CDH1/2, SANT-Helical linker 1||Domain of unknown function DUF4208||P-loop containing nucleoside triphosphate hydrolase||Chromo/chromo shadow domain||SNF2-related, N-terminal domain||Chromo-like domain superfamily||Chromo domain, conserved site||Chromo domain||SNF2-like, N-terminal domain superfamily||Helicase, C-terminal||Helicase superfamily 1/2, ATP-binding domain	5	3	6	4	10	0	39.4571	17.6551	48.4954	22.1396	27.7715	0	5.70786	2.83555	0.95842	0.5924	0.96613	FALSE
novel_circ_0003179	12	109191612	109212936	+	21324	100	ENSG00000076555;	exon:109212836-109212936	Normal_3	4	21	ACACB	Biotin carboxylase, C-terminal||Biotin/lipoyl attachment||Pre-ATP-grasp domain superfamily||Single hybrid motif||Biotin carboxylase-like, N-terminal domain||Acetyl-CoA carboxylase, central domain||Acetyl-coenzyme A carboxyltransferase, N-terminal||Acetyl-coenzyme A carboxyltransferase, C-terminal||ATP-grasp fold, subdomain 1||Biotin carboxylation domain||-||ClpP/crotonase-like domain superfamily|…	0	0	0	0	0	4	0	0	0	0	0	31.5564	0	1.65012	-2.9047	0.46256	0.96613	FALSE
hsa_circ_0003785	18	35322387	35327063	+	4676	381	ENSG00000257267;	exon:35322388-35322501,exon:35326797-35327063	Cirrho_1,Cirrho_2,Cirrho_3,Normal_1,Normal_2,Normal_3	2,3,8,10,4,9	0,0,0,2,4,1	--	-	2	3	8	10	4	9	15.7828	17.6551	64.6606	55.3489	11.1086	71.002	5.37261	7.27608	-0.43003	0.77546	0.98094	FALSE
hsa_circ_0003784	15	44615362	44620403	-	5041	418	ENSG00000104133;	exon:44615363-44615566,exon:44620190-44620403	Cirrho_1,Cirrho_2,Cirrho_3,Normal_1,Normal_2,Normal_3	37,35,56,48,49,23	47,55,48,61,90,40	SPG11	Spatacsin||Spatacsin, C-terminal domain||-	37	35	56	48	49	23	291.982	205.976	452.624	265.675	136.08	181.45	51.5917	31.595	0.70639	0.42311	0.96613	FALSE
hsa_circ_0003787	5	73832337	73852692	+	20355	766	ENSG00000214944;	exon:73832338-73832459,exon:73846268-73846475,exon:73848976-73849087,exon:73852650-73852692	Cirrho_2,Normal_1,Normal_2,Normal_3	5,10,26,8	5,43,41,70	ARHGEF28	-||Protein kinase C-like, phorbol ester/diacylglycerol-binding domain||ARHGEF1-like, PH domain||PH-like domain superfamily||Dbl homology (DH) domain superfamily||Dbl homology (DH) domain||ARHGEF28, PH domain||Pleckstrin homology domain	0	5	0	10	26	8	0	29.4251	0	55.3489	72.206	63.1129	1.62814	10.557	-2.6323	0.1385	0.96613	FALSE
hsa_circ_0000503	13	111205288	111217880	+	12592	418	ENSG00000102606;	exon:111205289-111205373,exon:111209872-111210002,exon:111217679-111217880	Cirrho_1,Cirrho_2,Normal_1,Normal_2	5,9,12,6	13,17,55,38	ARHGEF7	SH3 domain||Rho guanine nucleotide exchange factor, coiled-coil domain||-||CH domain superfamily||Calponin homology domain||PH-like domain superfamily||Guanine-nucleotide dissociation stimulator, CDC24, conserved site||Dbl homology (DH) domain superfamily||Rho guanine nucleotide exchange factor 7, SH3 domain||Pleckstrin homology domain||SH3-like domain superfamily||Dbl homology (DH) domain	5	9	0	12	6	0	39.4571	52.9652	0	66.4187	16.6629	0	4.97949	4.47743	0.15459	0.93724	0.99445	FALSE
novel_circ_0001840	11	116304012	116320439	-	16427	151	n/a	intergenic_region:116304013-116304164	Normal_1	10	5	--	-	0	0	0	10	0	0	0	0	0	55.3489	0	0	0	2.89177	-3.7454	0.33475	0.96613	FALSE
hsa_circ_0024323	11	113840597	113854335	-	13738	477	ENSG00000048028;	exon:113840598-113840757,exon:113841663-113841768,exon:113854258-113854335	Cirrho_1,Cirrho_2,Normal_1,Normal_2,Normal_3	4,3,17,16,4	25,18,10,32,12	USP28	Papain-like cysteine peptidase superfamily||Peptidase C19, ubiquitin carboxyl-terminal hydrolase||UBA-like superfamily||-||Ubiquitin specific protease, conserved site||Ubiquitin specific protease domain	4	3	0	17	16	4	31.5657	17.6551	0	94.0932	44.4344	31.5564	2.61595	9.25228	-1.814	0.26661	0.96613	FALSE
hsa_circ_0007974	X	80699956	80704846	-	4890	391	ENSG00000165288;	exon:80699957-80700064,exon:80703480-80703593,exon:80704678-80704846	Cirrho_1,Cirrho_2,Cirrho_3,Normal_2	14,8,5,2	20,24,8,48	BRWD3	WD40/YVTN repeat-like-containing domain superfamily||Bromodomain||WD40 repeat, conserved site||Bromodomain-like superfamily||WD40-repeat-containing domain||WD40-repeat-containing domain superfamily||WD40 repeat	14	8	5	0	2	0	110.48	47.0801	40.4129	0	5.55431	0	10.5769	0.335768	4.5906	0.018761	0.96613	TRUE
novel_circ_0026618	7	30778431	30791574	+	13143	119	ENSG00000254959;ENSG00000106125;	exon:30778432-30778551	Normal_1	5	11	INMT-MINDY4;MINDY4	-	0	0	0	5	0	0	0	0	0	27.6745	0	0	0	1.44588	-2.7451	0.48813	0.96613	FALSE
novel_circ_0001841	11	116316662	116320439	-	3777	222	n/a	intergenic_region:116320217-116320439	Normal_1,Normal_2,Normal_3	17,9,6	9,3,7	--	-	0	0	0	17	9	6	0	0	0	94.0932	24.9944	47.3347	0	8.90215	-5.365	0.014043	0.96613	TRUE
novel_circ_0000143	10	110124016	110126503	+	2487	343	ENSG00000148700;	exon:110124017-110124274,exon:110126417-110126503	Cirrho_1,Cirrho_2,Normal_1,Normal_2	9,5,3,9	83,30,88,145	ADD3	Class II aldolase/adducin N-terminal domain superfamily||Class II aldolase/adducin N-terminal||Gamma-adducin	9	5	0	3	9	0	71.0227	29.4251	0	16.6047	24.9944	0	5.31604	2.37849	1.1202	0.58848	0.96613	FALSE
hsa_circ_0007207	21	31700994	31706357	-	5363	747	ENSG00000156304;	exon:31700995-31701171	Normal_1	2	4	SCAF4	SCAF4, RNA recognition motif||ENTH/VHS||RNA-binding domain superfamily||CID domain||RNA polymerase II-binding domain||Nucleotide-binding alpha-beta plait domain superfamily||RNA recognition motif domain	0	0	0	2	0	0	0	0	0	11.0698	0	0	0	0.578354	-1.4421	0.72056	0.97096	FALSE
novel_circ_0016948	2	189805651	189818180	+	12529	510	ENSG00000064933;	exon:189805652-189805754,exon:189806423-189806540,exon:189810022-189810082,exon:189817042-189817110,exon:189818017-189818180	Cirrho_1,Cirrho_2,Cirrho_3,Normal_1,Normal_2	4,4,6,4,16	73,43,43,129,364	PMS1	High mobility group box domain||Histidine kinase/HSP90-like ATPase||PMS1 protein homologue 1||High mobility group box domain superfamily||Ribosomal protein S5 domain 2-type fold||DNA mismatch repair protein family, N-terminal||-||DNA mismatch repair protein MutL/Mlh/Pms||Ribosomal protein S5 domain 2-type fold, subgroup||Histidine kinase/HSP90-like ATPase superfamily||DNA mismatch repair, conserv…	4	4	6	4	16	0	31.5657	23.5401	48.4954	22.1396	44.4344	0	5.62373	3.84285	0.50242	0.77335	0.98066	FALSE
novel_circ_0010345	18	58733396	58735329	+	1933	304	ENSG00000172175;	exon:58733397-58733574,exon:58735202-58735329	Cirrho_1,Normal_1,Normal_2	3,4,10	21,24,58	MALT1	Immunoglobulin subtype 2||Mucosa-associated lymphoid tissue lymphoma translocation protein 1||Immunoglobulin-like domain||Immunoglobulin subtype||MALT1, death domain||Immunoglobulin-like domain superfamily||Death-like domain superfamily||Immunoglobulin-like fold||-||Peptidase C14, p20 domain||Caspase-like domain superfamily||MALT1 immunoglobulin-like domain	3	0	0	4	10	0	23.6742	0	0	22.1396	27.7715	0	1.2293	2.83555	-1.2357	0.66024	0.96627	FALSE
novel_circ_0012285	1	177967682	177985062	-	17380	356	ENSG00000254154;	exon:177967683-177968039	Normal_2	17	65	--	-	0	0	0	0	17	0	0	0	0	0	47.2116	0	0	2.85403	-3.7447	0.33444	0.96613	FALSE
hsa_circ_0045841	17	76754046	76776541	+	22495	544	ENSG00000092931;	exon:76754047-76754087,exon:76776406-76776541	Normal_2	7	35	MFSD11	MFS transporter superfamily||Major facilitator superfamily domain||Ion channel regulatory protein, UNC-93||-	0	0	0	0	7	0	0	0	0	0	19.4401	0	0	1.17519	-2.4869	0.53099	0.96613	FALSE
hsa_circ_0000478	13	41865735	41868477	-	2742	345	ENSG00000102763;	exon:41865736-41865813,exon:41865902-41866036,exon:41868346-41868477	Cirrho_1,Cirrho_2,Cirrho_3,Normal_1,Normal_2,Normal_3	52,65,95,340,845,43	97,114,50,292,275,54	VWA8	P-loop containing nucleoside triphosphate hydrolase||AAA+ ATPase domain||von Willebrand factor, type A||ATPase, dynein-related, AAA domain||von Willebrand factor A-like domain superfamily||von Willebrand factor A domain-containing protein 8	52	65	95	340	845	43	410.354	382.526	767.844	1881.86	2346.69	339.232	84.941	257.921	-1.6052	0.077316	0.96613	FALSE
hsa_circ_0045843	17	76769745	76776541	+	6796	437	ENSG00000092931;	exon:76769746-76769871,exon:76774997-76775171,exon:76776406-76776541	Cirrho_3	4	34	MFSD11	MFS transporter superfamily||Major facilitator superfamily domain||Ion channel regulatory protein, UNC-93||-	0	0	4	0	0	0	0	0	32.3303	0	0	0	1.7881	0	3.5646	0.3687	0.96613	FALSE
hsa_circ_0000475	13	37040404	37051583	-	11179	663	ENSG00000102710;	exon:37040405-37040458,exon:37040576-37040692,exon:37044078-37044181,exon:37045247-37045373,exon:37047535-37047601,exon:37047878-37047936,exon:37048564-37048599,exon:37051488-37051583	Cirrho_1,Cirrho_2,Cirrho_3,Normal_1,Normal_2,Normal_3	15,19,38,67,37,13	22,10,22,10,32,3	SUPT20H	Transcription factor Spt20||-	15	19	38	67	37	13	118.371	111.815	307.138	370.838	102.755	102.558	29.3204	30.9495	-0.082448	0.93525	0.99445	FALSE
novel_circ_0030584	X	41337407	41339083	+	1676	57	ENSG00000215301;	exon:41337408-41337465	Normal_2	4	24	DDX3X	ATP-dependent RNA helicase DEAD-box, conserved site||RNA helicase, DEAD-box type, Q motif||Helicase, C-terminal||P-loop containing nucleoside triphosphate hydrolase||Helicase superfamily 1/2, ATP-binding domain||-||DEAD/DEAH box helicase domain	0	0	0	0	4	0	0	0	0	0	11.1086	0	0	0.671537	-1.7054	0.67092	0.96627	FALSE
hsa_circ_0012990	1	77713199	77715868	-	2669	379	ENSG00000077254;	exon:77713200-77713281,exon:77714614-77714783,exon:77715742-77715868	Normal_1	4	66	USP33	Peptidase C19, ubiquitin-specific peptidase, DUSP domain||Zinc finger, UBP-type||Zinc finger, RING/FYVE/PHD-type||-||Papain-like cysteine peptidase superfamily||Peptidase C19, ubiquitin carboxyl-terminal hydrolase||Ubiquitin specific protease domain||Ubiquitin specific protease, conserved site||DUSP-like superfamily	0	0	0	4	0	0	0	0	0	22.1396	0	0	0	1.15671	-2.4229	0.54191	0.96613	FALSE
hsa_circ_0000471	13	32517856	32527532	-	9676	388	ENSG00000244754;	exon:32517857-32518003,exon:32521373-32521449,exon:32522182-32522270,exon:32522935-32523082,exon:32527408-32527532	Cirrho_1,Cirrho_2,Cirrho_3,Normal_1,Normal_2,Normal_3	6.00543e+17	56,30,31,74,84,26	N4BP2L2	P-loop containing nucleoside triphosphate hydrolase||NEDD4-binding protein 2-like 2||NEDD4-binding protein 2	600	543	418	606	736	415	4734.85	3195.57	3378.51	3354.14	2043.98	3273.98	609.532	470.004	0.37528	0.6012	0.96613	FALSE
hsa_circ_0008669	3	28251711	28263380	+	11669	11669	ENSG00000187118;	intron:28251712-28251869,intron:28253731-28253765,intron:28263291-28263380	Cirrho_1,Cirrho_3,Normal_3	5,4,4	7,4,4	CMC1	-||Cytochrome c oxidase biogenesis protein Cmc1-like	5	0	4	0	0	4	39.4571	0	32.3303	0	0	31.5564	3.83693	1.65012	1.2775	0.6232	0.96627	FALSE
hsa_circ_0008668	22	46097925	46109908	+	11983	533	ENSG00000197182;	exon:46097926-46098010	Cirrho_2,Cirrho_3,Normal_1,Normal_2	20,24,27,11	22,244,70,3	--	-	0	20	24	27	11	0	0	117.7	193.982	149.442	30.5487	0	17.2412	9.6545	0.83034	0.60895	0.96613	FALSE
hsa_circ_0011738	1	37889556	37891454	-	1898	265	ENSG00000204084;	exon:37889557-37889720,exon:37890616-37890681,exon:37891358-37891454	Cirrho_1	4	2	INPP5B	Endonuclease/exonuclease/phosphatase||OCRL1/INPP5B, INPP5c domain||Endonuclease/exonuclease/phosphatase superfamily||Rho GTPase activation protein||Rho GTPase-activating protein domain||INPP5B, PH domain||Immunoglobulin-like fold||Inositol polyphosphate-related phosphatase	4	0	0	0	0	0	31.5657	0	0	0	0	0	1.63906	0	3.4472	0.38527	0.96613	FALSE
novel_circ_0015306	21	25897572	25911962	-	14390	374	ENSG00000142192;	exon:25897573-25897673,exon:25905024-25905077,exon:25911741-25911962	Cirrho_1,Cirrho_2,Normal_2,Normal_3	4,6,9,4	182,131,185,40	APP	Amyloidogenic glycoprotein||Amyloidogenic glycoprotein, heparin-binding domain superfamily||E2 domain superfamily||Proteinase inhibitor I2, Kunitz, conserved site||Amyloidogenic glycoprotein, amyloid-beta peptide superfamily||Beta-amyloid precursor protein C-terminal||Amyloidogenic glycoprotein, copper-binding||Amyloid-beta precursor protein||PH-like domain superfamily||Amyloidogenic glycoprotein…	4	6	0	0	9	4	31.5657	35.3101	0	0	24.9944	31.5564	3.59284	3.16108	0.19712	0.92713	0.99445	FALSE
hsa_circ_0008662	10	72340788	72341170	-	382	266	ENSG00000148719;	exon:72340789-72340868,exon:72340985-72341170	Cirrho_1,Cirrho_2,Cirrho_3,Normal_1,Normal_2,Normal_3	9,8,4,17,11,2	21,16,12,21,33,6	DNAJB12	Chaperone J-domain superfamily||DnaJ domain||Domain of unknown function DUF1977, DnaJ-like||DnaJ domain, conserved site	9	8	4	17	11	2	71.0227	47.0801	32.3303	94.0932	30.5487	15.7782	8.08102	7.58779	0.085566	0.95022	0.99445	FALSE
hsa_circ_0008661	1	160323430	160332557	-	9127	320	ENSG00000122218;	exon:160323431-160323530,exon:160325543-160325652,exon:160332448-160332557	Cirrho_1,Cirrho_2,Cirrho_3,Normal_1,Normal_2,Normal_3	55,68,60,65,152,42	6.51453e+16	COPA	-||WD40 repeat, conserved site||WD40-repeat-containing domain||WD40 repeat||WD40/YVTN repeat-like-containing domain superfamily||G-protein beta WD-40 repeat||Cytochrome cd1-nitrite reductase-like, haem d1 domain superfamily||Coatomer, WD associated region||Coatomer alpha subunit||WD40-repeat-containing domain superfamily||Coatomer, alpha subunit, C-terminal||Anaphase-promoting complex subunit 4, …	55	68	60	65	152	42	434.028	400.181	484.954	359.768	422.127	331.343	71.5013	61.6412	0.21113	0.79165	0.98124	FALSE
hsa_circ_0008660	1	11016843	11018873	+	2030	305	ENSG00000277726;ENSG00000120948;	exon:11016844-11017007,exon:11018733-11018873	Cirrho_1,Cirrho_2,Cirrho_3,Normal_2,Normal_3	2,7,3,7,2	25,25,38,71,10	AL109811.3;TARDBP	-	2	7	3	0	7	2	15.7828	41.1951	24.2477	0	19.4401	15.7782	4.44001	2.00025	1.1391	0.56778	0.96613	FALSE
hsa_circ_0008667	5	65170616	65197151	-	26535	669	ENSG00000049192;	exon:65170617-65170773,exon:65172832-65173008,exon:65188016-65188220,exon:65197022-65197151	Normal_2	23	11	ADAMTS6	ADAM-TS Spacer 1||Peptidase M12B, propeptide||-||Thrombospondin type-1 (TSP1) repeat superfamily||Peptidase M12B, ADAM/reprolysin||PLAC||Thrombospondin type-1 (TSP1) repeat||ADAM cysteine-rich domain 2||Metallopeptidase, catalytic domain superfamily||ADAMTS/ADAMTS-like	0	0	0	0	23	0	0	0	0	0	63.8745	0	0	3.86134	-4.1795	0.23246	0.96613	FALSE
novel_circ_0003945	12	27314503	27319423	+	4920	95	ENSG00000211455;	exon:27319328-27319423	Cirrho_2	3	21	STK38L	AGC-kinase, C-terminal||Protein kinase, C-terminal||Protein kinase, ATP binding site||-||Protein kinase-like domain superfamily||Protein kinase domain||Serine/threonine-protein kinase, active site	0	3	0	0	0	0	0	17.6551	0	0	0	0	0.976886	0	2.7312	0.49589	0.96613	FALSE
hsa_circ_0008665	20	48726289	48747880	-	21591	402	ENSG00000124126;	exon:48734546-48734650,exon:48745025-48745147,exon:48747809-48747880	Cirrho_1,Cirrho_2,Normal_1,Normal_3	4,13,11,7	65,35,29,32	PREX1	Pleckstrin homology domain||Winged helix DNA-binding domain superfamily||Winged helix-like DNA-binding domain superfamily||PDZ domain||Dbl homology (DH) domain||PDZ superfamily||DEP domain||Dbl homology (DH) domain superfamily||Guanine-nucleotide dissociation stimulator, CDC24, conserved site||PH-like domain superfamily||-	4	13	0	11	0	7	31.5657	76.5052	0	60.8838	0	55.2238	5.87224	6.06866	-0.018529	0.99223	0.99898	FALSE
hsa_circ_0008664	12	22643762	22673660	+	29898	789	ENSG00000139163;	exon:22643763-22644022,exon:22671272-22671355,exon:22673500-22673660	Cirrho_1,Cirrho_2,Cirrho_3,Normal_1,Normal_2,Normal_3	5,5,13,23,94,22	15,10,23,20,37,26	ETNK1	-||Protein kinase-like domain superfamily	5	5	13	23	94	22	39.4571	29.4251	105.073	127.303	261.052	173.56	9.48829	31.5079	-1.7486	0.10424	0.96613	FALSE
hsa_circ_0062948	22	31810520	31815212	+	4692	342	ENSG00000100150;ENSG00000285404;	exon:31810521-31810641,exon:31814992-31815212	Normal_1	5	7	DEPDC5;Z82190.2	-	0	0	0	5	0	0	0	0	0	27.6745	0	0	0	1.44588	-2.7451	0.48813	0.96613	FALSE
novel_circ_0016946	2	189791789	189820591	+	28802	151	ENSG00000064933;	intron:189791790-189791941	Normal_2	10	10	PMS1	High mobility group box domain||Histidine kinase/HSP90-like ATPase||PMS1 protein homologue 1||High mobility group box domain superfamily||Ribosomal protein S5 domain 2-type fold||DNA mismatch repair protein family, N-terminal||-||DNA mismatch repair protein MutL/Mlh/Pms||Ribosomal protein S5 domain 2-type fold, subgroup||Histidine kinase/HSP90-like ATPase superfamily||DNA mismatch repair, conserv…	0	0	0	0	10	0	0	0	0	0	27.7715	0	0	1.67884	-2.9902	0.4492	0.96613	FALSE
hsa_circ_0003879	15	50471632	50477499	+	5867	532	ENSG00000138592;	exon:50471633-50471795	Cirrho_1,Cirrho_2,Normal_1,Normal_3	5,11,7,6	15,6,22,2	USP8	USP8 dimerisation domain||Ubiquitin specific protease domain||Ubiquitin specific protease, conserved site||Rhodanese-like domain||-||Papain-like cysteine peptidase superfamily||Peptidase C19, ubiquitin carboxyl-terminal hydrolase||Rhodanese-like domain superfamily	5	11	0	7	0	6	39.4571	64.7352	0	38.7442	0	47.3347	5.63074	4.49942	0.35796	0.85541	0.9874	FALSE
hsa_circ_0003878	3	186791724	186804724	-	13000	812	ENSG00000163918;	exon:186791725-186791850,exon:186801117-186801195,exon:186804583-186804724	Cirrho_3,Normal_2,Normal_3	7,8,5	30,20,8	RFC4	-||DNA polymerase III, clamp loader complex, gamma/delta/delta subunit, C-terminal||ATPase, AAA-type, core||AAA+ ATPase domain||P-loop containing nucleoside triphosphate hydrolase||Replication factor C, C-terminal	0	0	7	0	8	5	0	0	56.578	0	22.2172	39.4456	3.12917	3.40573	-0.13156	0.9572	0.99445	FALSE
hsa_circ_0003877	18	48757918	48761689	+	3771	793	ENSG00000134030;	exon:48757919-48758411,exon:48761390-48761689	Cirrho_2,Normal_1,Normal_2	7,10,20	47,28,30	CTIF	MIF4G-like, type 3||-||MIF4G-like domain superfamily||Armadillo-type fold	0	7	0	10	20	0	0	41.1951	0	55.3489	55.5431	0	2.2794	6.24945	-1.4346	0.52037	0.96613	FALSE
novel_circ_0016941	2	189752652	189754064	-	1412	349	ENSG00000128694;	exon:189752653-189752724,exon:189752849-189752979,exon:189753916-189754064	Cirrho_2	3	9	OSGEPL1	Kae1/TsaD family||tRNA N6-adenosine threonylcarbamoyltransferase, TsaD||Gcp-like domain	0	3	0	0	0	0	0	17.6551	0	0	0	0	0.976886	0	2.7312	0.49589	0.96613	FALSE
hsa_circ_0003874	2	68490189	68513680	+	23491	526	ENSG00000169621;	exon:68490190-68490261,exon:68502731-68502903,exon:68513080-68513227,exon:68513548-68513680	Cirrho_1,Cirrho_2,Normal_1,Normal_2,Normal_3	9,7,23,53,13	52,82,156,230,152	APLF	G protein-coupled receptor, rhodopsin-like||-||Aprataxin and PNK-like factor, PBZ domain||SMAD/FHA domain superfamily||Forkhead-associated (FHA) domain||GPCR, rhodopsin-like, 7TM||Neuropeptide Y receptor family||PNK, FHA domain||Aprataxin and PNK-like factor	9	7	0	23	53	13	71.0227	41.1951	0	127.303	147.189	102.558	5.96729	20.9118	-1.8039	0.16586	0.96613	FALSE
hsa_circ_0003873	12	50427761	50429090	+	1329	304	ENSG00000161813;	exon:50427762-50427909,exon:50428935-50429090	Cirrho_1,Cirrho_2,Cirrho_3,Normal_1,Normal_2,Normal_3	4,18,2,25,41,9	16,2,13,24,29,16	LARP4	RNA-binding domain superfamily||Winged helix-like DNA-binding domain superfamily||Winged helix DNA-binding domain superfamily||-||La-type HTH domain||LARP4, RNA recognition motif	4	18	2	25	41	9	31.5657	105.93	16.1651	138.372	113.863	71.002	8.39443	17.8254	-1.0736	0.37708	0.96613	FALSE
hsa_circ_0003872	2	47838858	47839769	-	911	355	ENSG00000138081;	exon:47838859-47839003,exon:47839419-47839500,exon:47839642-47839769	Cirrho_1,Cirrho_3,Normal_1,Normal_2,Normal_3	9,5,13,7,12	1,3,10,6,0	FBXO11	Parallel beta-helix repeat-2||Periplasmic copper-binding protein NosD, beta helix domain||F-box-like domain superfamily||-||Pectin lyase fold/virulence factor||Carbohydrate-binding/sugar hydrolysis domain||Right handed beta helix domain||Parallel beta-helix repeat||F-box domain||F-box only protein 11||Zinc finger, UBR-type||Pectin lyase fold	9	0	5	13	7	12	71.0227	0	40.4129	71.9536	19.4401	94.6693	5.92302	9.88486	-0.73895	0.63336	0.96627	FALSE
hsa_circ_0003871	17	51217333	51225209	-	7876	534	ENSG00000011258;	exon:51217334-51217416,exon:51218930-51219044,exon:51225008-51225209	Cirrho_1,Cirrho_2,Cirrho_3,Normal_1,Normal_2,Normal_3	13,8,9,10,66,11	21,26,10,18,32,10	MBTD1	-||Mbt repeat||Zinc finger, FCS-type||FCS-type zinc finger superfamily	13	8	9	10	66	11	102.588	47.0801	72.7431	55.3489	183.292	86.7802	11.9552	18.51	-0.6458	0.56689	0.96613	FALSE
hsa_circ_0007803	1	9931890	9935627	-	3737	413	ENSG00000162441;	exon:9931891-9931972,exon:9932803-9932898,exon:9934762-9934860,exon:9935492-9935627	Cirrho_1,Cirrho_2,Cirrho_3,Normal_1,Normal_2,Normal_3	16,24,14,18,31,23	20,15,31,7,26,66	LZIC	Beta-catenin-interacting ICAT superfamily||Protein LZIC||Beta-catenin-interacting ICAT domain	16	24	14	18	31	23	126.263	141.24	113.156	99.6281	86.0917	181.45	20.6297	19.8978	0.061717	0.95044	0.99445	FALSE
novel_circ_0018422	2	61378362	61420833	-	42471	340	ENSG00000115464;	exon:61378363-61378424,exon:61380169-61380361,exon:61420746-61420833	Normal_2	10	94	USP34	Papain-like cysteine peptidase superfamily||Peptidase C19, ubiquitin carboxyl-terminal hydrolase||-||Armadillo-type fold||Ubiquitin specific protease, conserved site||Ubiquitin specific protease domain	0	0	0	0	10	0	0	0	0	0	27.7715	0	0	1.67884	-2.9902	0.4492	0.96613	FALSE
hsa_circ_0007806	5	132883339	132888160	-	4821	632	ENSG00000072364;	exon:132888097-132888160	Cirrho_1	2	47	AFF4	Transcription factor AF4/FMR2	2	0	0	0	0	0	15.7828	0	0	0	0	0	0.819532	0	2.4436	0.54461	0.96613	FALSE
hsa_circ_0007807	16	28152658	28156527	-	3869	581	ENSG00000169180;	exon:28152930-28152964	Cirrho_1,Cirrho_2,Cirrho_3,Normal_1,Normal_2,Normal_3	5,4,6,7,16,5	6,3,14,7,27,10	XPO6	Armadillo-type fold||Importin-beta, N-terminal domain||Exportin-6||Armadillo-like helical||Exportin-1/Importin-beta-like||-	5	4	6	7	16	5	39.4571	23.5401	48.4954	38.7442	44.4344	39.4456	6.03349	6.77304	-0.17919	0.89782	0.99364	FALSE
hsa_circ_0007804	1	5927648	5933329	-	5681	322	ENSG00000131697;	exon:5927649-5927787,exon:5933147-5933329	Cirrho_1	2	10	NPHP4	Nephrocystin-4||-	2	0	0	0	0	0	15.7828	0	0	0	0	0	0.819532	0	2.4436	0.54461	0.96613	FALSE
hsa_circ_0001788	8	37765525	37766355	+	830	220	ENSG00000147471;	exon:37765526-37765746,exon:37766280-37766355	Cirrho_1,Cirrho_2,Cirrho_3,Normal_2	5,4,7,15	30,30,24,46	PLPBP	Pyridoxal phosphate homeostasis protein||Alanine racemase, N-terminal||-||PLP-binding barrel	5	4	7	0	15	0	39.4571	23.5401	56.578	0	41.6573	0	6.48052	2.51826	1.2913	0.51462	0.96613	FALSE
hsa_circ_0001786	8	30177125	30180630	+	3505	280	ENSG00000104671;	exon:30177126-30177214,exon:30179408-30179455,exon:30180488-30180630	Cirrho_1	4	5	DCTN6	-||Dynactin subunit 6||Trimeric LpxA-like superfamily||Hexapeptide repeat	4	0	0	0	0	0	31.5657	0	0	0	0	0	1.63906	0	3.4472	0.38527	0.96613	FALSE
hsa_circ_0001785	8	28155941	28162078	+	6137	467	ENSG00000134014;	exon:28155942-28156032,exon:28158568-28158633,exon:28160229-28160456,exon:28161997-28162078	Cirrho_1,Cirrho_2,Cirrho_3,Normal_1,Normal_2,Normal_3	42,45,15,56,42,59	29,34,26,18,24,54	ELP3	Acyl-CoA N-acyltransferase||Elongator complex protein 3-like||Radical SAM||-||ELP3/YhcC||GNAT domain||Radical SAM, C-terminal extension||Elp3/MiaB/NifB||Radical SAM, alpha/beta horseshoe	42	45	15	56	42	59	331.439	264.826	121.239	309.954	116.64	465.458	38.5688	47.5843	-0.29468	0.7509	0.97394	FALSE
hsa_circ_0001784	8	28129501	28162078	+	32577	950	ENSG00000134014;	exon:28129502-28129663,exon:28132278-28132404,exon:28161997-28162078	Cirrho_1,Normal_1,Normal_2,Normal_3	10,5,4,14	20,16,3,48	ELP3	Acyl-CoA N-acyltransferase||Elongator complex protein 3-like||Radical SAM||-||ELP3/YhcC||GNAT domain||Radical SAM, C-terminal extension||Elp3/MiaB/NifB||Radical SAM, alpha/beta horseshoe	10	0	0	5	4	14	78.9141	0	0	27.6745	11.1086	110.448	4.09766	7.89285	-0.93482	0.62544	0.96627	FALSE
hsa_circ_0077717	6	117519815	117545597	+	25782	1290	ENSG00000164465;	exon:117519816-117519950,exon:117543124-117543211,exon:117544528-117544577	Cirrho_3,Normal_1,Normal_3	3,28,3	15,19,5	DCBLD1	Spermadhesin, CUB domain superfamily||Galactose-binding-like domain superfamily||LCCL domain||Coagulation factor 5/8 C-terminal domain||-||CUB domain||LCCL domain superfamily	0	0	3	28	0	3	0	0	24.2477	154.977	0	23.6673	1.34107	9.33455	-2.8412	0.20391	0.96613	FALSE
hsa_circ_0055940	2	106122969	106129778	-	6809	287	ENSG00000115652;	exon:106122970-106123091,exon:106125620-106125679,exon:106129674-106129778	Cirrho_2,Normal_2	3,5	42329	UXS1	NAD-dependent epimerase/dehydratase||NAD(P)-binding domain superfamily||UDP-glucuronate decarboxylase N-terminal||NAD(P)-binding domain	0	3	0	0	5	0	0	17.6551	0	0	13.8858	0	0.976886	0.839421	0.19067	0.96123	0.99445	FALSE
hsa_circ_0087353	9	83669184	83686155	-	16971	1068	ENSG00000135018;	exon:83669185-83669327,exon:83686004-83686155	Cirrho_3	5	218	UBQLN1	Ubiquitin-associated domain||Ubiquitin domain||Ubiquilin-2||UBA-like superfamily||Heat shock chaperonin-binding||Ubiquitin-like domain superfamily||Ubiquilin-1||Ubiquilin	0	0	5	0	0	0	0	0	40.4129	0	0	0	2.23512	0	3.8888	0.32532	0.96613	FALSE
hsa_circ_0055942	2	106122969	106145370	-	22401	468	ENSG00000115652;	exon:106122970-106123091,exon:106125620-106125679,exon:106129674-106129778,exon:106145190-106145370	Normal_2	11	370	UXS1	NAD-dependent epimerase/dehydratase||NAD(P)-binding domain superfamily||UDP-glucuronate decarboxylase N-terminal||NAD(P)-binding domain	0	0	0	0	11	0	0	0	0	0	30.5487	0	0	1.84673	-3.1252	0.42853	0.96613	FALSE
hsa_circ_0008750	3	136472412	136477412	-	5000	303	ENSG00000118007;	exon:136472413-136472492,exon:136473539-136473637,exon:136477289-136477412	Cirrho_2,Cirrho_3	3,5	96138	STAG1	STAG||-||Armadillo-type fold||Stromalin conservative domain||Cohesin subunit Scc3/SA	0	3	5	0	0	0	0	17.6551	40.4129	0	0	0	3.21201	0	4.4188	0.18581	0.96613	FALSE
hsa_circ_0055945	2	106122969	106166083	-	43114	650	ENSG00000115652;	exon:106122970-106123091,exon:106125620-106125679,exon:106129674-106129778,exon:106158058-106158118,exon:106163667-106163710,exon:106164736-106164799,exon:106166056-106166083	Cirrho_1,Cirrho_2,Cirrho_3,Normal_1,Normal_2,Normal_3	15,15,15,43,141,15	34,23,27,42,111,28	UXS1	NAD-dependent epimerase/dehydratase||NAD(P)-binding domain superfamily||UDP-glucuronate decarboxylase N-terminal||NAD(P)-binding domain	15	15	15	43	141	15	118.371	88.2753	121.239	238	391.579	118.337	17.7363	42.2942	-1.2639	0.19277	0.96613	FALSE
hsa_circ_0055235	2	73432197	73455295	+	23097	6333	ENSG00000116127;	exon:73432198-73432291	Cirrho_2,Normal_2	4,4	24,31	ALMS1	ALMS motif||-||Alstrom syndrome protein 1||Alstrom syndrome repeat	0	4	0	0	4	0	0	23.5401	0	0	11.1086	0	1.30251	0.671537	0.90994	0.8163	0.98124	FALSE
novel_circ_0010861	19	32901244	32915517	-	14273	347	ENSG00000121289;	exon:32901245-32901412,exon:32915337-32915517	Cirrho_1	5	34	CEP89	Centrosomal protein of 89kDa||-	5	0	0	0	0	0	39.4571	0	0	0	0	0	2.04883	0	3.7699	0.34082	0.96613	FALSE
novel_circ_0007406	15	71999850	72010447	-	10597	312	ENSG00000066933;	exon:71999851-71999940,exon:72007826-72007952,exon:72010350-72010447	Normal_2	6	20	MYO9A	Rho GTPase-activating protein domain||Kinesin motor domain superfamily||Protein kinase C-like, phorbol ester/diacylglycerol-binding domain||Unconventional myosin-IXa||-||Ubiquitin-like domain superfamily||P-loop containing nucleoside triphosphate hydrolase||IQ motif, EF-hand binding site||Class IX myosin, motor domain||Ras-associating (RA) domain||Myosin head, motor domain||Rho GTPase activation …	0	0	0	0	6	0	0	0	0	0	16.6629	0	0	1.00731	-2.2706	0.5683	0.96613	FALSE
hsa_circ_0055239	2	73447959	73455295	+	7333	6239	ENSG00000116127;	exon:73455162-73455295	Cirrho_2	4	35	ALMS1	ALMS motif||-||Alstrom syndrome protein 1||Alstrom syndrome repeat	0	4	0	0	0	0	0	23.5401	0	0	0	0	1.30251	0	3.1402	0.43073	0.96613	FALSE
hsa_circ_0000785	17	50979745	50987237	-	7492	596	ENSG00000008294;	exon:50984923-50984990,exon:50987112-50987237	Normal_3	8	18	SPAG9	WD40-repeat-containing domain superfamily||RH1 domain||WD40/YVTN repeat-like-containing domain superfamily||JNK/Rab-associated protein-1, N-terminal||JNK-interacting protein, leucine zipper II||RH2 domain||JNK-interacting protein 3/4||-	0	0	0	0	0	8	0	0	0	0	0	63.1129	0	3.30024	-3.9182	0.29273	0.96613	FALSE
hsa_circ_0000786	17	56848695	56856625	+	7930	324	ENSG00000153933;	exon:56848696-56848853,exon:56849181-56849232,exon:56856512-56856625	Cirrho_1,Cirrho_2,Cirrho_3,Normal_1,Normal_2,Normal_3	31,10,5,21,3,11	20,16,3,19,3,19	DGKE	Inorganic polyphosphate/ATP-NAD kinase, N-terminal||Diacylglycerol kinase, catalytic domain||Diacylglycerol kinase||Protein kinase C-like, phorbol ester/diacylglycerol-binding domain||Diacylglycerol kinase, accessory domain||NAD kinase/diacylglycerol kinase-like domain superfamily	31	10	5	21	3	11	244.634	58.8502	40.4129	116.233	8.33146	86.7802	18.1942	11.1142	0.72499	0.5705	0.96613	FALSE
hsa_circ_0000787	17	56901418	56904488	-	3070	394	ENSG00000121060;	exon:56901419-56901578,exon:56904255-56904488	Cirrho_1,Cirrho_2,Cirrho_3,Normal_1,Normal_2,Normal_3	23,15,29,13,43,19	15,33,52,28,37,34	TRIM25	Zinc finger, RING/FYVE/PHD-type||Butyrophylin-like, SPRY domain||Zinc finger, RING-type, conserved site||Concanavalin A-like lectin/glucanase domain superfamily||SPRY-associated||Zinc finger, RING-type||SPRY domain||B30.2/SPRY domain||B-box-type zinc finger||-	23	15	29	13	43	19	181.503	88.2753	234.395	71.9536	119.418	149.893	27.2728	18.8164	0.53258	0.59328	0.96613	FALSE
hsa_circ_0000780	17	47664158	47674782	+	10624	1126	ENSG00000108424;	exon:47664159-47664269,exon:47665057-47665158,exon:47673490-47673561	Cirrho_2,Normal_2	4,13	73263	KPNB1	Armadillo-type fold||Importin beta family||-||HEAT repeat||HEAT, type 2||Armadillo-like helical||Importin-beta, N-terminal domain||Armadillo	0	4	0	0	13	0	0	23.5401	0	0	36.103	0	1.30251	2.18249	-0.74821	0.82001	0.98131	FALSE
novel_circ_0008367	16	69160355	69168998	+	8643	201	ENSG00000141076;	exon:69160356-69160462,exon:69163083-69163178	Cirrho_1	4	36	UTP4	WD40/YVTN repeat-like-containing domain superfamily||Anaphase-promoting complex subunit 4, WD40 domain||WD40 repeat||Quinoprotein alcohol dehydrogenase-like superfamily||WD40-repeat-containing domain superfamily||WD40-repeat-containing domain	4	0	0	0	0	0	31.5657	0	0	0	0	0	1.63906	0	3.4472	0.38527	0.96613	FALSE
hsa_circ_0000782	17	49311311	49312845	-	1534	409	ENSG00000198740;	exon:49311312-49311456,exon:49311927-49312042,exon:49312698-49312845	Cirrho_1,Cirrho_2,Cirrho_3,Normal_1,Normal_2,Normal_3	49,59,25,53,94,37	12,17,8,22,24,11	ZNF652	Zinc finger C2H2 superfamily||Zinc finger C2H2-type||-	49	59	25	53	94	37	386.679	347.216	202.064	293.349	261.052	291.897	50.4662	46.3711	0.1232	0.88336	0.99183	FALSE
hsa_circ_0000783	17	49719759	49720436	-	677	246	ENSG00000121104;	exon:49719760-49719894,exon:49720326-49720436	Cirrho_1	5	25	FAM117A	-||Glucocorticoid-induced transcript 1/FAM117	5	0	0	0	0	0	39.4571	0	0	0	0	0	2.04883	0	3.7699	0.34082	0.96613	FALSE
novel_circ_0021201	4	105396248	105434161	-	37913	472	ENSG00000138777;	intron:105396249-105396334,intron:105399037-105399164,intron:105424196-105424322,intron:105434027-105434161	Cirrho_2,Normal_1,Normal_2,Normal_3	12,10,5,10	25,33,76,10	PPA2	-||Inorganic pyrophosphatase||Inorganic pyrophosphatase superfamily	0	12	0	10	5	10	0	70.6202	0	55.3489	13.8858	78.8911	3.90754	7.8565	-0.96732	0.60451	0.96613	FALSE
novel_circ_0008369	16	69235747	69245815	+	10068	298	ENSG00000168807;	exon:69235748-69235833,exon:69245602-69245815	Cirrho_1,Cirrho_3,Normal_2	12,8,4	16,9,22	SNTB2	Pleckstrin homology domain||PDZ superfamily||Syntrophin, split Pleckstrin homology (PH) domain||Syntrophin||PDZ domain||-||PH-like domain superfamily||Beta-2-syntrophin	12	0	8	0	4	0	94.697	0	64.6606	0	11.1086	0	8.49339	0.671537	3.4876	0.11737	0.96613	FALSE
novel_circ_0009575	17	66027500	66030023	-	2523	434	ENSG00000154240;	exon:66027501-66027560,exon:66028313-66028405,exon:66029123-66029252,exon:66029869-66030023	Cirrho_1,Cirrho_2,Cirrho_3,Normal_1,Normal_2,Normal_3	3,12,14,15,22,19	8,8,16,5,18,6	CEP112	-||Domain of unknown function DUF4485	3	12	14	15	22	19	23.6742	70.6202	113.156	83.0234	61.0974	149.893	11.3952	15.8692	-0.47133	0.6862	0.97096	FALSE
hsa_circ_0018513	10	68422224	68422890	-	666	489	ENSG00000138346;	exon:68422225-68422429,exon:68422515-68422604	Normal_2	10	16	DNA2	-||DNA2/NAM7 helicase-like, AAA domain||Dna2||DNA2/NAM7 helicase, AAA domain||DNA replication factor Dna2, N-terminal||P-loop containing nucleoside triphosphate hydrolase	0	0	0	0	10	0	0	0	0	0	27.7715	0	0	1.67884	-2.9902	0.4492	0.96613	FALSE
novel_circ_0010642	19	11722953	11725327	-	2374	186	ENSG00000197933;	exon:11724194-11724254,exon:11725201-11725327	Cirrho_1,Cirrho_2,Normal_1,Normal_2,Normal_3	13,31,36,51,7	12,19,11,21,11	ZNF823	Krueppel-associated box||Zinc finger C2H2-type||Zinc finger C2H2 superfamily||KRAB domain superfamily	13	31	0	36	51	7	102.588	182.436	0	199.256	141.635	55.2238	15.4214	21.8602	-0.4997	0.70201	0.97096	FALSE
novel_circ_0022192	4	70831538	70833273	-	1735	433	ENSG00000132463;	exon:70831539-70831674,exon:70832307-70832450,exon:70833118-70833273	Normal_2	5	45	GRSF1	-||RNA-binding domain superfamily||GRSF-1, RNA recognition motif 1||GRSF-1, RNA recognition motif 2||G-rich sequence factor 1||GRSF-1, RNA recognition motif 3||Nucleotide-binding alpha-beta plait domain superfamily||RNA recognition motif domain	0	0	0	0	5	0	0	0	0	0	13.8858	0	0	0.839421	-2.0157	0.61373	0.96613	FALSE
novel_circ_0022195	4	70950699	70975286	+	24587	244	ENSG00000173542;	exon:70950700-70950811,exon:70975153-70975286	Cirrho_1	3	11	MOB1B	MOB kinase activator family||MOB kinase activator superfamily	3	0	0	0	0	0	23.6742	0	0	0	0	0	1.2293	0	3.0309	0.44764	0.96613	FALSE
novel_circ_0022643	5	126469676	126477787	+	8111	375	ENSG00000155324;	exon:126469677-126469788,exon:126472238-126472304,exon:126473265-126473368,exon:126477692-126477787	Normal_1,Normal_2	4,7	21,14	GRAMD2B	-||PH-like domain superfamily||GRAM domain	0	0	0	4	7	0	0	0	0	22.1396	19.4401	0	0	2.3319	-3.4472	0.3557	0.96613	FALSE
novel_circ_0015771	22	29748417	29754863	-	6446	267	ENSG00000100319;	intron:29748418-29748571,intron:29754749-29754863	Cirrho_2,Normal_1	7,6	34,66	ZMAT5	Zinc finger C2H2 superfamily||Zinc finger, CCCH-type superfamily||Zinc finger, CCCH-type||U1-C, C2H2-type zinc finger	0	7	0	6	0	0	0	41.1951	0	33.2094	0	0	2.2794	1.73506	0.41216	0.89599	0.99364	FALSE
novel_circ_0022196	4	70958873	70975286	+	16413	392	ENSG00000173542;	exon:70958874-70959040,exon:70969931-70970024,exon:70975153-70975286	Normal_3	2	5	MOB1B	MOB kinase activator family||MOB kinase activator superfamily	0	0	0	0	0	2	0	0	0	0	0	15.7782	0	0.825061	-1.8751	0.6394	0.96627	FALSE
hsa_circ_0020522	10	131940030	131947791	+	7761	884	ENSG00000175470;	exon:131940031-131940196,exon:131940582-131940694	Cirrho_3,Normal_1,Normal_2	59,7,6	20,25,55	PPP2R2D	Protein phosphatase 2A regulatory subunit PR55, conserved site||WD40-repeat-containing domain superfamily||WD40 repeat||WD40/YVTN repeat-like-containing domain superfamily||Protein phosphatase 2A regulatory subunit PR55||-	0	0	59	7	6	0	0	0	476.872	38.7442	16.6629	0	26.3744	3.03154	3.1135	0.37326	0.96613	FALSE
hsa_circ_0020523	10	131943967	131945459	+	1492	343	ENSG00000175470;	exon:131943968-131944145,exon:131945295-131945459	Cirrho_1,Cirrho_2,Normal_1,Normal_2,Normal_3	4,12,18,21,9	23,39,56,101,31	PPP2R2D	Protein phosphatase 2A regulatory subunit PR55, conserved site||WD40-repeat-containing domain superfamily||WD40 repeat||WD40/YVTN repeat-like-containing domain superfamily||Protein phosphatase 2A regulatory subunit PR55||-	4	12	0	18	21	9	31.5657	70.6202	0	99.6281	58.3202	71.002	5.54661	12.4435	-1.144	0.42854	0.96613	FALSE
hsa_circ_0020520	10	131934455	131947791	+	13336	984	ENSG00000175470;	exon:131934458-131934555,exon:131940031-131940196,exon:131940582-131940694,exon:131944095-131944145	Cirrho_2,Cirrho_3,Normal_1,Normal_2,Normal_3	3,5,8,26,9	19,16,22,41,14	PPP2R2D	Protein phosphatase 2A regulatory subunit PR55, conserved site||WD40-repeat-containing domain superfamily||WD40 repeat||WD40/YVTN repeat-like-containing domain superfamily||Protein phosphatase 2A regulatory subunit PR55||-	0	3	5	8	26	9	0	17.6551	40.4129	44.2791	72.206	71.002	3.21201	10.3912	-1.707	0.27472	0.96613	FALSE
novel_circ_0015536	21	43998253	43998544	-	291	290	n/a	intergenic_region:43998254-43998544	Cirrho_1,Cirrho_3,Normal_2	8,4,2	0,0,0	--	-	8	0	4	0	2	0	63.1313	0	32.3303	0	5.55431	0	5.06623	0.335768	3.576	0.17459	0.96613	FALSE
hsa_circ_0054547	2	53892807	53893799	-	992	279	ENSG00000068878;	exon:53892808-53892960,exon:53893674-53893799	Normal_1	8	56	PSME4	-||Proteasome activator complex subunit 4 C-terminal domain||Armadillo-like helical||Armadillo-type fold||Proteasome activator Blm10, mid region||Proteasome activator complex subunit 4	0	0	0	8	0	0	0	0	0	44.2791	0	0	0	2.31342	-3.4234	0.3849	0.96613	FALSE
hsa_circ_0081746	7	103308951	103310475	+	1524	305	ENSG00000105819;	exon:103308952-103309095,exon:103310315-103310475	Cirrho_1,Cirrho_2,Normal_1,Normal_2	4,4,13,29	36,30,49,72	PMPCB	Peptidase M16, N-terminal||Peptidase M16, zinc-binding site||Peptidase M16, C-terminal||Metalloenzyme, LuxS/M16 peptidase-like||Mitochondrial processing peptidase subunit beta||-	4	4	0	13	29	0	31.5657	23.5401	0	71.9536	80.5374	0	2.94158	8.62794	-1.5551	0.40295	0.96613	FALSE
novel_circ_0030752	X	94525210	94529483	-	4273	315	n/a	intergenic_region:94525211-94525317,intergenic_region:94525828-94525893,intergenic_region:94526443-94526514,intergenic_region:94529410-94529483	Cirrho_3	35	0	--	-	0	0	35	0	0	0	0	0	282.89	0	0	0	15.6459	0	6.7045	0.08668	0.96613	FALSE
novel_circ_0014894	20	35044504	35049994	-	5490	207	ENSG00000100991;	exon:35044505-35044712	Normal_2	3	402	TRPC4AP	Armadillo-type fold||Short transient receptor potential channel 4-associated protein	0	0	0	0	3	0	0	0	0	0	8.33146	0	0	0.503653	-1.3518	0.73768	0.97096	FALSE
novel_circ_0029566	9	34093285	34098517	-	5232	193	ENSG00000198876;	exon:34098324-34098517	Cirrho_2	4	49	DCAF12	WD40 repeat, conserved site||WD40/YVTN repeat-like-containing domain superfamily||WD40-repeat-containing domain superfamily||WD40 repeat||WD40-repeat-containing domain	0	4	0	0	0	0	0	23.5401	0	0	0	0	1.30251	0	3.1402	0.43073	0.96613	FALSE
hsa_circ_0040722	16	84990303	84990635	-	332	332	ENSG00000153786;	exon:84990304-84990635	Normal_1	4	8	ZDHHC7	-||Palmitoyltransferase, DHHC domain	0	0	0	4	0	0	0	0	0	22.1396	0	0	0	1.15671	-2.4229	0.54191	0.96613	FALSE
hsa_circ_0040231	16	70468848	70469323	+	475	292	ENSG00000157353;	exon:70468849-70468968,exon:70469152-70469323	Cirrho_1,Cirrho_2,Normal_1,Normal_3	12,3,6,2	68,65,20,67	FCSK	Galactokinase/homoserine kinase||GHMP kinase, C-terminal domain||-||GHMP kinase, C-terminal domain superfamily||GHMP kinase N-terminal domain||Ribosomal protein S5 domain 2-type fold||L-fucokinase	12	3	0	6	0	2	94.697	17.6551	0	33.2094	0	15.7782	5.89408	2.56012	1.2243	0.56035	0.96613	FALSE
hsa_circ_0001251	22	46792519	46797620	+	5101	575	ENSG00000054611;	exon:46792520-46792576	Cirrho_2,Cirrho_3,Normal_1,Normal_2	9,4,8,4	90,124,90,159	TBC1D22A	-||Rab-GTPase-TBC domain superfamily||Rab-GTPase-TBC domain	0	9	4	8	4	0	0	52.9652	32.3303	44.2791	11.1086	0	4.71876	2.98495	0.65559	0.753	0.97512	FALSE
hsa_circ_0001250	22	46626750	46637960	+	11210	332	ENSG00000075240;	exon:46626751-46626961,exon:46637840-46637960	Cirrho_1,Cirrho_2,Cirrho_3,Normal_1,Normal_2,Normal_3	40,28,150,53,70,84	40,39,121,65,38,125	GRAMD4	GRAMDC4, PH-GRAM domain||GRAM domain-containing protein 4||GRAM domain||PH-like domain superfamily||-	40	28	150	53	70	84	315.657	164.781	1212.39	293.349	194.401	662.685	92.5619	61.7308	0.58673	0.54798	0.96613	FALSE
hsa_circ_0001252	22	46974289	46997709	+	23420	186	ENSG00000054611;	exon:46974292-46974399,exon:46990015-46990110,exon:46997634-46997709	Normal_2	8	103	TBC1D22A	-||Rab-GTPase-TBC domain superfamily||Rab-GTPase-TBC domain	0	0	0	0	8	0	0	0	0	0	22.2172	0	0	1.34307	-2.6749	0.49959	0.96613	FALSE
novel_circ_0017907	2	32290482	32301495	+	11013	514	ENSG00000119820;	exon:32290483-32290636,exon:32292177-32292348,exon:32298234-32298311,exon:32301382-32301495	Cirrho_1,Cirrho_2,Cirrho_3,Normal_1,Normal_2,Normal_3	5,11,19,22,40,20	26,22,9,35,65,52	YIPF4	-||Yip1 domain	5	11	19	22	40	20	39.4571	64.7352	153.569	121.768	111.086	157.782	14.1242	21.3279	-0.59838	0.57757	0.96613	FALSE
novel_circ_0015533	21	43967945	43971490	+	3545	330	ENSG00000160216;	exon:43967946-43968115,exon:43969118-43969279	Normal_2	5	238	AGPAT3	Phospholipid/glycerol acyltransferase||-||Acyltransferase, C-terminal domain	0	0	0	0	5	0	0	0	0	0	13.8858	0	0	0.839421	-2.0157	0.61373	0.96613	FALSE
hsa_circ_0001259	22	50586529	50595262	+	8733	478	ENSG00000205559;	exon:50586530-50586639,exon:50586843-50586952,exon:50595191-50595262	Cirrho_3,Normal_1	13,6	6,2	--	-	0	0	13	6	0	0	0	0	105.073	33.2094	0	0	5.81132	1.73506	1.737	0.51155	0.96613	FALSE
hsa_circ_0001258	22	50372019	50394135	+	22116	374	ENSG00000100239;	exon:50372020-50372150,exon:50388986-50389111,exon:50391812-50392015,exon:50393750-50393799,exon:50393893-50394135	Cirrho_1,Cirrho_2,Cirrho_3,Normal_1,Normal_2,Normal_3	1.36634e+18	1.62405e+17	PPP6R2	SIT4 phosphatase-associated protein family||Armadillo-type fold	136	634	332	1218	503	309	1073.23	3731.1	2683.41	6741.5	1396.91	2437.74	410.589	564.135	-0.45796	0.59788	0.96613	FALSE
novel_circ_0008794	17	28623759	28624390	-	631	363	ENSG00000007202;	exon:28623760-28623966,exon:28624233-28624390	Cirrho_2	4	48	KIAA0100	FMP27, N-terminal||-||FMP27, GFWDK domain||FMP27, C-terminal	0	4	0	0	0	0	0	23.5401	0	0	0	0	1.30251	0	3.1402	0.43073	0.96613	FALSE
novel_circ_0022310	4	82870324	82880922	-	10598	123	ENSG00000138674;	exon:82880799-82880922	Normal_1	5	181	SEC31A	Ancestral coatomer element 1, Sec16/Sec31||WD40-repeat-containing domain superfamily||Protein transport protein SEC31-like||WD40-repeat-containing domain||WD40 repeat||-||WD40/YVTN repeat-like-containing domain superfamily	0	0	0	5	0	0	0	0	0	27.6745	0	0	0	1.44588	-2.7451	0.48813	0.96613	FALSE
novel_circ_0000087	10	102362474	102363798	+	1324	88	ENSG00000107862;	exon:102363710-102363798	Cirrho_1,Cirrho_2	13,4	57,62	GBF1	Sec7 domain superfamily||Sec7 domain||Sec7, C-terminal domain superfamily||Guanine nucleotide exchange factor, N-terminal||Armadillo-type fold	13	4	0	0	0	0	102.588	23.5401	0	0	0	0	6.62947	0	5.4673	0.04009	0.96613	TRUE
novel_circ_0028853	9	111436939	111473000	-	36061	149	ENSG00000136813;	exon:111440372-111440521	Normal_2	9	64	ECPAS	Proteasome component Ecm29||Armadillo-like helical||Vacuole morphology and inheritance protein 14, Fab1-binding region||Armadillo-type fold	0	0	0	0	9	0	0	0	0	0	24.9944	0	0	1.51096	-2.8412	0.47265	0.96613	FALSE
novel_circ_0007936	16	19463279	19472243	+	8964	386	ENSG00000103534;	exon:19463280-19463367,exon:19469681-19469825,exon:19472088-19472243	Cirrho_3	37	154	TMC5	-||TMC domain||Transmembrane channel-like protein	0	0	37	0	0	0	0	0	299.055	0	0	0	16.5399	0	6.7847	0.082946	0.96613	FALSE
hsa_circ_0002215	13	46723220	46733998	+	10778	326	ENSG00000136141;	exon:46723221-46723330,exon:46728847-46728984,exon:46733921-46733998	Cirrho_1,Cirrho_2,Cirrho_3,Normal_1,Normal_2,Normal_3	40,94,8,47,136,16	25,47,4,35,53,10	LRCH1	Leucine-rich repeat, typical subtype||Calponin homology domain||CH domain superfamily||Leucine-rich repeat||Leucine-rich repeat domain superfamily||-	40	94	8	47	136	16	315.657	553.192	64.6606	260.14	377.693	126.226	50.5759	43.0241	0.23079	0.81877	0.98131	FALSE
hsa_circ_0024997	12	1289851	1371977	+	82126	306	ENSG00000082805;	exon:1289852-1290012,exon:1371833-1371977	Cirrho_1,Cirrho_2,Cirrho_3,Normal_1,Normal_2,Normal_3	18,23,5,19,23,10	41,22,19,21,34,26	ERC1	FIP-RBD, C-terminal domain superfamily||Rab-binding domain FIP-RBD||Active zone protein ELKS||-	18	23	5	19	23	10	142.045	135.355	40.4129	105.163	63.8745	78.8911	17.1004	13.481	0.34877	0.7511	0.97414	FALSE
hsa_circ_0017586	10	5773841	5800705	-	26864	774	ENSG00000057608;	exon:5773842-5773941,exon:5785142-5785273,exon:5796225-5796345,exon:5796763-5796862,exon:5800598-5800705	Cirrho_1,Cirrho_2,Cirrho_3,Normal_1,Normal_2,Normal_3	20,26,70,62,240,77	52,65,94,50,185,101	GDI2	Rab GDI protein||GDP dissociation inhibitor||FAD/NAD(P)-binding domain superfamily	20	26	70	62	240	77	157.828	153.01	565.78	343.163	666.517	607.462	47.9534	89.986	-0.91276	0.31663	0.96613	FALSE
hsa_circ_0032509	14	73198030	73211942	+	13912	360	ENSG00000080815;	exon:73206386-73206472,exon:73211769-73211942	Cirrho_2,Normal_1	2,2	53,20	PSEN1	Presenilin/signal peptide peptidase||Peptidase A22A, presenilin 1||-||Peptidase A22A, presenilin	0	2	0	2	0	0	0	11.77	0	11.0698	0	0	0.651257	0.578354	0.19127	0.96197	0.99445	FALSE
novel_circ_0013880	1	47287550	47304996	-	17446	219	ENSG00000123473;	exon:47302234-47302346,exon:47304889-47304996	Normal_2	6	34	STIL	SCL-interrupting locus protein	0	0	0	0	6	0	0	0	0	0	16.6629	0	0	1.00731	-2.2706	0.5683	0.96613	FALSE
novel_circ_0016638	2	159729008	159762993	+	33985	279	ENSG00000136536;	exon:159729009-159729175,exon:159762880-159762993	Normal_1	7	24	2022-03-07	Zinc finger, RING/FYVE/PHD-type||Zinc finger, RING-CH-type||-	0	0	0	7	0	0	0	0	0	38.7442	0	0	0	2.02424	-3.2307	0.41277	0.96613	FALSE
novel_circ_0007251	15	64418540	64425631	+	7091	402	ENSG00000103671;	exon:64418541-64418728,exon:64424031-64424155,exon:64425540-64425631	Cirrho_2,Cirrho_3,Normal_1,Normal_2	22,8,15,31	18,4,21,47	TRIP4	ASCH domain||PUA-like superfamily||Activating signal cointegrator 1-like||Zinc finger, C2HC5-type||-	0	22	8	15	31	0	0	129.47	64.6606	83.0234	86.0917	0	10.74	9.54206	0.16128	0.9227	0.99445	FALSE
hsa_circ_0024991	12	929763	930144	-	381	217	ENSG00000002016;	exon:929764-929886,exon:929973-930144	Cirrho_1	6	5	RAD52	-||Rad52 family||DNA repair protein Rad52/59/22||DNA recombination/repair protein Rad52	6	0	0	0	0	0	47.3485	0	0	0	0	0	2.4586	0	4.0334	0.30711	0.96613	FALSE
novel_circ_0022648	5	126804775	126805696	+	921	281	ENSG00000113368;	exon:126804776-126804932,exon:126805571-126805696	Normal_1	4	32	LMNB1	Intermediate filament, rod domain||Intermediate filament protein, conserved site||Lamin tail domain||-||Lamin tail domain superfamily	0	0	0	4	0	0	0	0	0	22.1396	0	0	0	1.15671	-2.4229	0.54191	0.96613	FALSE
novel_circ_0021317	4	122170614	122175914	+	5300	309	ENSG00000138688;	exon:122170615-122170744,exon:122173036-122173152,exon:122175850-122175914	Cirrho_1,Cirrho_2,Normal_1,Normal_2,Normal_3	4,5,7,20,3	37,7,12,30,14	KIAA1109	Protein KIAA1109||Fragile site-associated protein, C-terminal	4	5	0	7	20	3	31.5657	29.4251	0	38.7442	55.5431	23.6673	3.26721	6.61951	-1.016	0.55291	0.96613	FALSE
novel_circ_0001762	11	108405428	108431838	-	26410	475	ENSG00000166323;	exon:108405429-108405559,exon:108406763-108406963,exon:108407096-108407149,exon:108431746-108431838	Cirrho_2,Normal_1	5,12	1,0	C11orf65	-	0	5	0	12	0	0	0	29.4251	0	66.4187	0	0	1.62814	3.47012	-1.064	0.71759	0.97096	FALSE
hsa_circ_0032506	14	73170796	73173707	+	2911	393	ENSG00000080815;	exon:73170797-73171047,exon:73173566-73173707	Cirrho_1,Cirrho_2,Normal_3	11,5,7	36,79,52	PSEN1	Presenilin/signal peptide peptidase||Peptidase A22A, presenilin 1||-||Peptidase A22A, presenilin	11	5	0	0	0	7	86.8056	29.4251	0	0	0	55.2238	6.13557	2.88771	1.139	0.61674	0.96627	FALSE
hsa_circ_0004573	1	183114530	183115637	+	1107	307	ENSG00000135862;	exon:183114531-183114719,exon:183115520-183115637	Cirrho_2,Normal_1,Normal_2	3,5,14	160160341	LAMC1	Laminin, N-terminal||Laminin EGF domain||Laminin IV||EGF-like domain||Laminin, N-terminal domain superfamily	0	3	0	5	14	0	0	17.6551	0	27.6745	38.8801	0	0.976886	3.79626	-1.9243	0.47067	0.96613	FALSE
novel_circ_0017950	2	32575155	32594060	+	18905	210	ENSG00000115760;	exon:32575156-32575366	Cirrho_2,Cirrho_3	3,2	27,20	BIRC6	BIR repeat||-||Ubiquitin-conjugating enzyme E2||Baculoviral IAP repeat-containing protein 6||Ubiquitin-conjugating enzyme/RWD-like	0	3	2	0	0	0	0	17.6551	16.1651	0	0	0	1.87093	0	3.6444	0.3577	0.96613	FALSE
novel_circ_0017953	2	32597750	32611582	+	13832	134	ENSG00000115760;	exon:32611448-32611582	Normal_1,Normal_2,Normal_3	3,10,3	36,23,27	BIRC6	BIR repeat||-||Ubiquitin-conjugating enzyme E2||Baculoviral IAP repeat-containing protein 6||Ubiquitin-conjugating enzyme/RWD-like	0	0	0	3	10	3	0	0	0	16.6047	27.7715	23.6673	0	3.78396	-4.1367	0.14425	0.96613	FALSE
novel_circ_0017224	2	203459906	203470313	-	10407	280	ENSG00000173166;	exon:203459907-203460028,exon:203461249-203461408	Cirrho_3	5	7	RAPH1	GRB/APBB1IP||Ubiquitin-like domain superfamily||Ras-associating (RA) domain||Pleckstrin homology domain||PH-like domain superfamily||APBB1IP, PH domain	0	0	5	0	0	0	0	0	40.4129	0	0	0	2.23512	0	3.8888	0.32532	0.96613	FALSE
hsa_circ_0004577	4	88061905	88065879	+	3974	339	ENSG00000118762;	exon:88061906-88062004,exon:88065374-88065495,exon:88065762-88065879	Cirrho_1	2	8	PKD2	Polycystin cation channel, PKD1/PKD2||Polycystic kidney disease type 2 protein||EF-hand domain||Voltage-dependent channel domain superfamily||EF-hand domain pair	2	0	0	0	0	0	15.7828	0	0	0	0	0	0.819532	0	2.4436	0.54461	0.96613	FALSE
hsa_circ_0004576	17	66687110	66689047	+	1937	389	ENSG00000154229;	exon:66687111-66687267,exon:66688302-66688458,exon:66688951-66689047	Cirrho_2,Cirrho_3,Normal_1,Normal_2	11,9,6,11	26,47,21,40	PRKCA	Protein kinase C-like, phorbol ester/diacylglycerol-binding domain||Protein kinase C, alpha/beta/gamma types||Serine/threonine-protein kinase, active site||-||C2 domain||Protein kinase, ATP binding site||Diacylglycerol/phorbol-ester binding||C2 domain superfamily||Protein kinase-like domain superfamily||Protein kinase domain||AGC-kinase, C-terminal||Classical Protein Kinase C alpha, catalytic dom…	0	11	9	6	11	0	0	64.7352	72.7431	33.2094	30.5487	0	7.60514	3.58179	1.0584	0.56937	0.96613	FALSE
hsa_circ_0004575	2	205440369	205440672	+	303	303	ENSG00000116117;	exon:205440370-205440672	Cirrho_1,Cirrho_2,Cirrho_3,Normal_1,Normal_2,Normal_3	24,29,7,56,89,17	6,11,1,18,34,12	PARD3B	Par3/HAL, N-terminal||PDZ domain||PDZ superfamily||-	24	29	7	56	89	17	189.394	170.666	56.578	309.954	247.167	134.115	22.4068	38.1486	-0.76796	0.4295	0.96613	FALSE
novel_circ_0017220	2	203444867	203461925	-	17058	378	ENSG00000173166;	exon:203444868-203445010,exon:203461249-203461408,exon:203461848-203461925	Cirrho_2,Cirrho_3,Normal_1,Normal_3	8,4,4,2	27,11,22,15	RAPH1	GRB/APBB1IP||Ubiquitin-like domain superfamily||Ras-associating (RA) domain||Pleckstrin homology domain||PH-like domain superfamily||APBB1IP, PH domain	0	8	4	4	0	2	0	47.0801	32.3303	22.1396	0	15.7782	4.39313	1.98177	1.1856	0.59657	0.96613	FALSE
hsa_circ_0017850	10	15816834	15837318	-	20484	421	ENSG00000148481;	exon:15833630-15833709,exon:15834543-15834616,exon:15837204-15837318	Cirrho_1	6	189	MINDY3	EF-hand domain pair||Ubiquitin carboxyl-terminal hydrolase MINDY-3/4||Domain of unknown function DUF4205	6	0	0	0	0	0	47.3485	0	0	0	0	0	2.4586	0	4.0334	0.30711	0.96613	FALSE
novel_circ_0005679	14	31148720	31150221	-	1501	561	ENSG00000092148;	exon:31148721-31148797,exon:31148897-31149160,exon:31149999-31150221	Cirrho_2,Normal_1,Normal_2,Normal_3	2,5,12,5	136,86,697,77	HECTD1	Ankyrin repeat-containing domain||HECT, E3 ligase catalytic domain||Armadillo-like helical||Ankyrin repeat-containing domain superfamily||Galactose-binding-like domain superfamily||SUN domain||Coagulation factor 5/8 C-terminal domain||Mib/herc2 domain superfamily||Armadillo-type fold||Ankyrin repeat||HECT domain||FKBP3, basic tilted helix bundle domain||-||Mib-herc2	0	2	0	5	12	5	0	11.77	0	27.6745	33.3258	39.4456	0.651257	5.52315	-2.9884	0.18573	0.96613	FALSE
hsa_circ_0004578	18	21765771	21791557	+	25786	863	ENSG00000101752;	exon:21765772-21765943	Cirrho_1,Cirrho_2,Cirrho_3,Normal_2,Normal_3	3,8,2,12,5	39,87,70,170,48	MIB1	Mib-herc2||Mib/herc2 domain superfamily||Ankyrin repeat||Zinc finger, ZZ-type||Zinc finger, RING-type||Mind bomb, SH3 repeat domain||Zinc finger, RING/FYVE/PHD-type||Ankyrin repeat-containing domain||E3 ubiquitin-protein ligase MIB1/2, zinc finger, ZZ-type||Ankyrin repeat-containing domain superfamily	3	8	2	0	12	5	23.6742	47.0801	16.1651	0	33.3258	39.4456	4.72838	4.07726	0.22286	0.90235	0.99378	FALSE
hsa_circ_0019612	10	101798841	101807901	-	9060	1329	ENSG00000198408;	exon:101806045-101806143	Cirrho_2	4	51	OGA	Glycoside hydrolase superfamily||Beta-N-acetylglucosaminidase||Acyl-CoA N-acyltransferase	0	4	0	0	0	0	0	23.5401	0	0	0	0	1.30251	0	3.1402	0.43073	0.96613	FALSE
novel_circ_0017228	2	203489583	203497395	-	7812	304	ENSG00000173166;	intron:203491214-203491319,intron:203495234-203495353,intron:203497315-203497395	Cirrho_1,Cirrho_2,Normal_1,Normal_2,Normal_3	8,31,13,20,13	51,14,36,36,18	RAPH1	GRB/APBB1IP||Ubiquitin-like domain superfamily||Ras-associating (RA) domain||Pleckstrin homology domain||PH-like domain superfamily||APBB1IP, PH domain	8	31	0	13	20	13	63.1313	182.436	0	71.9536	55.5431	102.558	13.3726	12.4799	0.11577	0.93324	0.99445	FALSE
novel_circ_0006063	14	61720378	61727655	+	7277	193	ENSG00000100644;	exon:61720379-61720572	Cirrho_2	2	20	HIF1A	PAS domain||HIF-1 alpha, transactivation domain, C-terminal||PAC motif||PAS fold||Helix-loop-helix DNA-binding domain superfamily||Hypoxia-inducible factor, alpha subunit||PAS fold-3||Hypoxia-inducible factor-1 alpha||PAS domain superfamily||Myc-type, basic helix-loop-helix (bHLH) domain	0	2	0	0	0	0	0	11.77	0	0	0	0	0.651257	0	2.1582	0.59503	0.96613	FALSE
novel_circ_0020283	3	197829563	197839397	+	9834	344	ENSG00000186001;	exon:197832197-197832317,exon:197835674-197835822,exon:197839321-197839397	Normal_2,Normal_3	4,4	90,61	LRCH3	Calponin homology domain||CH domain superfamily||Leucine-rich repeat||Leucine-rich repeat domain superfamily||-||Leucine-rich repeat, typical subtype	0	0	0	0	4	4	0	0	0	0	11.1086	31.5564	0	2.32166	-3.4184	0.36366	0.96613	FALSE
novel_circ_0009701	17	76718732	76721933	-	3201	400	ENSG00000070495;	exon:76718733-76718860,exon:76720360-76720498,exon:76721798-76721933	Cirrho_1	3	7	JMJD6	-||JmjC domain	3	0	0	0	0	0	23.6742	0	0	0	0	0	1.2293	0	3.0309	0.44764	0.96613	FALSE
novel_circ_0009700	17	76487711	76488132	-	421	297	ENSG00000129667;	exon:76487712-76487851,exon:76487974-76488132	Cirrho_1,Cirrho_2,Cirrho_3,Normal_2	5,8,3,16	12,9,3,13	RHBDF2	Rhomboid-like superfamily||Rhomboid serine protease||Peptidase S54, rhomboid domain||-	5	8	3	0	16	0	39.4571	47.0801	24.2477	0	44.4344	0	5.99493	2.68615	1.0982	0.58389	0.96613	FALSE
novel_circ_0009706	17	76767385	76769871	+	2486	392	ENSG00000092931;	exon:76767386-76767451,exon:76768027-76768229,exon:76769746-76769871	Normal_1,Normal_2	2,11	35115	MFSD11	MFS transporter superfamily||Major facilitator superfamily domain||Ion channel regulatory protein, UNC-93||-	0	0	0	2	11	0	0	0	0	11.0698	30.5487	0	0	2.42508	-3.5096	0.34234	0.96613	FALSE
novel_circ_0001288	10	74525255	74600493	+	75238	284	ENSG00000156110;	exon:74525256-74525426,exon:74600379-74600493	Normal_2,Normal_3	6,6	50,35	ADK	Carbohydrate kinase PfkB||Carbohydrate/puine kinase, PfkB, conserved site||Ribokinase-like||Adenosine kinase	0	0	0	0	6	6	0	0	0	0	16.6629	47.3347	0	3.48249	-4.0041	0.21813	0.96613	FALSE
novel_circ_0001286	10	74380928	74398579	+	17651	108	ENSG00000156110;	intron:74398471-74398579	Cirrho_1,Cirrho_2,Cirrho_3,Normal_2,Normal_3	10,9,4,7,7	56,44,6,30,23	ADK	Carbohydrate kinase PfkB||Carbohydrate/puine kinase, PfkB, conserved site||Ribokinase-like||Adenosine kinase	10	9	4	0	7	7	78.9141	52.9652	32.3303	0	19.4401	55.2238	8.81642	4.0629	1.1476	0.47578	0.96613	FALSE
hsa_circ_0025583	12	21043333	21076569	+	33236	1138	ENSG00000257046;ENSG00000205754;	exon:21043334-21043576,exon:21047053-21047217,exon:21054452-21054636,exon:21067319-21067383,exon:21076452-21076569	Cirrho_1,Normal_1,Normal_2,Normal_3	9,24,137,86	16,23,146,140	AC011604.2;SLCO1B7	-	9	0	0	24	137	86	71.0227	0	0	132.837	380.47	678.464	3.68789	65.418	-4.1613	0.0019322	0.96613	TRUE
novel_circ_0006069	14	63954718	63967846	+	13128	534	ENSG00000054654;	exon:63954719-63954915,exon:63961525-63961625,exon:63963899-63964000,exon:63967709-63967846	Cirrho_1	4	20	SYNE2	Actinin-type actin-binding domain, conserved site||Nesprin-2||KASH domain||Spectrin/alpha-actinin||Calponin homology domain||CH domain superfamily||-||Spectrin repeat	4	0	0	0	0	0	31.5657	0	0	0	0	0	1.63906	0	3.4472	0.38527	0.96613	FALSE
novel_circ_0006068	14	63415139	63453885	-	38746	196	ENSG00000154001;	exon:63453689-63453885	Normal_1	5	13	PPP2R5E	Protein phosphatase 2A, regulatory B subunit, B56||Armadillo-like helical||Armadillo-type fold	0	0	0	5	0	0	0	0	0	27.6745	0	0	0	1.44588	-2.7451	0.48813	0.96613	FALSE
novel_circ_0030582	X	41183997	41186642	+	2645	130	ENSG00000124486;	exon:41183998-41184128	Cirrho_3	4	48	USP9X	Armadillo-type fold||Ubiquitin specific protease, conserved site||Ubiquitin specific protease domain||Peptidase C19, ubiquitin carboxyl-terminal hydrolase||Papain-like cysteine peptidase superfamily	0	0	4	0	0	0	0	0	32.3303	0	0	0	1.7881	0	3.5646	0.3687	0.96613	FALSE
hsa_circ_0001434	4	105424195	105456745	-	32550	498	ENSG00000138777;	exon:105424196-105424322,exon:105437950-105438036,exon:105446383-105446502,exon:105449350-105449403,exon:105453598-105453642,exon:105456681-105456745	Cirrho_1,Cirrho_2,Cirrho_3,Normal_1,Normal_2,Normal_3	60,83,68,137,187,33	84,26,82,78,97,45	PPA2	-||Inorganic pyrophosphatase||Inorganic pyrophosphatase superfamily	60	83	68	137	187	33	473.485	488.457	549.615	758.28	519.328	260.341	82.0108	84.6251	-0.048151	0.95336	0.99445	FALSE
hsa_circ_0005778	5	179708238	179709059	+	821	224	ENSG00000127022;	exon:179708239-179708380,exon:179708978-179709059	Cirrho_3	2	1575	CANX	Concanavalin A-like lectin/glucanase domain superfamily||Calreticulin/calnexin, conserved site||-||Calreticulin/calnexin, P domain superfamily||Calreticulin/calnexin	0	0	2	0	0	0	0	0	16.1651	0	0	0	0.894049	0	2.5536	0.52569	0.96613	FALSE
hsa_circ_0005955	21	37420298	37472880	+	52582	283	ENSG00000157540;	exon:37420299-37420384,exon:37421774-37421866,exon:37428867-37428908,exon:37430269-37430400,exon:37472684-37472880	Cirrho_1,Cirrho_2,Cirrho_3,Normal_1,Normal_2,Normal_3	113,114,41,108,181,87	76,67,29,77,124,34	DYRK1A	Protein kinase-like domain superfamily||-||Protein kinase domain||Serine/threonine-protein kinase, active site||Dual specificity tyrosine-phosphorylation-regulated kinase 1A/B||Protein kinase, ATP binding site	113	114	41	108	181	87	891.73	670.892	331.385	597.768	502.665	686.353	101.753	97.5083	0.062911	0.93727	0.99445	FALSE
hsa_circ_0005952	2	20254862	20256170	-	1308	386	ENSG00000055917;	exon:20256033-20256170	Cirrho_1,Cirrho_2,Cirrho_3,Normal_1,Normal_2,Normal_3	13,15,11,26,60,3	67,53,53,64,104,57	PUM2	Armadillo-like helical||Armadillo-type fold||Pumilio, RNA binding domain||-||Pumilio homology domain||Pumilio RNA-binding repeat	13	15	11	26	60	3	102.588	88.2753	88.9083	143.907	166.629	23.6673	15.1287	18.8292	-0.33023	0.77006	0.97997	FALSE
hsa_circ_0001430	4	102689573	102726683	-	37110	783	ENSG00000109323;	exon:102689574-102689684,exon:102723862-102723967,exon:102726589-102726683	Cirrho_1,Cirrho_2,Cirrho_3,Normal_1,Normal_2,Normal_3	6,8,12,17,33,11	42,35,37,42,95,58	MANBA	Beta-mannosidase, Ig-fold domain||Beta-Galactosidase/glucuronidase domain superfamily||Galactose-binding-like domain superfamily||Glycoside hydrolase superfamily||Glycoside hydrolase family 2, catalytic domain||Mannosidase Ig/CBM-like domain||-||Immunoglobulin-like fold||LRRC37A/B like protein 1, C-terminal	6	8	12	17	33	11	47.3485	47.0801	96.9909	94.0932	91.646	86.7802	10.4279	14.994	-0.5326	0.63795	0.96627	FALSE
hsa_circ_0025822	12	31433154	31447769	-	14615	477	ENSG00000170456;	exon:31447538-31447769	Cirrho_1,Cirrho_2,Normal_2,Normal_3	2,6,20,3	58,53,164,63	DENND5B	cDENN domain||dDENN domain||uDENN domain||-||PLAT/LH2 domain||RUN domain superfamily||Tripartite DENN domain||PLAT/LH2 domain superfamily||RUN domain	2	6	0	0	20	3	15.7828	35.3101	0	0	55.5431	23.6673	2.7733	4.59528	-0.7255	0.73464	0.97096	FALSE
hsa_circ_0005951	2	48474687	48491170	+	16483	506	ENSG00000162869;	exon:48474688-48474819,exon:48479484-48479556,exon:48491018-48491170	Normal_1,Normal_2	2,5	18,45	PPP1R21	Uncharacterised domain KLRAQ/TTKRSYEDQ, C-terminal||Uncharacterised domain KLRAQ/TTKRSYEDQ, N-terminal||-||Protein phosphatase 1 regulatory subunit 21	0	0	0	2	5	0	0	0	0	11.0698	13.8858	0	0	1.41777	-2.7375	0.48936	0.96613	FALSE
hsa_circ_0005772	10	863742	885760	-	22018	469	ENSG00000107929;	exon:863743-863883,exon:864123-864270,exon:884447-884506,exon:885641-885760	Cirrho_1,Cirrho_2,Cirrho_3,Normal_1,Normal_2	16,39,32,43,106	53,61,72,117,84	LARP4B	RNA-binding domain superfamily||LARP5, RNA recognition motif||Winged helix-like DNA-binding domain superfamily||Winged helix DNA-binding domain superfamily||-||La-type HTH domain	16	39	32	43	106	0	126.263	229.516	258.642	238	294.378	0	33.5606	30.2303	0.14149	0.90876	0.99445	FALSE
hsa_circ_0005771	6	128064757	128067792	-	3035	311	ENSG00000152894;	exon:128064758-128064794,exon:128067519-128067792	Cirrho_1,Cirrho_2,Cirrho_3,Normal_1,Normal_2	9,16,10,12,41	59,102,68,96,95	PTPRK	Fibronectin type III superfamily||Immunoglobulin subtype||Immunoglobulin-like domain superfamily||Immunoglobulin I-set||Immunoglobulin-like domain||Protein-tyrosine phosphatase, active site||Protein-tyrosine phosphatase, catalytic||PTP type protein phosphatase||Fibronectin type III||Concanavalin A-like lectin/glucanase domain superfamily||Tyrosine specific protein phosphatases domain||MAM domain|…	9	16	10	12	41	0	71.0227	94.1603	80.8257	66.4187	113.863	0	13.3682	10.3534	0.34554	0.80198	0.98124	FALSE
hsa_circ_0001439	4	128992166	129003876	-	11710	396	ENSG00000151466;	exon:128992167-128992237,exon:128997874-128997939,exon:128999672-128999794,exon:129003741-129003876	Cirrho_1,Cirrho_2,Cirrho_3,Normal_1,Normal_2,Normal_3	4.55325e+17	15,18,16,20,21,8	SCLT1	-||Sodium channel and clathrin linker 1	455	325	189	383	394	279	3590.59	1912.63	1527.61	2119.86	1094.2	2201.06	376.76	291.997	0.3684	0.62977	0.96627	FALSE
hsa_circ_0005777	5	73840479	73840760	+	281	281	ENSG00000214944;	exon:73840480-73840760	Cirrho_1,Cirrho_3,Normal_1,Normal_2,Normal_3	24,4,8,10,5	22,26,35,71,80	ARHGEF28	-||Protein kinase C-like, phorbol ester/diacylglycerol-binding domain||ARHGEF1-like, PH domain||PH-like domain superfamily||Dbl homology (DH) domain superfamily||Dbl homology (DH) domain||ARHGEF28, PH domain||Pleckstrin homology domain	24	0	4	8	10	5	189.394	0	32.3303	44.2791	27.7715	39.4456	11.6225	6.05491	0.93926	0.54763	0.96613	FALSE
hsa_circ_0005774	10	60780140	60785787	+	5647	343	ENSG00000170312;	exon:60780141-60780202,exon:60784705-60784861,exon:60785664-60785787	Normal_2	7	53	CDK1	Protein kinase, ATP binding site||Serine/threonine-protein kinase, active site||Protein kinase domain||Protein kinase-like domain superfamily	0	0	0	0	7	0	0	0	0	0	19.4401	0	0	1.17519	-2.4869	0.53099	0.96613	FALSE
novel_circ_0004722	13	100301459	100368574	+	67115	489	ENSG00000175198;	exon:100301460-100301603,exon:100302924-100302998,exon:100307192-100307260,exon:100340157-100340259,exon:100368472-100368574	Cirrho_1,Cirrho_2,Normal_1,Normal_2,Normal_3	10,26,43,69,15	50,38,177,267,95	PCCA	-||Propionyl-coenzyme A carboxylase, BT domain||Biotin/lipoyl attachment||Pre-ATP-grasp domain superfamily||Biotin carboxylase, C-terminal||Biotin carboxylation domain||Biotin-binding site||Biotin carboxylase-like, N-terminal domain||Single hybrid motif||ATP-grasp fold||Carbamoyl-phosphate synthetase large subunit-like, ATP-binding domain||Rudiment single hybrid motif	10	26	0	43	69	15	78.9141	153.01	0	238	191.624	118.337	12.564	30.2066	-1.2562	0.31077	0.96613	FALSE
novel_circ_0002603	11	68537658	68558679	+	21021	113	ENSG00000110075;	exon:68558566-68558679	Normal_1	6	126	PPP6R3	Peptide N glycanase, PAW domain||-||Armadillo-type fold||SIT4 phosphatase-associated protein family	0	0	0	6	0	0	0	0	0	33.2094	0	0	0	1.73506	-3.0082	0.4464	0.96613	FALSE
novel_circ_0000881	10	43154896	43176032	+	21136	81	ENSG00000169826;	exon:43175951-43176032	Cirrho_2,Normal_1	6,7	3,0	CSGALNACT2	Nucleotide-diphospho-sugar transferases||Chondroitin N-acetylgalactosaminyltransferase	0	6	0	7	0	0	0	35.3101	0	38.7442	0	0	1.95377	2.02424	-0.030226	0.99238	0.99898	FALSE
hsa_circ_0067599	3	142181460	142198933	-	17473	1720	ENSG00000175066;	exon:142181461-142181565,exon:142182923-142183049,exon:142185929-142185989,exon:142186194-142186267,exon:142198802-142198933	Cirrho_2,Normal_2	4,13	8,8	GK5	Carbohydrate kinase, FGGY, conserved site||-||Carbohydrate kinase, FGGY||Carbohydrate kinase, FGGY, N-terminal||Carbohydrate kinase, FGGY, C-terminal||Putative glycerol kinase 5, FGGY	0	4	0	0	13	0	0	23.5401	0	0	36.103	0	1.30251	2.18249	-0.74821	0.82001	0.98131	FALSE
novel_circ_0000887	10	45059386	45092468	+	33082	405	ENSG00000277757;	intron:45059387-45059510,intron:45061822-45061944,intron:45092308-45092468	Cirrho_1,Cirrho_2,Normal_1,Normal_3	5,5,4,13	0,0,0,0	--	-	5	5	0	4	0	13	39.4571	29.4251	0	22.1396	0	102.558	3.67697	6.5196	-0.79331	0.69153	0.97096	FALSE
novel_circ_0020285	3	197830769	197835822	+	5053	241	ENSG00000186001;	exon:197830770-197830863,exon:197835674-197835822	Cirrho_2	3	116	LRCH3	Calponin homology domain||CH domain superfamily||Leucine-rich repeat||Leucine-rich repeat domain superfamily||-||Leucine-rich repeat, typical subtype	0	3	0	0	0	0	0	17.6551	0	0	0	0	0.976886	0	2.7312	0.49589	0.96613	FALSE
novel_circ_0000885	10	440870	486530	-	45660	306	ENSG00000151240;	exon:440871-440996,exon:472439-472549,exon:486459-486530	Cirrho_2,Cirrho_3,Normal_1,Normal_2,Normal_3	8,10,12,5,7	32,59,80,32,35	DIP2C	Dip2-like domain||DMAP1-binding domain||AMP-dependent synthetase/ligase||AMP-dependent synthetase-like superfamily	0	8	10	12	5	7	0	47.0801	80.8257	66.4187	13.8858	55.2238	7.07527	7.19726	-0.01536	0.99227	0.99898	FALSE
hsa_circ_0009205	1	955922	957273	-	1351	519	ENSG00000188976;	exon:955923-956013,exon:957099-957273	Cirrho_1,Cirrho_2,Normal_1,Normal_2	4,10,3,18	12,21,25,8	NOC2L	Nucleolar complex protein 2||Armadillo-type fold	4	10	0	3	18	0	31.5657	58.8502	0	16.6047	49.9888	0	4.89535	3.88945	0.30871	0.87802	0.99014	FALSE
hsa_circ_0024197	11	108227594	108267342	+	39748	2668	ENSG00000149311;	exon:108227595-108227696,exon:108227776-108227888,exon:108258986-108259075,exon:108267171-108267342	Normal_1,Normal_2	3,28	48,53	ATM	Armadillo-type fold||Phosphatidylinositol 3/4-kinase, conserved site||Telomere-length maintenance and DNA damage repair||Serine/threonine-protein kinase ATM/Tel1||FATC domain||Phosphatidylinositol 3-/4-kinase, catalytic domain||Phosphatidylinositol 3-/4-kinase, catalytic domain superfamily||-||PIK-related kinase||PIK-related kinase, FAT||Protein kinase-like domain superfamily	0	0	0	3	28	0	0	0	0	16.6047	77.7603	0	0	5.56829	-4.7073	0.093782	0.96613	FALSE
hsa_circ_0067593	3	141959673	141970141	-	10468	388	ENSG00000114126;	exon:141959674-141959840,exon:141963812-141963963,exon:141970073-141970141	Normal_2	6	53	TFDP2	Transcription factor DP2||E2F-DP heterodimerization region||E2F/DP family, winged-helix DNA-binding domain||Transcription factor DP, C-terminal||-||Transcription factor DP, C-terminal domain superfamily||Transcription factor DP||Winged helix DNA-binding domain superfamily||Winged helix-like DNA-binding domain superfamily	0	0	0	0	6	0	0	0	0	0	16.6629	0	0	1.00731	-2.2706	0.5683	0.96613	FALSE
novel_circ_0000888	10	45457784	45464327	-	6543	88	ENSG00000165406;	exon:45464239-45464327	Cirrho_1,Cirrho_2,Normal_1,Normal_2	7,7,12,11	58,42,41,81	2022-03-08	Zinc finger, RING-CH-type||Zinc finger, RING/FYVE/PHD-type||-	7	7	0	12	11	0	55.2399	41.1951	0	66.4187	30.5487	0	5.14776	5.31685	-0.052899	0.97772	0.99737	FALSE
hsa_circ_0067596	3	142170324	142177576	-	7252	393	ENSG00000175066;	exon:142170325-142170458,exon:142171419-142171478,exon:142172353-142172456,exon:142177482-142177576	Cirrho_2,Normal_2	2,8	15,2	GK5	Carbohydrate kinase, FGGY, conserved site||-||Carbohydrate kinase, FGGY||Carbohydrate kinase, FGGY, N-terminal||Carbohydrate kinase, FGGY, C-terminal||Putative glycerol kinase 5, FGGY	0	2	0	0	8	0	0	11.77	0	0	22.2172	0	0.651257	1.34307	-1.0416	0.79156	0.98124	FALSE
hsa_circ_0067594	3	141959673	141978682	-	19009	698	ENSG00000114126;	exon:141970073-141970141,exon:141978520-141978682	Normal_2	3	46	TFDP2	Transcription factor DP2||E2F-DP heterodimerization region||E2F/DP family, winged-helix DNA-binding domain||Transcription factor DP, C-terminal||-||Transcription factor DP, C-terminal domain superfamily||Transcription factor DP||Winged helix DNA-binding domain superfamily||Winged helix-like DNA-binding domain superfamily	0	0	0	0	3	0	0	0	0	0	8.33146	0	0	0.503653	-1.3518	0.73768	0.97096	FALSE
novel_circ_0013583	1	29282675	29284869	+	2194	138	ENSG00000060656;	exon:29284731-29284869	Normal_3	3	43	PTPRU	Fibronectin type III||Concanavalin A-like lectin/glucanase domain superfamily||Protein-tyrosine phosphatase, catalytic||PTP type protein phosphatase||Protein-tyrosine phosphatase, active site||Fibronectin type III superfamily||Immunoglobulin-like domain superfamily||Immunoglobulin-like fold||MAM domain||Protein-tyrosine phosphatase-like||Tyrosine specific protein phosphatases domain	0	0	0	0	0	3	0	0	0	0	0	23.6673	0	1.23759	-2.4796	0.53223	0.96613	FALSE
novel_circ_0021554	4	154304668	154315987	-	11319	209	ENSG00000197410;	exon:154304669-154304878	Normal_2	4	17	DCHS2	Cadherin conserved site||Cadherin-like superfamily||Cadherin-like	0	0	0	0	4	0	0	0	0	0	11.1086	0	0	0.671537	-1.7054	0.67092	0.96627	FALSE
novel_circ_0002481	11	63228460	63230096	-	1636	103	ENSG00000184999;	intron:63228461-63228564	Cirrho_2,Cirrho_3,Normal_2	20,3,9	43,5,24	SLC22A10	-||Major facilitator, sugar transporter-like||Major facilitator superfamily domain||MFS transporter superfamily	0	20	3	0	9	0	0	117.7	24.2477	0	24.9944	0	7.85365	1.51096	2.2985	0.29928	0.96613	FALSE
novel_circ_0002480	11	63217313	63220021	-	2708	280	ENSG00000196600;	exon:63217314-63217482,exon:63219909-63220021	Cirrho_3	3	10	SLC22A25	Major facilitator superfamily||-||Major facilitator superfamily domain||MFS transporter superfamily	0	0	3	0	0	0	0	0	24.2477	0	0	0	1.34107	0	3.1458	0.42988	0.96613	FALSE
hsa_circ_0028340	12	112078187	112078741	-	554	187	ENSG00000111300;	exon:112078188-112078266,exon:112078387-112078541,exon:112078634-112078741	Cirrho_3	7	39	NAA25	N-acetyltransferase B complex, non-catalytic subunit||Tetratricopeptide-like helical domain superfamily||Tetratricopeptide repeat-containing domain||-	0	0	7	0	0	0	0	0	56.578	0	0	0	3.12917	0	4.3762	0.24443	0.96613	FALSE
novel_circ_0024075	5	98879551	98881375	-	1824	367	ENSG00000153922;	exon:98879552-98879728,exon:98881076-98881171,exon:98881279-98881375	Cirrho_1,Cirrho_2,Cirrho_3,Normal_1,Normal_2,Normal_3	30,13,19,33,37,23	8,1,11,4,16,14	CHD1	Chromo/chromo shadow domain||P-loop containing nucleoside triphosphate hydrolase||SNF2-related, N-terminal domain||Domain of unknown function DUF4208||CDH1/2, SANT-Helical linker 1||-||Helicase, C-terminal||SNF2-like, N-terminal domain superfamily||Helicase superfamily 1/2, ATP-binding domain||Chromo domain||Chromo domain, conserved site||Chromo-like domain superfamily	30	13	19	33	37	23	236.742	76.5052	153.569	182.651	102.755	181.45	25.0196	25.2428	-0.01232	0.9899	0.99846	FALSE
novel_circ_0003719	12	14423908	14447053	+	23145	65	ENSG00000171681;	exon:14446988-14447053	Normal_1	3	30	ATF7IP	Fibronectin type III superfamily||ATF7-interacting protein , protein binding domain||Immunoglobulin-like fold||Fibronectin type III||Activating transcription factor 7-interacting protein	0	0	0	3	0	0	0	0	0	16.6047	0	0	0	0.867531	-2.0074	0.61524	0.96613	FALSE
novel_circ_0024076	5	98885577	98889238	-	3661	233	ENSG00000153922;	exon:98885578-98885649,exon:98889076-98889238	Normal_3	4	7	CHD1	Chromo/chromo shadow domain||P-loop containing nucleoside triphosphate hydrolase||SNF2-related, N-terminal domain||Domain of unknown function DUF4208||CDH1/2, SANT-Helical linker 1||-||Helicase, C-terminal||SNF2-like, N-terminal domain superfamily||Helicase superfamily 1/2, ATP-binding domain||Chromo domain||Chromo domain, conserved site||Chromo-like domain superfamily	0	0	0	0	0	4	0	0	0	0	0	31.5564	0	1.65012	-2.9047	0.46256	0.96613	FALSE
hsa_circ_0013607	1	113777209	113777808	-	599	281	ENSG00000081019;	exon:113777210-113777352,exon:113777671-113777808	Cirrho_2,Normal_2	5,6	6,2	RSBN1	RSBN1/Dpy-21||-	0	5	0	0	6	0	0	29.4251	0	0	16.6629	0	1.62814	1.00731	0.65891	0.85538	0.9874	FALSE
hsa_circ_0004402	17	4206320	4235890	-	29570	695	ENSG00000185722;	exon:4206321-4206486,exon:4235772-4235890	Cirrho_2,Normal_1,Normal_2	4,4,5	73,71,83	ANKFY1	Zinc finger, RING/FYVE/PHD-type||Ankyrin repeat-containing domain||Ankyrin repeat-containing domain superfamily||SKP1/BTB/POZ domain superfamily||BTB/POZ domain||Ankyrin repeat||FYVE zinc finger||Zinc finger, FYVE-related||-||Zinc finger, FYVE/PHD-type	0	4	0	4	5	0	0	23.5401	0	22.1396	13.8858	0	1.30251	1.99613	-0.60015	0.84174	0.98535	FALSE
hsa_circ_0002200	2	45546316	45553730	-	7414	880	ENSG00000068784;	intron:45546317-45546360,intron:45546732-45546839,intron:45547522-45547612,intron:45553623-45553730	Cirrho_1,Cirrho_2,Cirrho_3,Normal_1,Normal_3	16,9,10,14,5	34,59,34,83,36	SRBD1	Tex-like domain superfamily||Tex-like protein, N-terminal||S1 domain||HHH domain 9||RNA-binding domain, S1||YqgF/RNase H-like domain superfamily||YqgF/RNase H-like domain||RuvA domain 2-like||Nucleic acid-binding, OB-fold||Tex protein, YqgF-like domain||Tex-like protein, HTH domain superfamily||Ribonuclease H-like superfamily	16	9	10	14	0	5	126.263	52.9652	80.8257	77.4885	0	39.4456	13.9572	6.11113	1.2085	0.41532	0.96613	FALSE
hsa_circ_0002207	15	52425829	52433285	-	7456	428	ENSG00000197535;	exon:52428398-52428569,exon:52433175-52433285	Cirrho_3,Normal_1	3,8	15,18	MYO5A	Dilute domain||-||Kinesin motor domain superfamily||IQ motif, EF-hand binding site||P-loop containing nucleoside triphosphate hydrolase||Myosin, N-terminal, SH3-like||Class V myosin, motor domain||Myosin 5a, cargo-binding domain||Myosin S1 fragment, N-terminal||Myosin head, motor domain	0	0	3	8	0	0	0	0	24.2477	44.2791	0	0	1.34107	2.31342	-0.8082	0.80505	0.98124	FALSE
hsa_circ_0004401	15	74655732	74656068	-	336	336	ENSG00000179151;	exon:74655733-74656068	Cirrho_1,Cirrho_2,Cirrho_3,Normal_1,Normal_2,Normal_3	24,19,13,9,19,9	12,13,16,28,38,6	EDC3	FDF domain||YjeF N-terminal domain superfamily||YjeF N-terminal domain||Lsm14-like, N-terminal||Lsm16, N-terminal||DFDF domain||-	24	19	13	9	19	9	189.394	111.815	105.073	49.814	52.7659	71.002	21.8326	9.50517	1.2028	0.25718	0.96613	FALSE
hsa_circ_0002205	15	64817945	64819223	-	1278	341	ENSG00000140451;	exon:64817946-64818091	Cirrho_2,Normal_2,Normal_3	3,12,4	5,39,7	PIF1	DNA helicase||P-loop containing nucleoside triphosphate hydrolase||DNA helicase Pif1-like	0	3	0	0	12	4	0	17.6551	0	0	33.3258	31.5564	0.976886	3.66473	-1.8597	0.49214	0.96613	FALSE
novel_circ_0008482	16	81364973	81365478	+	505	264	ENSG00000261609;	exon:81364974-81365110,exon:81365350-81365478	Cirrho_1	3	4	GAN	BTB/POZ domain||Gigaxonin||-||Kelch-type beta propeller||BTB-kelch protein||SKP1/BTB/POZ domain superfamily||BTB/Kelch-associated||Kelch repeat type 1	3	0	0	0	0	0	23.6742	0	0	0	0	0	1.2293	0	3.0309	0.44764	0.96613	FALSE
novel_circ_0023116	5	171024490	171028989	+	4499	320	ENSG00000204764;	intron:171024491-171024578,intron:171025603-171025719,intron:171028872-171028989	Cirrho_2	7	10	RANBP17	Armadillo-type fold||Armadillo-like helical||Importin-beta, N-terminal domain||-	0	7	0	0	0	0	0	41.1951	0	0	0	0	2.2794	0	3.9392	0.3189	0.96613	FALSE
novel_circ_0009527	17	63710490	63728413	-	17923	259	ENSG00000266173;	exon:63710491-63710614,exon:63726638-63726695,exon:63728334-63728413	Normal_2	14	12	STRADA	Protein kinase-like domain superfamily||Protein kinase domain||-	0	0	0	0	14	0	0	0	0	0	38.8801	0	0	2.35038	-3.4677	0.37866	0.96613	FALSE
novel_circ_0026474	7	22150406	22160615	-	10209	194	ENSG00000136237;	exon:22150407-22150504,exon:22160518-22160615	Cirrho_2	4	50	RAPGEF5	Ras guanine-nucleotide exchange factor, conserved site||DEP domain||Ras guanine-nucleotide exchange factors catalytic domain||-||Ubiquitin-like domain superfamily||Ras guanine nucleotide exchange factor domain superfamily||Winged helix DNA-binding domain superfamily||Winged helix-like DNA-binding domain superfamily||Ras guanine-nucleotide exchange factor catalytic domain superfamily||Ras-like gua…	0	4	0	0	0	0	0	23.5401	0	0	0	0	1.30251	0	3.1402	0.43073	0.96613	FALSE
novel_circ_0012854	1	213894662	213916099	-	21437	368	ENSG00000230461;	exon:213894663-213894743,exon:213895394-213895518,exon:213915935-213916099	Cirrho_1,Cirrho_2,Normal_1,Normal_2	15,108,59,72	19,153,90,179	--	-	15	108	0	59	72	0	118.371	635.582	0	326.559	199.955	0	41.3144	29.1491	0.50281	0.84279	0.98546	FALSE
hsa_circ_0019607	10	101792838	101810314	-	17476	1826	ENSG00000198408;	exon:101792839-101792943,exon:101810184-101810314	Cirrho_1,Cirrho_2,Cirrho_3,Normal_1,Normal_2,Normal_3	4,16,4,14,16,7	39,24,13,21,52,14	OGA	Glycoside hydrolase superfamily||Beta-N-acetylglucosaminidase||Acyl-CoA N-acyltransferase	4	16	4	14	16	7	31.5657	94.1603	32.3303	77.4885	44.4344	55.2238	8.63722	9.62234	-0.14325	0.91056	0.99445	FALSE
hsa_circ_0019606	10	101792838	101807901	-	15063	1695	ENSG00000198408;	exon:101806045-101806143,exon:101807730-101807901	Normal_3	3	20	OGA	Glycoside hydrolase superfamily||Beta-N-acetylglucosaminidase||Acyl-CoA N-acyltransferase	0	0	0	0	0	3	0	0	0	0	0	23.6673	0	1.23759	-2.4796	0.53223	0.96613	FALSE
novel_circ_0000148	10	110428935	110442374	-	13439	320	ENSG00000273143;	exon:110428936-110429010,exon:110435124-110435207,exon:110442211-110442374	Normal_2	16	10	--	-	0	0	0	0	16	0	0	0	0	0	44.4344	0	0	2.68615	-3.6578	0.3526	0.96613	FALSE
hsa_circ_0002695	12	64108931	64115893	+	6962	411	ENSG00000196935;	exon:64108932-64109037	Normal_3	5	5	SRGAP1	SH3 domain||FCH domain||AH/BAR domain superfamily||F-BAR domain||SLIT-ROBO Rho GTPase-activating protein 1, F-BAR domain||Rho GTPase-activating protein domain||Rho GTPase activation protein||SH3-like domain superfamily||srGAP1/2/3, SH3 domain	0	0	0	0	0	5	0	0	0	0	0	39.4456	0	2.06265	-3.2328	0.41246	0.96613	FALSE
hsa_circ_0015957	1	201996146	201997554	+	1408	353	ENSG00000176393;	exon:201996147-201996263,exon:201997319-201997554	Cirrho_2	7	38	RNPEP	Armadillo-type fold||Peptidase M1, membrane alanine aminopeptidase||-||Peptidase M1, alanine aminopeptidase/leukotriene A4 hydrolase||Peptidase M4/M1, CTD superfamily||Peptidase M1, leukotriene A4 hydrolase/aminopeptidase C-terminal||Peptidase M1 LTA-4 hydrolase/aminopeptidase, C-terminal domain superfamily||Peptidase M1, aminopeptidase B||Aminopeptidase, leukotriene A4 hydrolase-like||Aminopepti…	0	7	0	0	0	0	0	41.1951	0	0	0	0	2.2794	0	3.9392	0.3189	0.96613	FALSE
novel_circ_0012853	1	213894662	213901409	-	6747	318	ENSG00000230461;	exon:213894663-213894743,exon:213895394-213895518,exon:213901295-213901409	Cirrho_2,Cirrho_3,Normal_1,Normal_2,Normal_3	39,2,18,43,14	40,0,34,72,13	--	-	0	39	2	18	43	14	0	229.516	16.1651	99.6281	119.418	110.448	13.5936	18.1996	-0.40958	0.77247	0.98051	FALSE
hsa_circ_0019609	10	101797979	101810314	-	12335	1635	ENSG00000198408;	exon:101810184-101810314	Normal_2,Normal_3	4,3	116,11	OGA	Glycoside hydrolase superfamily||Beta-N-acetylglucosaminidase||Acyl-CoA N-acyltransferase	0	0	0	0	4	3	0	0	0	0	11.1086	23.6673	0	1.90913	-3.1385	0.42651	0.96613	FALSE
hsa_circ_0007201	15	90486953	90492711	+	5758	604	ENSG00000140575;	exon:90486954-90487089,exon:90487495-90487582,exon:90491333-90491545,exon:90492545-90492711	Cirrho_1,Cirrho_2,Normal_1,Normal_2,Normal_3	19,6,8,4,20	59,32,41,39,41	IQGAP1	Rho GTPase activation protein||Myosin IQ motif-containing domain superfamily||Ras GTPase-activating protein, conserved site||WW domain||RasGAP protein, C-terminal||P-loop containing nucleoside triphosphate hydrolase||IQ motif, EF-hand binding site||Ras GTPase-activating domain||-||Calponin homology domain||CH domain superfamily	19	6	0	8	4	20	149.937	35.3101	0	44.2791	11.1086	157.782	9.73933	11.2356	-0.18686	0.90368	0.99378	FALSE
novel_circ_0023118	5	171158333	171183430	+	25097	400	ENSG00000204764;	exon:171158334-171158494,exon:171161407-171161466,exon:171170130-171170203,exon:171183322-171183430	Cirrho_3	11	135	RANBP17	Armadillo-type fold||Armadillo-like helical||Importin-beta, N-terminal domain||-	0	0	11	0	0	0	0	0	88.9083	0	0	0	4.91727	0	5.0292	0.12137	0.96613	FALSE
hsa_circ_0050461	19	34208928	34215661	+	6733	366	ENSG00000257103;	exon:34208929-34209051	Cirrho_1,Cirrho_2,Cirrho_3,Normal_2,Normal_3	9,6,2,40,3	27,26,44,41,11	LSM14A	FFD box||LSM domain superfamily||FDF domain||Lsm14-like, N-terminal||-||TFG box||DFDF domain	9	6	2	0	40	3	71.0227	35.3101	16.1651	0	111.086	23.6673	6.53572	7.95296	-0.30484	0.85442	0.9874	FALSE
novel_circ_0027868	8	144452358	144453460	-	1102	238	ENSG00000187954;	exon:144453222-144453460	Cirrho_3	4	308	CYHR1	Cysteine and histidine-rich protein 1||TRAF-like||-||Zinc finger, RING-type||Zinc finger, RING/FYVE/PHD-type||Zinc finger, TRAF-type	0	0	4	0	0	0	0	0	32.3303	0	0	0	1.7881	0	3.5646	0.3687	0.96613	FALSE
novel_circ_0015943	22	40881769	40883226	+	1457	74	ENSG00000196236;	intron:40883152-40883226	Cirrho_2	4	13	XPNPEP3	Creatinase/Aminopeptidase P/Spt16, N-terminal||Creatinase/aminopeptidase-like||-||Peptidase M24||Aminopeptidase P, N-terminal	0	4	0	0	0	0	0	23.5401	0	0	0	0	1.30251	0	3.1402	0.43073	0.96613	FALSE
novel_circ_0027380	7	98137314	98171674	+	34360	347	ENSG00000164715;	exon:98137315-98137442,exon:98159338-98159425,exon:98171541-98171674	Normal_2	5	14	LMTK2	Protein kinase, ATP binding site||Serine-threonine/tyrosine-protein kinase, catalytic domain||Tyrosine-protein kinase, active site||Protein kinase domain||Protein kinase-like domain superfamily	0	0	0	0	5	0	0	0	0	0	13.8858	0	0	0.839421	-2.0157	0.61373	0.96613	FALSE
hsa_circ_0069559	4	40890363	40893411	-	3048	275	ENSG00000163697;	exon:40890364-40890491,exon:40893265-40893411	Cirrho_1,Cirrho_2,Cirrho_3,Normal_1,Normal_2,Normal_3	5,10,7,10,6,7	51,30,12,38,63,53	APBB2	WW domain superfamily||-||PTB/PI domain||WW domain||Fe65||PH-like domain superfamily	5	10	7	10	6	7	39.4571	58.8502	56.578	55.3489	16.6629	55.2238	8.43429	6.78679	0.33214	0.80366	0.98124	FALSE
hsa_circ_0030596	13	95177706	95186892	-	9186	374	ENSG00000125257;	exon:95177707-95177793,exon:95177997-95178091,exon:95186701-95186892	Cirrho_1,Cirrho_2,Normal_1,Normal_3	3,5,11,4	46,21,48,51	ABCC4	ABC transporter type 1, transmembrane domain||ABC transporter-like||P-loop containing nucleoside triphosphate hydrolase||AAA+ ATPase domain||ABC transporter, conserved site||ABC transporter type 1, transmembrane domain superfamily||-||Multidrug resistance-associated protein 4	3	5	0	11	0	4	23.6742	29.4251	0	60.8838	0	31.5564	2.85744	4.83107	-0.73105	0.73094	0.97096	FALSE
novel_circ_0012850	1	213876637	213895518	-	18881	292	ENSG00000230461;	exon:213876638-213876806,exon:213895394-213895518	Cirrho_2,Normal_2	5,3	283328	--	-	0	5	0	0	3	0	0	29.4251	0	0	8.33146	0	1.62814	0.503653	1.5817	0.6869	0.97096	FALSE
novel_circ_0022793	5	137942874	137949184	-	6310	392	ENSG00000031003;	exon:137942875-137943038,exon:137948955-137949184	Cirrho_2,Cirrho_3,Normal_1,Normal_2,Normal_3	4,5,12,13,5	10,19,6,27,8	FAM13B	Rho GTPase activation protein||Rho GTPase-activating protein domain||Protein FAM13	0	4	5	12	13	5	0	23.5401	40.4129	66.4187	36.103	39.4456	3.53764	7.71527	-1.1301	0.4912	0.96613	FALSE
hsa_circ_0002692	5	72861807	72865729	+	3922	241	ENSG00000083312;	exon:72861808-72861914	Cirrho_1,Cirrho_2,Cirrho_3,Normal_1,Normal_3	7,7,11,6,3	22,18,16,23,47	TNPO1	Armadillo-type fold||Armadillo-like helical||Importin beta family||Importin-beta, N-terminal domain||-	7	7	11	6	0	3	55.2399	41.1951	88.9083	33.2094	0	23.6673	10.065	2.97265	1.796	0.26916	0.96613	FALSE
novel_circ_0024078	5	98892524	98894686	-	2162	277	ENSG00000153922;	exon:98892525-98892713,exon:98894597-98894686	Cirrho_2,Cirrho_3,Normal_1,Normal_2	2,3,5,8	10,6,11,14	CHD1	Chromo/chromo shadow domain||P-loop containing nucleoside triphosphate hydrolase||SNF2-related, N-terminal domain||Domain of unknown function DUF4208||CDH1/2, SANT-Helical linker 1||-||Helicase, C-terminal||SNF2-like, N-terminal domain superfamily||Helicase superfamily 1/2, ATP-binding domain||Chromo domain||Chromo domain, conserved site||Chromo-like domain superfamily	0	2	3	5	8	0	0	11.77	24.2477	27.6745	22.2172	0	1.99233	2.78896	-0.51374	0.83105	0.98296	FALSE
hsa_circ_0020498	10	130145210	130160997	+	15787	386	ENSG00000108010;	exon:130145211-130145319,exon:130160796-130160997	Cirrho_2,Normal_1,Normal_2	7,4,8	28,50,98	GLRX3	Monothiol glutaredoxin-related||-||Thioredoxin domain||Thioredoxin-like superfamily||Glutaredoxin, PICOT-like||Glutaredoxin	0	7	0	4	8	0	0	41.1951	0	22.1396	22.2172	0	2.2794	2.49978	-0.13055	0.96076	0.99445	FALSE
novel_circ_0020135	3	189207375	189215383	+	8008	91	ENSG00000188001;	exon:189215292-189215383	Normal_1,Normal_3	4,2	6,37	TPRG1	Inositol phosphatase||Tumor protein p63-regulated gene 1-like||hSac2 domain	0	0	0	4	0	2	0	0	0	22.1396	0	15.7782	0	1.98177	-3.1894	0.41889	0.96613	FALSE
novel_circ_0020136	3	189207375	189238909	+	31534	485	ENSG00000188001;	exon:189207376-189207594,exon:189215292-189215383,exon:189238733-189238909	Cirrho_1,Normal_1,Normal_2,Normal_3	9,4,9,19	12,1,13,16	TPRG1	Inositol phosphatase||Tumor protein p63-regulated gene 1-like||hSac2 domain	9	0	0	4	9	19	71.0227	0	0	22.1396	24.9944	149.893	3.68789	10.5057	-1.5045	0.40962	0.96613	FALSE
hsa_circ_0057098	2	172564502	172596023	+	31521	955	ENSG00000152256;	exon:172564503-172564687,exon:172595829-172596023	Cirrho_3,Normal_2,Normal_3	8,15,9	115,61,162	PDK1	Histidine kinase/HSP90-like ATPase superfamily||Alpha-ketoacid/pyruvate dehydrogenase kinase, N-terminal domain superfamily||Branched-chain alpha-ketoacid dehydrogenase kinase/Pyruvate dehydrogenase kinase, N-terminal||Histidine kinase domain||-||Histidine kinase/HSP90-like ATPase||PDK/BCKDK protein kinase	0	0	8	0	15	9	0	0	64.6606	0	41.6573	71.002	3.5762	6.23104	-0.81444	0.71156	0.97096	FALSE
novel_circ_0028420	8	68022035	68038292	+	16257	366	ENSG00000046889;	exon:68022036-68022140,exon:68027222-68027323,exon:68030497-68030658	Cirrho_2,Normal_1,Normal_2,Normal_3	7,9,5,4	4,28,6,8	PREX2	DEP domain||Guanine-nucleotide dissociation stimulator, CDC24, conserved site||PH-like domain superfamily||Dbl homology (DH) domain superfamily||Pleckstrin homology domain||Winged helix DNA-binding domain superfamily||Winged helix-like DNA-binding domain superfamily||PDZ domain||Dbl homology (DH) domain||PREX2, DEP domain 1||PDZ superfamily	0	7	0	9	5	4	0	41.1951	0	49.814	13.8858	31.5564	2.2794	5.09214	-1.116	0.59436	0.96613	FALSE
hsa_circ_0006488	12	11121009	11133367	-	12358	12358	ENSG00000231887;ENSG00000275778;ENSG00000212127;	intron:11121010-11121180	Normal_2	10	93	PRH1;AC018630.2;TAS2R14	-	0	0	0	0	10	0	0	0	0	0	27.7715	0	0	1.67884	-2.9902	0.4492	0.96613	FALSE
novel_circ_0020132	3	189127056	189147647	+	20591	514	ENSG00000188001;	exon:189127057-189127210,exon:189132399-189132697,exon:189147584-189147647	Normal_1,Normal_2,Normal_3	4,4,14	14,16,19	TPRG1	Inositol phosphatase||Tumor protein p63-regulated gene 1-like||hSac2 domain	0	0	0	4	4	14	0	0	0	22.1396	11.1086	110.448	0	7.60367	-5.1245	0.028812	0.96613	TRUE
novel_circ_0007214	15	63615767	63624327	-	8560	562	ENSG00000103657;	exon:63615768-63615920,exon:63622815-63622891,exon:63623725-63623890,exon:63624158-63624327	Normal_1	4	39	HERC1	Regulator of chromosome condensation, RCC1||SPRY domain||WD40-repeat-containing domain||WD40 repeat||-||HERC1, SPRY domain||Regulator of chromosome condensation 1/beta-lactamase-inhibitor protein II||HECT domain||WD40 repeat, conserved site||B30.2/SPRY domain||HECT, E3 ligase catalytic domain||WD40-repeat-containing domain superfamily||WD40/YVTN repeat-like-containing domain superfamily||Concanav…	0	0	0	4	0	0	0	0	0	22.1396	0	0	0	1.15671	-2.4229	0.54191	0.96613	FALSE
hsa_circ_0057090	2	172558707	172570824	+	12117	749	ENSG00000152256;	exon:172566856-172566933,exon:172568741-172568817,exon:172570726-172570824	Cirrho_3,Normal_1	3,3	93,64	PDK1	Histidine kinase/HSP90-like ATPase superfamily||Alpha-ketoacid/pyruvate dehydrogenase kinase, N-terminal domain superfamily||Branched-chain alpha-ketoacid dehydrogenase kinase/Pyruvate dehydrogenase kinase, N-terminal||Histidine kinase domain||-||Histidine kinase/HSP90-like ATPase||PDK/BCKDK protein kinase	0	0	3	3	0	0	0	0	24.2477	16.6047	0	0	1.34107	0.867531	0.61359	0.87487	0.99014	FALSE
novel_circ_0030809	Y	13323554	13336335	-	12781	205	ENSG00000183878;	exon:13323555-13323760	Cirrho_2,Normal_2	2,7	38148	UTY	JmjC domain||Tetratricopeptide-like helical domain superfamily||Tetratricopeptide repeat||Histone demethylase UTY||Tetratricopeptide repeat-containing domain	0	2	0	0	7	0	0	11.77	0	0	19.4401	0	0.651257	1.17519	-0.85356	0.82886	0.98296	FALSE
novel_circ_0001752	11	108301647	108317521	+	15874	148	ENSG00000149311;	exon:108317373-108317521	Cirrho_1	2	52	ATM	Armadillo-type fold||Phosphatidylinositol 3/4-kinase, conserved site||Telomere-length maintenance and DNA damage repair||Serine/threonine-protein kinase ATM/Tel1||FATC domain||Phosphatidylinositol 3-/4-kinase, catalytic domain||Phosphatidylinositol 3-/4-kinase, catalytic domain superfamily||-||PIK-related kinase||PIK-related kinase, FAT||Protein kinase-like domain superfamily	2	0	0	0	0	0	15.7828	0	0	0	0	0	0.819532	0	2.4436	0.54461	0.96613	FALSE
novel_circ_0001753	11	108317372	108321420	+	4048	371	ENSG00000149311;	exon:108317373-108317521,exon:108319954-108320058,exon:108321301-108321420	Normal_2	13	59	ATM	Armadillo-type fold||Phosphatidylinositol 3/4-kinase, conserved site||Telomere-length maintenance and DNA damage repair||Serine/threonine-protein kinase ATM/Tel1||FATC domain||Phosphatidylinositol 3-/4-kinase, catalytic domain||Phosphatidylinositol 3-/4-kinase, catalytic domain superfamily||-||PIK-related kinase||PIK-related kinase, FAT||Protein kinase-like domain superfamily	0	0	0	0	13	0	0	0	0	0	36.103	0	0	2.18249	-3.3623	0.3936	0.96613	FALSE
novel_circ_0001754	11	108317372	108329238	+	11866	148	ENSG00000149311;	exon:108317373-108317521	Normal_2	3	103	ATM	Armadillo-type fold||Phosphatidylinositol 3/4-kinase, conserved site||Telomere-length maintenance and DNA damage repair||Serine/threonine-protein kinase ATM/Tel1||FATC domain||Phosphatidylinositol 3-/4-kinase, catalytic domain||Phosphatidylinositol 3-/4-kinase, catalytic domain superfamily||-||PIK-related kinase||PIK-related kinase, FAT||Protein kinase-like domain superfamily	0	0	0	0	3	0	0	0	0	0	8.33146	0	0	0.503653	-1.3518	0.73768	0.97096	FALSE
novel_circ_0001755	11	108319953	108327758	+	7805	336	ENSG00000149311;	exon:108319954-108320058,exon:108321301-108321420,exon:108327645-108327758	Normal_2	4	64	ATM	Armadillo-type fold||Phosphatidylinositol 3/4-kinase, conserved site||Telomere-length maintenance and DNA damage repair||Serine/threonine-protein kinase ATM/Tel1||FATC domain||Phosphatidylinositol 3-/4-kinase, catalytic domain||Phosphatidylinositol 3-/4-kinase, catalytic domain superfamily||-||PIK-related kinase||PIK-related kinase, FAT||Protein kinase-like domain superfamily	0	0	0	0	4	0	0	0	0	0	11.1086	0	0	0.671537	-1.7054	0.67092	0.96627	FALSE
novel_circ_0001024	10	60084601	60085253	-	652	324	ENSG00000151150;	exon:60084602-60084830,exon:60085157-60085253	Cirrho_1,Cirrho_2,Cirrho_3,Normal_1,Normal_3	46,14,3,10,7	31,6,2,8,6	ANK3	Ankyrin repeat||Death domain||Ankyrin, UPA domain||Ankyrin-3, death domain||-||ZU5 domain||Ankyrin repeat-containing domain||Ankyrin repeat-containing domain superfamily||Death-like domain superfamily	46	14	3	10	0	7	363.005	82.3903	24.2477	55.3489	0	55.2238	24.7491	5.77948	2.1282	0.14429	0.96613	FALSE
novel_circ_0001025	10	60084601	60088358	-	3757	228	ENSG00000151150;	exon:60084602-60084830	Normal_1,Normal_3	9,4	4,5	ANK3	Ankyrin repeat||Death domain||Ankyrin, UPA domain||Ankyrin-3, death domain||-||ZU5 domain||Ankyrin repeat-containing domain||Ankyrin repeat-containing domain superfamily||Death-like domain superfamily	0	0	0	9	0	4	0	0	0	49.814	0	31.5564	0	4.25271	-4.2935	0.16117	0.96613	FALSE
novel_circ_0001759	11	108329020	108335961	+	6941	256	ENSG00000149311;	exon:108334969-108335109,exon:108335845-108335961	Cirrho_1,Cirrho_3,Normal_2	4,2,9	29,21,47	ATM	Armadillo-type fold||Phosphatidylinositol 3/4-kinase, conserved site||Telomere-length maintenance and DNA damage repair||Serine/threonine-protein kinase ATM/Tel1||FATC domain||Phosphatidylinositol 3-/4-kinase, catalytic domain||Phosphatidylinositol 3-/4-kinase, catalytic domain superfamily||-||PIK-related kinase||PIK-related kinase, FAT||Protein kinase-like domain superfamily	4	0	2	0	9	0	31.5657	0	16.1651	0	24.9944	0	2.53311	1.51096	0.67936	0.81034	0.98124	FALSE
novel_circ_0001028	10	60105904	60139087	-	33183	379	ENSG00000151150;	exon:60105905-60106059,exon:60134271-60134373,exon:60138964-60139087	Cirrho_1,Cirrho_2,Normal_1	8,4,7	99,41,23	ANK3	Ankyrin repeat||Death domain||Ankyrin, UPA domain||Ankyrin-3, death domain||-||ZU5 domain||Ankyrin repeat-containing domain||Ankyrin repeat-containing domain superfamily||Death-like domain superfamily	8	4	0	7	0	0	63.1313	23.5401	0	38.7442	0	0	4.58064	2.02424	1.1813	0.62876	0.96627	FALSE
novel_circ_0004509	12	80778904	80797623	+	18719	380	n/a	intergenic_region:80778905-80779045,intergenic_region:80781441-80781509,intergenic_region:80797451-80797623	Cirrho_3	10	32	--	-	0	0	10	0	0	0	0	0	80.8257	0	0	0	4.47025	0	4.8915	0.14338	0.96613	FALSE
hsa_circ_0072099	5	32414968	32417792	-	2824	364	ENSG00000056097;	exon:32414969-32415187	Cirrho_2,Cirrho_3,Normal_2	2,6,5	19,49,40	ZFR	-||Zinc finger C2H2-type||Matrin/U1-C-like, C2H2-type zinc finger||DZF domain||Zinc finger C2H2 superfamily	0	2	6	0	5	0	0	11.77	48.4954	0	13.8858	0	3.3334	0.839421	1.8852	0.50153	0.96613	FALSE
hsa_circ_0085444	8	123084161	123097441	+	13280	491	ENSG00000156787;	exon:123084162-123084340,exon:123093591-123093742	Normal_3	4	199	TBC1D31	Rab-GTPase-TBC domain superfamily||-||WD40 repeat, conserved site||WD40-repeat-containing domain||WD40 repeat||WD40/YVTN repeat-like-containing domain superfamily||Rab-GTPase-TBC domain||WD40-repeat-containing domain superfamily	0	0	0	0	0	4	0	0	0	0	0	31.5564	0	1.65012	-2.9047	0.46256	0.96613	FALSE
hsa_circ_0001922	X	53645310	53654131	-	8813	528	ENSG00000086758;	exon:53645311-53645463,exon:53647368-53647574,exon:53648212-53648310,exon:53654063-53654131	Cirrho_1,Cirrho_2,Cirrho_3,Normal_1,Normal_2,Normal_3	12,52,28,18,139,20	76,63,51,55,120,36	HUWE1	E3 ubiquitin ligase, domain of unknown function DUF913||Armadillo-type fold||-||HUWE1/Rev1, ubiquitin binding region||HECT domain||WWE domain superfamily||UBA-like superfamily||HECT, E3 ligase catalytic domain||WWE domain||Ubiquitin-associated domain||HUWE1, UBA domain||E3 ubiquitin ligase, domain of unknown function DUF908	12	52	28	18	139	20	94.697	306.021	226.312	99.6281	386.024	157.782	34.3666	36.7917	-0.10442	0.91693	0.99445	FALSE
hsa_circ_0001921	X	53403565	53403893	-	328	224	ENSG00000072501;	exon:53403566-53403672,exon:53403777-53403893	Cirrho_1,Normal_2	2,3	2,1	SMC1A	P-loop containing nucleoside triphosphate hydrolase||Structural maintenance of chromosomes protein 1A, metazoan||SMCs flexible hinge||-||Structural maintenance of chromosomes protein||RecF/RecN/SMC, N-terminal||SMCs flexible hinge superfamily	2	0	0	0	3	0	15.7828	0	0	0	8.33146	0	0.819532	0.503653	0.56699	0.88695	0.99183	FALSE
hsa_circ_0085447	8	123126055	123126687	+	632	314	ENSG00000156787;	exon:123126508-123126687	Cirrho_1,Cirrho_2,Cirrho_3	10,4,7	5,3,20	TBC1D31	Rab-GTPase-TBC domain superfamily||-||WD40 repeat, conserved site||WD40-repeat-containing domain||WD40 repeat||WD40/YVTN repeat-like-containing domain superfamily||Rab-GTPase-TBC domain||WD40-repeat-containing domain superfamily	10	4	7	0	0	0	78.9141	23.5401	56.578	0	0	0	8.52935	0	5.8275	0.0085433	0.96613	TRUE
hsa_circ_0085440	8	123077110	123109620	+	32510	1359	ENSG00000156787;	exon:123077111-123077257,exon:123082702-123082817,exon:123109317-123109396,exon:123109474-123109620	Cirrho_1,Cirrho_2,Cirrho_3,Normal_1,Normal_3	4,7,23,12,17	5,3,26,4,37	TBC1D31	Rab-GTPase-TBC domain superfamily||-||WD40 repeat, conserved site||WD40-repeat-containing domain||WD40 repeat||WD40/YVTN repeat-like-containing domain superfamily||Rab-GTPase-TBC domain||WD40-repeat-containing domain superfamily	4	7	23	12	0	17	31.5657	41.1951	185.899	66.4187	0	134.115	14.2	10.4831	0.45335	0.76431	0.97825	FALSE
hsa_circ_0085441	8	123077110	123120188	+	43078	1493	ENSG00000156787;	exon:123077111-123077257,exon:123082702-123082817,exon:123109474-123109620,exon:123120055-123120188	Cirrho_1,Cirrho_3,Normal_1,Normal_3	6,4,7,27	0,9,1,12	TBC1D31	Rab-GTPase-TBC domain superfamily||-||WD40 repeat, conserved site||WD40-repeat-containing domain||WD40 repeat||WD40/YVTN repeat-like-containing domain superfamily||Rab-GTPase-TBC domain||WD40-repeat-containing domain superfamily	6	0	4	7	0	27	47.3485	0	32.3303	38.7442	0	213.006	4.24669	13.1626	-1.63	0.37072	0.96613	FALSE
hsa_circ_0085114	8	100225172	100233537	+	8365	427	ENSG00000104450;	exon:100225173-100225339	Normal_2	7	27	SPAG1	Tetratricopeptide repeat-containing domain||Tetratricopeptide repeat 1||Tetratricopeptide-like helical domain superfamily||Tetratricopeptide repeat||RNA-polymerase II-associated protein 3-like, C-terminal domain	0	0	0	0	7	0	0	0	0	0	19.4401	0	0	1.17519	-2.4869	0.53099	0.96613	FALSE
hsa_circ_0001924	X	65051461	65075912	+	24451	24451	n/a	intergenic_region:65075844-65075912	Cirrho_1,Cirrho_2,Cirrho_3,Normal_1,Normal_2,Normal_3	41,64,28,46,68,5	41,40,34,39,30,10	--	-	41	64	28	46	68	5	323.548	376.641	226.312	254.605	188.846	39.4456	50.1573	26.7809	0.89663	0.3567	0.96613	FALSE
novel_circ_0024830	6	167870382	167880517	+	10135	278	ENSG00000130396;	exon:167870383-167870498,exon:167872214-167872377	Cirrho_2,Cirrho_3,Normal_1,Normal_2,Normal_3	7,5,14,13,10	105,93,219,212,87	AFDN	PDZ domain||Afadin, cargo binding domain||PDZ superfamily||Ras-associating (RA) domain||Forkhead-associated (FHA) domain||SMAD/FHA domain superfamily||-||Dilute domain||Ubiquitin-like domain superfamily	0	7	5	14	13	10	0	41.1951	40.4129	77.4885	36.103	78.8911	4.51452	10.3563	-1.1868	0.43266	0.96613	FALSE
novel_circ_0025788	7	103115059	103128792	-	13733	114	ENSG00000161048;	exon:103115060-103115174	Cirrho_2,Normal_1,Normal_2,Normal_3	7,13,19,11	11,21,18,5	NAPEPLD	Ribonuclease Z/Hydroxyacylglutathione hydrolase-like||-||N-acyl-phosphatidylethanolamine-hydrolysing phospholipase D||Metallo-beta-lactamase	0	7	0	13	19	11	0	41.1951	0	71.9536	52.7659	86.7802	2.2794	11.4869	-2.277	0.1852	0.96613	FALSE
novel_circ_0024832	6	167870382	167891029	+	20647	282	ENSG00000130396;	exon:167870383-167870498,exon:167890862-167891029	Cirrho_2,Cirrho_3,Normal_1	9,7,7	90,64,117	AFDN	PDZ domain||Afadin, cargo binding domain||PDZ superfamily||Ras-associating (RA) domain||Forkhead-associated (FHA) domain||SMAD/FHA domain superfamily||-||Dilute domain||Ubiquitin-like domain superfamily	0	9	7	7	0	0	0	52.9652	56.578	38.7442	0	0	6.05983	2.02424	1.5847	0.49092	0.96613	FALSE
novel_circ_0024833	6	167870382	167898467	+	28085	540	ENSG00000130396;	exon:167870383-167870498,exon:167872214-167872377,exon:167898205-167898467	Cirrho_2,Normal_1,Normal_2	7,11,18	67,97,116	AFDN	PDZ domain||Afadin, cargo binding domain||PDZ superfamily||Ras-associating (RA) domain||Forkhead-associated (FHA) domain||SMAD/FHA domain superfamily||-||Dilute domain||Ubiquitin-like domain superfamily	0	7	0	11	18	0	0	41.1951	0	60.8838	49.9888	0	2.2794	6.20286	-1.4227	0.52435	0.96613	FALSE
novel_circ_0024834	6	167870382	167902386	+	32004	184	ENSG00000130396;	exon:167870383-167870498,exon:167902317-167902386	Cirrho_2,Cirrho_3,Normal_1,Normal_2,Normal_3	11,27,5,18,6	64,63,94,141,34	AFDN	PDZ domain||Afadin, cargo binding domain||PDZ superfamily||Ras-associating (RA) domain||Forkhead-associated (FHA) domain||SMAD/FHA domain superfamily||-||Dilute domain||Ubiquitin-like domain superfamily	0	11	27	5	18	6	0	64.7352	218.229	27.6745	49.9888	47.3347	15.6516	6.94298	1.1641	0.42624	0.96613	FALSE
novel_circ_0016579	2	156510795	156513496	+	2701	124	ENSG00000115159;	exon:156510796-156510920	Normal_2	6	14	GPD2	FAD/NAD(P)-binding domain superfamily||Alpha-glycerophosphate oxidase, C-terminal||FAD dependent oxidoreductase||EF-Hand 1, calcium-binding site||EF-hand domain||EF-hand domain pair||Alpha-glycerophosphate oxidase, C-terminal domain superfamily||-||FAD-dependent glycerol-3-phosphate dehydrogenase	0	0	0	0	6	0	0	0	0	0	16.6629	0	0	1.00731	-2.2706	0.5683	0.96613	FALSE
novel_circ_0003538	12	12244261	12259895	-	15634	465	ENSG00000070018;	intron:12244262-12244655,intron:12259823-12259895	Cirrho_1,Cirrho_2,Cirrho_3,Normal_1,Normal_2	6,6,4,5,34	8,10,11,26,45	LRP6	EGF-like domain||Low-density lipoprotein (LDL) receptor class A, conserved site||Six-bladed beta-propeller, TolB-like||Low-density lipoprotein (LDL) receptor class A repeat||LDLR class B repeat||LDL receptor-like superfamily||-||Low density lipoprotein receptor-related protein 5/6	6	6	4	5	34	0	47.3485	35.3101	32.3303	27.6745	94.4232	0	6.20047	7.15395	-0.23736	0.88328	0.99183	FALSE
novel_circ_0024837	6	167870385	167880517	+	10132	269	ENSG00000130396;	exon:167870386-167870498,exon:167880360-167880517	Cirrho_2,Cirrho_3,Normal_1,Normal_2	7,4,4,6	108,95,220,216	AFDN	PDZ domain||Afadin, cargo binding domain||PDZ superfamily||Ras-associating (RA) domain||Forkhead-associated (FHA) domain||SMAD/FHA domain superfamily||-||Dilute domain||Ubiquitin-like domain superfamily	0	7	4	4	6	0	0	41.1951	32.3303	22.1396	16.6629	0	4.0675	2.16401	0.88443	0.687	0.97096	FALSE
novel_circ_0029387	9	19118320	19123647	-	5327	216	ENSG00000147872;	exon:19118321-19118455,exon:19123565-19123647	Cirrho_2,Cirrho_3	3,5	2601350	PLIN2	Perilipin	0	3	5	0	0	0	0	17.6551	40.4129	0	0	0	3.21201	0	4.4188	0.18581	0.96613	FALSE
hsa_circ_0063459	22	40777039	40799083	-	22044	639	ENSG00000100372;	exon:40777040-40777135,exon:40777228-40777373,exon:40794514-40794580,exon:40799023-40799083	Cirrho_1,Normal_1,Normal_2,Normal_3	5,13,9,8	42,38,55,33	SLC25A17	Mitochondrial substrate/solute carrier||Adenine nucleotide translocator 1||Mitochondrial carrier domain superfamily||-||Mitochondrial carrier protein	5	0	0	13	9	8	39.4571	0	0	71.9536	24.9944	63.1129	2.04883	8.5705	-2.0719	0.2696	0.96613	FALSE
novel_circ_0029877	9	81747967	81749812	+	1845	237	ENSG00000233926;	exon:81747968-81748079,exon:81749686-81749812	Normal_1,Normal_2	2,6	2,8	--	-	0	0	0	2	6	0	0	0	0	11.0698	16.6629	0	0	1.58566	-2.8982	0.46359	0.96613	FALSE
novel_circ_0029876	9	81738852	81749812	+	10960	237	ENSG00000233926;	intron:81747968-81748079,intron:81749686-81749812	Normal_2	5	2	--	-	0	0	0	0	5	0	0	0	0	0	13.8858	0	0	0.839421	-2.0157	0.61373	0.96613	FALSE
novel_circ_0000124	10	104203671	104207824	-	4153	229	ENSG00000197748;	exon:104205963-104206033,exon:104207665-104207824	Normal_2	4	6	CFAP43	WD40/YVTN repeat-like-containing domain superfamily||WD40-repeat-containing domain superfamily||Cilia- and flagella-associated protein 43	0	0	0	0	4	0	0	0	0	0	11.1086	0	0	0.671537	-1.7054	0.67092	0.96627	FALSE
novel_circ_0025074	6	31772953	31774626	-	1673	493	ENSG00000204396;	exon:31772954-31773123,exon:31773242-31773456,exon:31774516-31774626	Cirrho_2	3	2	VWA7	von Willebrand factor A-like domain superfamily	0	3	0	0	0	0	0	17.6551	0	0	0	0	0.976886	0	2.7312	0.49589	0.96613	FALSE
hsa_circ_0063452	22	40429605	40435554	-	5949	294	ENSG00000196588;	exon:40429606-40429767,exon:40431405-40431480,exon:40435499-40435554	Cirrho_1,Cirrho_2,Normal_1,Normal_2,Normal_3	4,6,3,6,6	18,22,23,10,10	MRTFA	SAP domain superfamily||MKL/myocardin-like protein 1||RPEL repeat||SAP domain	4	6	0	3	6	6	31.5657	35.3101	0	16.6047	16.6629	47.3347	3.59284	4.35002	-0.24442	0.89467	0.99364	FALSE
hsa_circ_0071278	4	152829624	152872564	+	42940	420	ENSG00000164144;	exon:152829625-152829726,exon:152862446-152862536,exon:152863606-152863714,exon:152872452-152872564	Cirrho_2,Cirrho_3,Normal_2	6,8,14	7,30,31	ARFIP1	AH/BAR domain superfamily||Arfaptin family||Arfaptin homology (AH) domain||Arfaptin-1	0	6	8	0	14	0	0	35.3101	64.6606	0	38.8801	0	5.52997	2.35038	1.177	0.60883	0.96613	FALSE
novel_circ_0002223	11	32588593	32589641	+	1048	355	ENSG00000149100;	exon:32588594-32588732,exon:32589012-32589135,exon:32589547-32589641	Cirrho_3	5	39	EIF3M	eIF3 subunit M, C-terminal helix domain||Winged helix DNA-binding domain superfamily||-||Armadillo-type fold||Eukaryotic translation initiation factor 3 subunit M||Proteasome component (PCI) domain	0	0	5	0	0	0	0	0	40.4129	0	0	0	2.23512	0	3.8888	0.32532	0.96613	FALSE
novel_circ_0023348	5	36953617	36958231	+	4614	434	ENSG00000164190;	exon:36953618-36953760,exon:36955472-36955637,exon:36958104-36958231	Cirrho_3	8	52	NIPBL	HEAT repeat associated with sister chromatid cohesion protein||Armadillo-type fold||Sister chromatid cohesion C-terminal domain||SCC2/Nipped-B family||Armadillo-like helical	0	0	8	0	0	0	0	0	64.6606	0	0	0	3.5762	0	4.5691	0.20345	0.96613	FALSE
hsa_circ_0044183	17	46050532	46067667	-	17135	17135	ENSG00000120071;	exon:46050533-46050704	Cirrho_1,Normal_1,Normal_2,Normal_3	5,4,6,5	74,62,74,44	KANSL1	KAT8 regulatory NSL complex subunit 1||-||PEHE domain	5	0	0	4	6	5	39.4571	0	0	22.1396	16.6629	39.4456	2.04883	4.22667	-1.0448	0.63598	0.96627	FALSE
novel_circ_0002229	11	33043749	33054725	+	10976	318	ENSG00000176148;	exon:33043750-33043936,exon:33054593-33054725	Cirrho_1,Cirrho_2,Normal_1,Normal_3	2,4,2,2	17,6,6,6	TCP11L1	-||T-complex 11	2	4	0	2	0	2	15.7828	23.5401	0	11.0698	0	15.7782	2.12205	1.40341	0.65375	0.80984	0.98124	FALSE
novel_circ_0002228	11	32966299	32973549	+	7250	289	ENSG00000060749;	exon:32966300-32966437,exon:32973397-32973549	Cirrho_1,Cirrho_3	5,5	14,7	QSER1	-||Domain of unknown function DUF4211	5	0	5	0	0	0	39.4571	0	40.4129	0	0	0	4.28395	0	4.831	0.11092	0.96613	FALSE
novel_circ_0027120	7	76021850	76030527	-	8677	247	ENSG00000127952;	exon:76021851-76021992,exon:76030421-76030527	Cirrho_2	2	13	STYXL1	Rhodanese-like domain superfamily||Rhodanese-like domain||Dual specificity phosphatase, catalytic domain||-||Protein-tyrosine phosphatase-like||Dual specificity protein phosphatase domain	0	2	0	0	0	0	0	11.77	0	0	0	0	0.651257	0	2.1582	0.59503	0.96613	FALSE
novel_circ_0027127	7	76099439	76101414	-	1975	314	ENSG00000227038;	intron:76099440-76099514,intron:76099898-76099956,intron:76101232-76101414	Cirrho_1,Normal_2,Normal_3	21,43,23	22,36,33	--	-	21	0	0	0	43	23	165.72	0	0	0	119.418	181.45	8.60509	16.7072	-0.95763	0.77929	0.98124	FALSE
novel_circ_0027125	7	76092062	76099956	-	7894	292	ENSG00000227038;	exon:76092063-76092166,exon:76093297-76093354,exon:76099440-76099514,exon:76099898-76099956	Normal_3	9	83	--	-	0	0	0	0	0	9	0	0	0	0	0	71.002	0	3.71277	-4.0886	0.25371	0.96613	FALSE
hsa_circ_0014601	1	155668626	155675096	-	6470	555	ENSG00000163374;	exon:155668627-155668717,exon:155675010-155675096	Cirrho_1,Cirrho_2,Normal_1,Normal_2	3,8,3,5	282239493774	YY1AP1	YY1-associated protein 1||GON-4-like protein||-	3	8	0	3	5	0	23.6742	47.0801	0	16.6047	13.8858	0	3.83433	1.70695	1.1428	0.6172	0.96627	FALSE
hsa_circ_0014603	1	155670319	155680456	-	10137	904	ENSG00000163374;	exon:155670320-155670464,exon:155679409-155679512,exon:155680416-155680456	Cirrho_2,Cirrho_3,Normal_1,Normal_2,Normal_3	2,5,6,14,8	61,35,49,83,46	YY1AP1	YY1-associated protein 1||GON-4-like protein||-	0	2	5	6	14	8	0	11.77	40.4129	33.2094	38.8801	63.1129	2.88638	7.38568	-1.3678	0.42444	0.96613	FALSE
hsa_circ_0072899	5	71532307	71542265	+	9958	640	ENSG00000145734;	exon:71532308-71532427,exon:71539042-71539082	Normal_3	2	14	BDP1	SANT/Myb domain||Transcription factor TFIIIB component B'', Myb domain||Homeobox-like domain superfamily||-	0	0	0	0	0	2	0	0	0	0	0	15.7782	0	0.825061	-1.8751	0.6394	0.96627	FALSE
hsa_circ_0014606	1	155676547	155679512	-	2965	459	ENSG00000163374;	exon:155676548-155676746,exon:155679409-155679512	Cirrho_1,Cirrho_2,Cirrho_3,Normal_1,Normal_2,Normal_3	5.75366e+17	3.05271e+17	YY1AP1	YY1-associated protein 1||GON-4-like protein||-	575	366	283	628	834	201	4537.56	2153.92	2287.37	3475.91	2316.15	1585.71	481.303	404.537	0.25014	0.74432	0.97337	FALSE
novel_circ_0015399	21	36281482	36292233	+	10751	128	ENSG00000142197;	exon:36281483-36281611	Cirrho_2,Normal_1	2,2	10,17	DOP1B	Protein dopey||Dopey, N-terminal	0	2	0	2	0	0	0	11.77	0	11.0698	0	0	0.651257	0.578354	0.19127	0.96197	0.99445	FALSE
hsa_circ_0072672	5	65224319	65226219	-	1900	339	ENSG00000049192;	exon:65224320-65224400,exon:65224924-65225047,exon:65226086-65226219	Cirrho_1,Normal_2	3,15	1,7	ADAMTS6	ADAM-TS Spacer 1||Peptidase M12B, propeptide||-||Thrombospondin type-1 (TSP1) repeat superfamily||Peptidase M12B, ADAM/reprolysin||PLAC||Thrombospondin type-1 (TSP1) repeat||ADAM cysteine-rich domain 2||Metallopeptidase, catalytic domain superfamily||ADAMTS/ADAMTS-like	3	0	0	0	15	0	23.6742	0	0	0	41.6573	0	1.2293	2.51826	-1.0705	0.73994	0.97096	FALSE
hsa_circ_0076594	6	43587271	43601091	+	13820	492	ENSG00000170734;	exon:43587272-43587489,exon:43597696-43597865,exon:43600988-43601091	Normal_2	5	46	POLH	UmuC domain||DNA polymerase, Y-family, little finger domain||DNA polymerase, Y-family, little finger domain superfamily||Ubiquitin-binding zinc finger	0	0	0	0	5	0	0	0	0	0	13.8858	0	0	0.839421	-2.0157	0.61373	0.96613	FALSE
novel_circ_0006699	15	40165052	40170681	+	5629	144	ENSG00000156970;	exon:40170537-40170681	Normal_2	5	0	BUB1B	Mitotic spindle checkpoint protein Bub1/Mad3||Mad3/Bub1 homology region 1||Protein kinase-like domain superfamily||-	0	0	0	0	5	0	0	0	0	0	13.8858	0	0	0.839421	-2.0157	0.61373	0.96613	FALSE
novel_circ_0023610	5	63338933	63347505	+	8572	333	n/a	intergenic_region:63338934-63339090,intergenic_region:63343245-63343305,intergenic_region:63344369-63344423,intergenic_region:63347442-63347505	Cirrho_3,Normal_1	25,9	28,6	--	-	0	0	25	9	0	0	0	0	202.064	49.814	0	0	11.1756	2.60259	2.1003	0.57701	0.96613	FALSE
novel_circ_0008036	16	27233000	27235299	-	2299	344	ENSG00000169189;	exon:27233001-27233147,exon:27234188-27234265,exon:27235178-27235299	Cirrho_3,Normal_1	5,4	23,11	NSMCE1	Zinc finger, RING-like||Zinc finger, RING/FYVE/PHD-type||Non-structural maintenance of chromosomes element 1||-||Zinc finger, RING-type||Protein kinase C-like, phorbol ester/diacylglycerol-binding domain||Winged helix-like DNA-binding domain superfamily	0	0	5	4	0	0	0	0	40.4129	22.1396	0	0	2.23512	1.15671	0.93841	0.77905	0.98124	FALSE
novel_circ_0004830	13	19741564	19759418	-	17854	375	ENSG00000121390;	exon:19741565-19741649,exon:19751271-19751467,exon:19759323-19759418	Cirrho_3,Normal_1,Normal_2	18,4,3	46,54,121	PSPC1	-||PSP1, RNA recognition motif 1||NOPS||PSP1, RNA recognition motif 2||RNA recognition motif domain||Nucleotide-binding alpha-beta plait domain superfamily||RNA-binding domain superfamily	0	0	18	4	3	0	0	0	145.486	22.1396	8.33146	0	8.04644	1.66036	2.2454	0.319	0.96613	FALSE
hsa_circ_0044185	17	46066536	46067667	-	1131	1131	ENSG00000120071;	exon:46066537-46066732,exon:46067549-46067667	Cirrho_1,Normal_1,Normal_2	2,2,12	108,85,110	KANSL1	KAT8 regulatory NSL complex subunit 1||-||PEHE domain	2	0	0	2	12	0	15.7828	0	0	11.0698	33.3258	0	0.819532	2.59296	-1.7	0.57408	0.96613	FALSE
hsa_circ_0074736	5	154911726	154913038	-	1312	312	ENSG00000082516;	exon:154911727-154911898,exon:154912899-154913038	Cirrho_2,Normal_1,Normal_2,Normal_3	12,4,18,5	34,14,72,14	GEMIN5	WD40-repeat-containing domain||Quinoprotein alcohol dehydrogenase-like superfamily||WD40 repeat||WD40 repeat, conserved site||Anaphase-promoting complex subunit 4, WD40 domain||WD40-repeat-containing domain superfamily||WD40/YVTN repeat-like-containing domain superfamily||G-protein beta WD-40 repeat	0	12	0	4	18	5	0	70.6202	0	22.1396	49.9888	39.4456	3.90754	6.24128	-0.65365	0.73451	0.97096	FALSE
novel_circ_0025933	7	116763049	116777469	+	14420	528	ENSG00000105976;	exon:116763050-116763268,exon:116774881-116775111,exon:116777389-116777469	Cirrho_2	5	56	MET	WD40/YVTN repeat-like-containing domain superfamily||Protein kinase domain||Plexin family||Tyrosine-protein kinase, catalytic domain||Tyrosine-protein kinase, HGF/MSP receptor||Sema domain||Immunoglobulin-like fold||Serine-threonine/tyrosine-protein kinase, catalytic domain||PSI domain||Protein kinase-like domain superfamily||Plexin repeat||Sema domain superfamily||Protein kinase, ATP binding sit…	0	5	0	0	0	0	0	29.4251	0	0	0	0	1.62814	0	3.4583	0.38368	0.96613	FALSE
hsa_circ_0007206	15	50637421	50639548	-	2127	297	ENSG00000092439;	exon:50637422-50637593,exon:50639424-50639548	Cirrho_1,Cirrho_2,Cirrho_3,Normal_1	3,4,6,6	103,69,57,134	TRPM7	TRPM, SLOG domain||Transient receptor potential cation channel subfamily M member 7||TRPM, tetramerisation domain superfamily||TRPM, tetramerisation domain||Protein kinase-like domain superfamily||Ion transport domain||MHCK/EF2 kinase	3	4	6	6	0	0	23.6742	23.5401	48.4954	33.2094	0	0	5.21396	1.73506	1.5869	0.46265	0.96613	FALSE
hsa_circ_0012732	1	58671869	58685251	-	13382	1262	ENSG00000162601;	exon:58671870-58671958,exon:58673573-58673650,exon:58675477-58675580,exon:58685153-58685251	Cirrho_1,Cirrho_2,Cirrho_3,Normal_1,Normal_2,Normal_3	9,5,10,9,12,15	13,12,12,22,23,20	MYSM1	MPN domain||SANT/Myb domain||-||Homeobox-like domain superfamily||SANT domain||SWIRM domain||JAB1/MPN/MOV34 metalloenzyme domain||Histone H2A deubiquitinase MYSM1	9	5	10	9	12	15	71.0227	29.4251	80.8257	49.814	33.3258	118.337	9.78628	10.8052	-0.13273	0.91491	0.99445	FALSE
hsa_circ_0060228	20	37040152	37047190	-	7038	436	ENSG00000080839;	exon:37040153-37040285,exon:37044086-37044250,exon:37047053-37047190	Cirrho_3,Normal_1,Normal_2	2,10,15	59,28,43	RBL1	Retinoblastoma protein family||-||Retinoblastoma-associated protein, N-terminal||Cyclin-like||Retinoblastoma-like protein 1||Cyclin-like superfamily||Retinoblastoma-associated protein, B-box||Retinoblastoma-associated protein, A-box||Retinoblastoma-associated protein, C-terminal	0	0	2	10	15	0	0	0	16.1651	55.3489	41.6573	0	0.894049	5.41003	-2.6624	0.28323	0.96613	FALSE
novel_circ_0008802	17	29052919	29055888	+	2969	288	ENSG00000179761;	exon:29052920-29053133,exon:29055813-29055888	Normal_3	6	292	PIPOX	Sarcosine oxidase, monomeric||FAD dependent oxidoreductase||FAD/NAD(P)-binding domain superfamily	0	0	0	0	0	6	0	0	0	0	0	47.3347	0	2.47518	-3.4999	0.37415	0.96613	FALSE
novel_circ_0021262	4	109527321	109538596	+	11275	299	ENSG00000138802;	exon:109532639-109532743,exon:109533593-109533685,exon:109538493-109538596	Normal_2	7	47	SEC24B	Sec23/Sec24 beta-sandwich||Sec23/Sec24, helical domain||ADF-H/Gelsolin-like domain superfamily||Sec23/Sec24 helical domain superfamily||Gelsolin-like domain superfamily||Gelsolin-like domain||Sec23/Sec24, trunk domain||Zinc finger, Sec23/Sec24-type superfamily||Sec24-like, trunk domain||Zinc finger, Sec23/Sec24-type||von Willebrand factor A-like domain superfamily	0	0	0	0	7	0	0	0	0	0	19.4401	0	0	1.17519	-2.4869	0.53099	0.96613	FALSE
novel_circ_0023615	5	647804	655584	+	7780	128	ENSG00000112877;	exon:655456-655584	Cirrho_3,Normal_1	9,5	21,4	CEP72	Leucine-rich repeat, typical subtype||Centrosomal protein of 72kDa||Leucine-rich repeat domain superfamily||Leucine-rich repeat||U2A'/phosphoprotein 32 family A, C-terminal	0	0	9	5	0	0	0	0	72.7431	27.6745	0	0	4.02322	1.44588	1.4679	0.61074	0.96613	FALSE
novel_circ_0024340	6	128089689	128089992	-	303	302	ENSG00000152894;	exon:128089690-128089992	Cirrho_1	3	98	PTPRK	Fibronectin type III superfamily||Immunoglobulin subtype||Immunoglobulin-like domain superfamily||Immunoglobulin I-set||Immunoglobulin-like domain||Protein-tyrosine phosphatase, active site||Protein-tyrosine phosphatase, catalytic||PTP type protein phosphatase||Fibronectin type III||Concanavalin A-like lectin/glucanase domain superfamily||Tyrosine specific protein phosphatases domain||MAM domain|…	3	0	0	0	0	0	23.6742	0	0	0	0	0	1.2293	0	3.0309	0.44764	0.96613	FALSE
novel_circ_0021261	4	109527321	109533685	+	6364	306	ENSG00000138802;	exon:109527322-109527432,exon:109532639-109532743,exon:109533593-109533685	Normal_1	3	23	SEC24B	Sec23/Sec24 beta-sandwich||Sec23/Sec24, helical domain||ADF-H/Gelsolin-like domain superfamily||Sec23/Sec24 helical domain superfamily||Gelsolin-like domain superfamily||Gelsolin-like domain||Sec23/Sec24, trunk domain||Zinc finger, Sec23/Sec24-type superfamily||Sec24-like, trunk domain||Zinc finger, Sec23/Sec24-type||von Willebrand factor A-like domain superfamily	0	0	0	3	0	0	0	0	0	16.6047	0	0	0	0.867531	-2.0074	0.61524	0.96613	FALSE
novel_circ_0021266	4	109530288	109539667	+	9379	521	ENSG00000138802;	exon:109530289-109530464,exon:109531385-109531522,exon:109538493-109538596,exon:109539561-109539667	Normal_1	6	28	SEC24B	Sec23/Sec24 beta-sandwich||Sec23/Sec24, helical domain||ADF-H/Gelsolin-like domain superfamily||Sec23/Sec24 helical domain superfamily||Gelsolin-like domain superfamily||Gelsolin-like domain||Sec23/Sec24, trunk domain||Zinc finger, Sec23/Sec24-type superfamily||Sec24-like, trunk domain||Zinc finger, Sec23/Sec24-type||von Willebrand factor A-like domain superfamily	0	0	0	6	0	0	0	0	0	33.2094	0	0	0	1.73506	-3.0082	0.4464	0.96613	FALSE
hsa_circ_0012738	1	58675476	58685251	-	9775	1095	ENSG00000162601;	exon:58675477-58675580	Cirrho_1	8	26	MYSM1	MPN domain||SANT/Myb domain||-||Homeobox-like domain superfamily||SANT domain||SWIRM domain||JAB1/MPN/MOV34 metalloenzyme domain||Histone H2A deubiquitinase MYSM1	8	0	0	0	0	0	63.1313	0	0	0	0	0	3.27813	0	4.4488	0.22871	0.96613	FALSE
novel_circ_0021265	4	109530288	109538596	+	8308	195	ENSG00000138802;	exon:109533593-109533685,exon:109538493-109538596	Normal_2	4	46	SEC24B	Sec23/Sec24 beta-sandwich||Sec23/Sec24, helical domain||ADF-H/Gelsolin-like domain superfamily||Sec23/Sec24 helical domain superfamily||Gelsolin-like domain superfamily||Gelsolin-like domain||Sec23/Sec24, trunk domain||Zinc finger, Sec23/Sec24-type superfamily||Sec24-like, trunk domain||Zinc finger, Sec23/Sec24-type||von Willebrand factor A-like domain superfamily	0	0	0	0	4	0	0	0	0	0	11.1086	0	0	0.671537	-1.7054	0.67092	0.96627	FALSE
novel_circ_0008800	17	28969756	28979813	-	10057	328	ENSG00000063015;	exon:28969757-28969952,exon:28979680-28979813	Cirrho_2	15	773	SEZ6	Spermadhesin, CUB domain superfamily||Sushi/SCR/CCP superfamily||Sushi/SCR/CCP domain||-||CUB domain	0	15	0	0	0	0	0	88.2753	0	0	0	0	4.88443	0	5.0355	0.12007	0.96613	FALSE
novel_circ_0023617	5	64800247	64804386	+	4139	266	ENSG00000153015;	exon:64800248-64800327,exon:64801302-64801332,exon:64804229-64804386	Cirrho_1,Normal_1,Normal_2	4,4,5	7,2,10	CWC27	Cyclophilin-type peptidyl-prolyl cis-trans isomerase, conserved site||Cyclophilin-type peptidyl-prolyl cis-trans isomerase domain||Cyclophilin-like domain superfamily	4	0	0	4	5	0	31.5657	0	0	22.1396	13.8858	0	1.63906	1.99613	-0.3093	0.91554	0.99445	FALSE
novel_circ_0015173	20	51674152	51689139	-	14987	311	ENSG00000054793;	exon:51674153-51674313,exon:51676132-51676208,exon:51689064-51689139	Cirrho_2	7	159	ATP9A	P-type ATPase, transmembrane domain superfamily||P-type ATPase, C-terminal||P-type ATPase||P-type ATPase, subfamily IV||P-type ATPase, A domain superfamily||P-type ATPase, N-terminal||Probable phospholipid-transporting ATPase IIA||HAD superfamily||P-type ATPase, cytoplasmic domain N||P-type ATPase, phosphorylation site||HAD-like superfamily	0	7	0	0	0	0	0	41.1951	0	0	0	0	2.2794	0	3.9392	0.3189	0.96613	FALSE
novel_circ_0015172	20	51669996	51690819	-	20823	267	ENSG00000054793;	exon:51669997-51670109,exon:51689064-51689139,exon:51690739-51690819	Normal_1,Normal_2	7,12	41156	ATP9A	P-type ATPase, transmembrane domain superfamily||P-type ATPase, C-terminal||P-type ATPase||P-type ATPase, subfamily IV||P-type ATPase, A domain superfamily||P-type ATPase, N-terminal||Probable phospholipid-transporting ATPase IIA||HAD superfamily||P-type ATPase, cytoplasmic domain N||P-type ATPase, phosphorylation site||HAD-like superfamily	0	0	0	7	12	0	0	0	0	38.7442	33.3258	0	0	4.03885	-4.2384	0.16693	0.96613	FALSE
novel_circ_0024831	6	167870382	167889326	+	18944	389	ENSG00000130396;	exon:167870383-167870498,exon:167872214-167872377,exon:167889215-167889326	Cirrho_1,Cirrho_2,Cirrho_3,Normal_1,Normal_2,Normal_3	11,18,7,81,56,29	59,94,85,128,171,69	AFDN	PDZ domain||Afadin, cargo binding domain||PDZ superfamily||Ras-associating (RA) domain||Forkhead-associated (FHA) domain||SMAD/FHA domain superfamily||-||Dilute domain||Ubiquitin-like domain superfamily	11	18	7	81	56	29	86.8056	105.93	56.578	448.326	155.521	228.784	13.4979	44.7882	-1.7237	0.07419	0.96613	FALSE
novel_circ_0008807	17	29451454	29482288	+	30834	488	ENSG00000160551;	exon:29451455-29451680,exon:29467145-29467216,exon:29475670-29475771,exon:29482197-29482288	Cirrho_2,Normal_1,Normal_2,Normal_3	2,8,3,7	33,21,37,46	TAOK1	Protein kinase, ATP binding site||Protein kinase domain||Protein kinase-like domain superfamily||Serine/threonine-protein kinase, active site	0	2	0	8	3	7	0	11.77	0	44.2791	8.33146	55.2238	0.651257	5.70478	-3.0239	0.18551	0.96613	FALSE
hsa_circ_0014952	1	160624095	160634897	-	10802	375	ENSG00000117090;	exon:160624096-160624185,exon:160634613-160634897	Cirrho_1,Cirrho_2	6,6	10,8	SLAMF1	Immunoglobulin-like domain superfamily||Immunoglobulin-like domain||Signaling lymphocytic activation molecule, N-terminal||Immunoglobulin-like fold	6	6	0	0	0	0	47.3485	35.3101	0	0	0	0	4.41237	0	4.8837	0.10187	0.96613	FALSE
novel_circ_0015179	20	5173522	5178956	+	5434	136	ENSG00000101290;	exon:5173523-5173659	Normal_2	6	73	CDS2	Phosphatidate cytidylyltransferase, eukaryota||Phosphatidate cytidylyltransferase	0	0	0	0	6	0	0	0	0	0	16.6629	0	0	1.00731	-2.2706	0.5683	0.96613	FALSE
hsa_circ_0071013	4	140947653	140967873	-	20220	406	ENSG00000170153;	exon:140947654-140947736,exon:140967623-140967873	Cirrho_2	4	6	RNF150	PA domain||Zinc finger, RING-type||Zinc finger, RING/FYVE/PHD-type	0	4	0	0	0	0	0	23.5401	0	0	0	0	1.30251	0	3.1402	0.43073	0.96613	FALSE
novel_circ_0028475	8	73673106	73709177	-	36071	280	ENSG00000040341;	exon:73673107-73673242,exon:73709032-73709177	Cirrho_3	7	21	STAU2	Double-stranded RNA-binding domain||-||Staufen, C-terminal	0	0	7	0	0	0	0	0	56.578	0	0	0	3.12917	0	4.3762	0.24443	0.96613	FALSE
hsa_circ_0057890	2	205158721	205185863	+	27142	590	ENSG00000116117;	exon:205158722-205158907,exon:205176445-205176577,exon:205185764-205185863	Cirrho_1,Normal_1,Normal_2,Normal_3	3,3,25,3	52,115,166,37	PARD3B	Par3/HAL, N-terminal||PDZ domain||PDZ superfamily||-	3	0	0	3	25	3	23.6742	0	0	16.6047	69.4288	23.6673	1.2293	6.30223	-2.3885	0.26158	0.96613	FALSE
novel_circ_0028471	8	73613743	73617451	-	3708	478	ENSG00000040341;	exon:73613744-73613956,exon:73615675-73615782,exon:73617292-73617451	Cirrho_2	5	22	STAU2	Double-stranded RNA-binding domain||-||Staufen, C-terminal	0	5	0	0	0	0	0	29.4251	0	0	0	0	1.62814	0	3.4583	0.38368	0.96613	FALSE
hsa_circ_0023219	11	68429574	68433838	+	4264	363	ENSG00000162337;	exon:68429575-68429700,exon:68433602-68433838	Normal_1,Normal_2	5,28	96224	LRP5	Low-density lipoprotein (LDL) receptor class A, conserved site||Six-bladed beta-propeller, TolB-like||Low-density lipoprotein (LDL) receptor class A repeat||LDLR class B repeat||EGF-like domain||LDL receptor-like superfamily||-||Low density lipoprotein receptor-related protein 5/6	0	0	0	5	28	0	0	0	0	27.6745	77.7603	0	0	6.14664	-4.8482	0.0737	0.96613	FALSE
hsa_circ_0057328	2	186740227	186754049	+	13822	774	ENSG00000144369;	exon:186740228-186740461,exon:186753933-186754049	Cirrho_2	3	5	FAM171B	Uncharacterised protein family FAM171	0	3	0	0	0	0	0	17.6551	0	0	0	0	0.976886	0	2.7312	0.49589	0.96613	FALSE
novel_circ_0024993	6	24445545	24445831	-	286	198	ENSG00000112293;	exon:24445546-24445639,exon:24445726-24445831	Cirrho_1,Cirrho_2,Normal_1	8,20,2	66,225,87	GPLD1	Integrin alpha beta-propellor||Integrin alpha, N-terminal||FG-GAP repeat||Glycoprotein phospholipase D||Phospholipase C/D	8	20	0	2	0	0	63.1313	117.7	0	11.0698	0	0	9.7907	0.578354	4.0912	0.063151	0.96613	FALSE
novel_circ_0029310	9	137743391	137758011	+	14620	136	ENSG00000181090;	exon:137743392-137743528	Cirrho_1,Normal_2	4,8	54130	EHMT1	Ankyrin repeat-containing domain||Pre-SET domain||Ankyrin repeat-containing domain superfamily||Ankyrin repeat||SET domain||Histone-lysine N-methyltransferase EHMT1||-	4	0	0	0	8	0	31.5657	0	0	0	22.2172	0	1.63906	1.34307	0.23847	0.9452	0.99445	FALSE
novel_circ_0023804	5	74889319	74895914	-	6595	203	n/a	intergenic_region:74889320-74889430,intergenic_region:74895821-74895914	Cirrho_1,Cirrho_2,Normal_2	6,3,10	8,0,0	--	-	6	3	0	0	10	0	47.3485	17.6551	0	0	27.7715	0	3.43548	1.67884	0.97506	0.70874	0.97096	FALSE
novel_circ_0023805	5	75342582	75347309	+	4727	189	ENSG00000113161;	exon:75345574-75345658,exon:75347204-75347309	Normal_2	4	114	HMGCR	Sterol-sensing domain||-||Hydroxymethylglutaryl-CoA reductase, class I/II, catalytic domain superfamily||Hydroxymethylglutaryl-CoA reductase, metazoan||Hydroxymethylglutaryl-CoA reductase, class I/II, conserved site||Hydroxymethylglutaryl-CoA reductase, class I/II, NAD/NADP-binding domain superfamily||Hydroxymethylglutaryl-CoA reductase, eukaryotic/archaeal type||Hydroxymethylglutaryl-CoA reducta…	0	0	0	0	4	0	0	0	0	0	11.1086	0	0	0.671537	-1.7054	0.67092	0.96627	FALSE
hsa_circ_0006458	20	62857394	62859526	-	2132	407	ENSG00000101190;	exon:62857395-62857638,exon:62859364-62859526	Cirrho_1,Cirrho_3,Normal_2,Normal_3	13,24,15,24	21,47,35,61	TCFL5	Myc-type, basic helix-loop-helix (bHLH) domain||Helix-loop-helix DNA-binding domain superfamily||Transcription factor-like 5 protein	13	0	24	0	15	24	102.588	0	193.982	0	41.6573	189.339	16.0555	12.419	0.37794	0.81915	0.98131	FALSE
hsa_circ_0006459	9	77794462	77797648	-	3186	259	ENSG00000156052;	exon:77794463-77794592,exon:77797520-77797648	Cirrho_1,Cirrho_3,Normal_1,Normal_2	8,10,6,13	7,3,5,3	GNAQ	Guanine nucleotide binding protein (G-protein), alpha subunit||G-protein alpha subunit, group Q||P-loop containing nucleoside triphosphate hydrolase||G protein alpha subunit, helical insertion	8	0	10	6	13	0	63.1313	0	80.8257	33.2094	36.103	0	7.74837	3.91756	0.94662	0.61074	0.96613	FALSE
hsa_circ_0006320	8	22474953	22498112	+	23159	435	ENSG00000120910;	exon:22474954-22475151,exon:22475500-22475624,exon:22498001-22498112	Cirrho_1,Cirrho_2,Normal_1,Normal_2,Normal_3	9,17,6,21,19	25,48,21,21,44	PPP3CC	Serine/threonine-specific protein phosphatase/bis(5-nucleosyl)-tetraphosphatase||Metallo-dependent phosphatase-like||PP2B, metallophosphatase domain||Calcineurin-like phosphoesterase domain, ApaH type	9	17	0	6	21	19	71.0227	100.045	0	33.2094	58.3202	149.893	9.22358	13.0987	-0.4858	0.73274	0.97096	FALSE
hsa_circ_0006453	6	129539175	129558166	-	18991	12068	ENSG00000226149;	exon:129539176-129539375,exon:129558058-129558166	Cirrho_1	3	21	--	-	3	0	0	0	0	0	23.6742	0	0	0	0	0	1.2293	0	3.0309	0.44764	0.96613	FALSE
hsa_circ_0006450	1	70184784	70189273	-	4489	386	ENSG00000066557;	exon:70184785-70184914,exon:70187265-70187338,exon:70189092-70189273	Cirrho_1,Cirrho_3,Normal_1,Normal_2,Normal_3	7,7,6,6,3	21,24,36,21,28	LRRC40	Leucine-rich repeat||Leucine-rich repeat domain superfamily||Leucine rich repeat 4||Leucine-rich repeat, typical subtype	7	0	7	6	6	3	55.2399	0	56.578	33.2094	16.6629	23.6673	5.99753	3.97996	0.5835	0.73768	0.97096	FALSE
hsa_circ_0006323	1	97515725	97549744	-	34019	401	ENSG00000188641;	exon:97515726-97515941,exon:97549560-97549744	Cirrho_1,Cirrho_2,Cirrho_3,Normal_1,Normal_2,Normal_3	46,17,19,42,260,18	55,75,26,79,269,46	DPYD	FAD/NAD(P)-binding domain superfamily||FAD/NAD(P)-binding domain||Dihydroorotate dehydrogenase domain||4Fe-4S ferredoxin-type, iron-sulphur binding domain||Aldolase-type TIM barrel||Alpha-helical ferredoxin||Dihydroprymidine dehydrogenase domain II||4Fe-4S ferredoxin, iron-sulphur binding, conserved site	46	17	19	42	260	18	363.005	100.045	153.569	232.465	722.06	142.004	32.8784	63.2209	-0.95196	0.34202	0.96613	FALSE
hsa_circ_0006324	1	197642710	197658369	-	15659	376	ENSG00000213047;	exon:197642711-197642821,exon:197645690-197645743,exon:197647055-197647114,exon:197652235-197652315,exon:197658300-197658369	Cirrho_1,Cirrho_2,Cirrho_3,Normal_1,Normal_2,Normal_3	59,123,27,176,138,37	61,130,54,185,241,126	DENND1B	-||uDENN domain||dDENN domain||cDENN domain||DENN domain-containing protein 1A/1B/1C||Tripartite DENN domain	59	123	27	176	138	37	465.593	723.857	218.229	974.141	383.247	291.897	76.2982	89.3268	-0.22613	0.79924	0.98124	FALSE
novel_circ_0023809	5	75379336	75403058	-	23722	92	ENSG00000113163;	exon:75400205-75400297	Cirrho_2,Normal_3	4,6	19,15	COL4A3BP	-||START domain||STARD11, START domain||PH-like domain superfamily||START-like domain superfamily||Pleckstrin homology domain	0	4	0	0	0	6	0	23.5401	0	0	0	47.3347	1.30251	2.47518	-0.86772	0.78894	0.98124	FALSE
novel_circ_0005878	14	49651268	49655843	-	4575	244	ENSG00000100479;	exon:49651269-49651377,exon:49653990-49654067,exon:49654155-49654214	Cirrho_3	6	24	POLE2	DNA polymerase epsilon subunit B, N-terminal||DNA polymerase alpha/delta/epsilon, subunit B||DNA polymerase epsilon, subunit B	0	0	6	0	0	0	0	0	48.4954	0	0	0	2.68215	0	4.1534	0.29253	0.96613	FALSE
novel_circ_0008888	17	31252937	31265339	+	12402	476	ENSG00000196712;	exon:31252938-31253000,exon:31258344-31258502,exon:31261711-31261857,exon:31265229-31265339	Cirrho_3,Normal_1,Normal_2,Normal_3	3,6,11,3	23,17,42,25	NF1	Ras GTPase-activating protein||Rho GTPase activation protein||CRAL-TRIO lipid binding domain superfamily||Ras GTPase-activating protein, conserved site||CRAL-TRIO lipid binding domain||Armadillo-type fold||PH-like domain superfamily||Ras GTPase-activating domain||-	0	0	3	6	11	3	0	0	24.2477	33.2094	30.5487	23.6673	1.34107	4.81938	-1.8954	0.39278	0.96613	FALSE
novel_circ_0024500	6	138945218	138947913	-	2695	123	ENSG00000135597;	exon:138947790-138947913	Normal_1	2	36	REPS1	RalBP1-associated Eps domain-containing protein 1||EF-hand domain pair||EH domain||-||EF-Hand 1, calcium-binding site||EF-hand domain	0	0	0	2	0	0	0	0	0	11.0698	0	0	0	0.578354	-1.4421	0.72056	0.97096	FALSE
novel_circ_0024694	6	154441291	154445789	-	4498	391	ENSG00000153721;	intron:154441292-154441379,intron:154442088-154442290,intron:154445687-154445789	Cirrho_1,Normal_2	8,6	10,20	CNKSR3	PDZ domain||CRIC domain||PDZ superfamily||Connector enhancer of kinase suppressor of ras 2||Sterile alpha motif/pointed domain superfamily||Sterile alpha motif domain	8	0	0	0	6	0	63.1313	0	0	0	16.6629	0	3.27813	1.00731	1.6289	0.59645	0.96613	FALSE
novel_circ_0021407	4	1311978	1327703	+	15725	583	ENSG00000090316;	exon:1311979-1312161,exon:1315397-1315600,exon:1322381-1322503,exon:1327627-1327703	Cirrho_3,Normal_1,Normal_2	9,7,44	75,87,202	MAEA	CTLH/CRA C-terminal to LisH motif domain||CRA domain||Protein Fyv10/Macrophage erythroblast attacher||CTLH, C-terminal LisH motif||LIS1 homology motif||-	0	0	9	7	44	0	0	0	72.7431	38.7442	122.195	0	4.02322	9.41114	-1.2591	0.54053	0.96613	FALSE
hsa_circ_0025826	12	31447537	31460381	-	12844	957	ENSG00000170456;	exon:31447538-31447769,exon:31460194-31460381	Cirrho_2,Normal_1,Normal_2	9,4,20	31,81,100	DENND5B	cDENN domain||dDENN domain||uDENN domain||-||PLAT/LH2 domain||RUN domain superfamily||Tripartite DENN domain||PLAT/LH2 domain superfamily||RUN domain	0	9	0	4	20	0	0	52.9652	0	22.1396	55.5431	0	2.93066	4.51439	-0.62097	0.79076	0.98124	FALSE
novel_circ_0024165	6	108854224	108858271	+	4047	332	ENSG00000118690;	exon:108854225-108854485,exon:108858199-108858271	Cirrho_1,Cirrho_3,Normal_2	4,3,5	3,22,14	ARMC2	Armadillo-like helical||Armadillo-type fold||Armadillo repeat-containing protein 2||-||Armadillo	4	0	3	0	5	0	31.5657	0	24.2477	0	13.8858	0	2.98014	0.839421	1.7262	0.54834	0.96613	FALSE
novel_circ_0024992	6	24436575	24437289	-	714	336	ENSG00000112293;	exon:24436576-24436736,exon:24437113-24437289	Cirrho_2,Normal_1	9,3	162102	GPLD1	Integrin alpha beta-propellor||Integrin alpha, N-terminal||FG-GAP repeat||Glycoprotein phospholipase D||Phospholipase C/D	0	9	0	3	0	0	0	52.9652	0	16.6047	0	0	2.93066	0.867531	1.7726	0.58152	0.96613	FALSE
novel_circ_0021403	4	129724509	129749720	-	25211	348	ENSG00000246876;	exon:129724510-129724655,exon:129726922-129727033,exon:129749628-129749720	Cirrho_3	9	5	--	-	0	0	9	0	0	0	0	0	72.7431	0	0	0	4.02322	0	4.7392	0.17031	0.96613	FALSE
novel_circ_0024692	6	154428127	154442290	-	14163	380	ENSG00000153721;	exon:154428128-154428187,exon:154430472-154430591,exon:154442088-154442290	Cirrho_3,Normal_1	10,4	31,47	CNKSR3	PDZ domain||CRIC domain||PDZ superfamily||Connector enhancer of kinase suppressor of ras 2||Sterile alpha motif/pointed domain superfamily||Sterile alpha motif domain	0	0	10	4	0	0	0	0	80.8257	22.1396	0	0	4.47025	1.15671	1.9433	0.49722	0.96613	FALSE
novel_circ_0024161	6	108355653	108366332	+	10679	330	ENSG00000135537;	exon:108355654-108355755,exon:108356690-108356820,exon:108366233-108366332	Cirrho_3,Normal_1	2,6	32,25	AFG1L	-||ATPase, AFG1-like||P-loop containing nucleoside triphosphate hydrolase	0	0	2	6	0	0	0	0	16.1651	33.2094	0	0	0.894049	1.73506	-0.9821	0.78925	0.98124	FALSE
hsa_circ_0029927	13	32265449	32267359	+	1910	357	ENSG00000073910;	exon:32265450-32265616,exon:32267170-32267359	Cirrho_2	7	31	FRY	Cell morphogenesis protein C-terminal||Cell morphogenesis central region||-||Armadillo-type fold||Cell morphogenesis protein N-terminal||Protein furry/Tao3/Mor2	0	7	0	0	0	0	0	41.1951	0	0	0	0	2.2794	0	3.9392	0.3189	0.96613	FALSE
hsa_circ_0029926	13	32261615	32267359	+	5744	720	ENSG00000073910;	exon:32261616-32261816,exon:32267170-32267359	Cirrho_1,Cirrho_3,Normal_1	2,3,5	62,204,31	FRY	Cell morphogenesis protein C-terminal||Cell morphogenesis central region||-||Armadillo-type fold||Cell morphogenesis protein N-terminal||Protein furry/Tao3/Mor2	2	0	3	5	0	0	15.7828	0	24.2477	27.6745	0	0	2.16061	1.44588	0.5682	0.84819	0.98655	FALSE
hsa_circ_0086742	9	34220907	34242108	+	21201	1090	ENSG00000165006;	exon:34220908-34220948,exon:34234216-34234340	Cirrho_2,Normal_2	5,12	15,55	UBAP1	UMA domain||UBA-like superfamily||Ubiquitin-associated protein 1||Ubiquitin-associated domain	0	5	0	0	12	0	0	29.4251	0	0	33.3258	0	1.62814	2.01461	-0.31845	0.92158	0.99445	FALSE
hsa_circ_0086743	9	34234215	34242108	+	7893	1049	ENSG00000165006;	exon:34234216-34234340	Cirrho_2	2	23	UBAP1	UMA domain||UBA-like superfamily||Ubiquitin-associated protein 1||Ubiquitin-associated domain	0	2	0	0	0	0	0	11.77	0	0	0	0	0.651257	0	2.1582	0.59503	0.96613	FALSE
hsa_circ_0086740	9	34011626	34017189	-	5563	5563	ENSG00000137073;	exon:34011627-34011664,exon:34014504-34014625,exon:34017050-34017189	Normal_2	3	16	UBAP2	Ubiquitin-associated domain||-||UBA-like superfamily||UBAP2/protein lingerer	0	0	0	0	3	0	0	0	0	0	8.33146	0	0	0.503653	-1.3518	0.73768	0.97096	FALSE
novel_circ_0029253	9	133066529	133067205	+	676	130	ENSG00000170835;	exon:133066530-133066660	Cirrho_2	4	4	CEL	Bile salt-activated lipase||Alpha/Beta hydrolase fold||Mucin-like domain||Carboxylesterase type B, conserved site||Carboxylesterase type B, active site||Carboxylesterase, type B	0	4	0	0	0	0	0	23.5401	0	0	0	0	1.30251	0	3.1402	0.43073	0.96613	FALSE
hsa_circ_0011385	1	32226170	32226530	+	360	278	ENSG00000084623;	exon:32226171-32226320,exon:32226403-32226530	Cirrho_1,Cirrho_3	2,7	79235	EIF3I	Eukaryotic translation initiation factor 3 subunit I||WD40/YVTN repeat-like-containing domain superfamily||WD40 repeat, conserved site||WD40-repeat-containing domain superfamily||WD40-repeat-containing domain||WD40 repeat	2	0	7	0	0	0	15.7828	0	56.578	0	0	0	3.9487	0	4.7117	0.13316	0.96613	FALSE
novel_circ_0029257	9	133444862	133449965	+	5103	309	ENSG00000160323;	exon:133444863-133445052,exon:133445699-133445819	Normal_2	10	37	ADAMTS13	Metallopeptidase, catalytic domain superfamily||ADAMTS/ADAMTS-like||Thrombospondin type-1 (TSP1) repeat||Spermadhesin, CUB domain superfamily||ADAM cysteine-rich domain 2||Peptidase M12B, ADAM-TS13||ADAM, cysteine-rich domain||Peptidase M12B, ADAM/reprolysin||-||Thrombospondin type-1 (TSP1) repeat superfamily	0	0	0	0	10	0	0	0	0	0	27.7715	0	0	1.67884	-2.9902	0.4492	0.96613	FALSE
novel_circ_0002601	11	68537658	68545024	+	7366	418	ENSG00000110075;	exon:68537659-68537891,exon:68544838-68545024	Cirrho_1,Cirrho_2,Normal_2	3,2,9	69,68,194	PPP6R3	Peptide N glycanase, PAW domain||-||Armadillo-type fold||SIT4 phosphatase-associated protein family	3	2	0	0	9	0	23.6742	11.77	0	0	24.9944	0	1.88056	1.51096	0.26835	0.92866	0.99445	FALSE
novel_circ_0029254	9	133408767	133412921	-	4154	162	ENSG00000148300;	exon:133408768-133408842,exon:133410985-133411073	Cirrho_3,Normal_1,Normal_2	3,14,17	17,1,25	REXO4	Exonuclease, RNase T/DNA polymerase III||RNA exonuclease 4, DEDDh 3'-5' exonuclease domain||Ribonuclease H-like superfamily||RNA exonuclease 4||Ribonuclease H superfamily	0	0	3	14	17	0	0	0	24.2477	77.4885	47.2116	0	1.34107	6.90251	-2.4162	0.28875	0.96613	FALSE
novel_circ_0028046	8	30220346	30230518	+	10172	220	n/a	intergenic_region:30220347-30220428,intergenic_region:30220891-30221030	Cirrho_1	4	2	--	-	4	0	0	0	0	0	31.5657	0	0	0	0	0	1.63906	0	3.4472	0.38527	0.96613	FALSE
novel_circ_0017760	2	24564294	24593721	+	29427	336	ENSG00000084676;	intron:24564295-24564430,intron:24572166-24572232,intron:24584476-24584560,intron:24593670-24593721	Cirrho_1,Cirrho_2,Cirrho_3,Normal_1,Normal_2	2,7,3,21,4	32,48,38,39,52	NCOA1	PAS fold||Helix-loop-helix DNA-binding domain superfamily||Nuclear receptor coactivator, interlocking||Nuclear receptor coactivator, receptor-binding domain||Nuclear receptor coactivator||PAS domain||Domain of unknown function DUF1518||Myc-type, basic helix-loop-helix (bHLH) domain||Nuclear receptor coactivator 1||Nuclear receptor coactivator, Ncoa-type, interlocking domain superfamily||Nuclear r…	2	7	3	21	4	0	15.7828	41.1951	24.2477	116.233	11.1086	0	4.44001	6.74425	-0.59944	0.73451	0.97096	FALSE
novel_circ_0017761	2	24564294	24644122	+	79828	375	ENSG00000084676;	exon:24564295-24564430,exon:24584476-24584560,exon:24643966-24644122	Cirrho_1,Cirrho_2,Normal_1	4,11,2	52,61,70	NCOA1	PAS fold||Helix-loop-helix DNA-binding domain superfamily||Nuclear receptor coactivator, interlocking||Nuclear receptor coactivator, receptor-binding domain||Nuclear receptor coactivator||PAS domain||Domain of unknown function DUF1518||Myc-type, basic helix-loop-helix (bHLH) domain||Nuclear receptor coactivator 1||Nuclear receptor coactivator, Ncoa-type, interlocking domain superfamily||Nuclear r…	4	11	0	2	0	0	31.5657	64.7352	0	11.0698	0	0	5.22098	0.578354	3.1767	0.2147	0.96613	FALSE
novel_circ_0017766	2	24643965	24673463	+	29498	419	ENSG00000084676;	exon:24643966-24644122,exon:24665749-24665915,exon:24673366-24673463	Cirrho_3,Normal_1,Normal_2,Normal_3	8,9,8,6	19,21,35,26	NCOA1	PAS fold||Helix-loop-helix DNA-binding domain superfamily||Nuclear receptor coactivator, interlocking||Nuclear receptor coactivator, receptor-binding domain||Nuclear receptor coactivator||PAS domain||Domain of unknown function DUF1518||Myc-type, basic helix-loop-helix (bHLH) domain||Nuclear receptor coactivator 1||Nuclear receptor coactivator, Ncoa-type, interlocking domain superfamily||Nuclear r…	0	0	8	9	8	6	0	0	64.6606	49.814	22.2172	47.3347	3.5762	6.42085	-0.86203	0.65642	0.96627	FALSE
novel_circ_0017767	2	24643965	24683128	+	39163	261	ENSG00000084676;	exon:24643966-24644122,exon:24658661-24658766	Cirrho_1,Normal_1,Normal_2	9,10,2	27,12,17	NCOA1	PAS fold||Helix-loop-helix DNA-binding domain superfamily||Nuclear receptor coactivator, interlocking||Nuclear receptor coactivator, receptor-binding domain||Nuclear receptor coactivator||PAS domain||Domain of unknown function DUF1518||Myc-type, basic helix-loop-helix (bHLH) domain||Nuclear receptor coactivator 1||Nuclear receptor coactivator, Ncoa-type, interlocking domain superfamily||Nuclear r…	9	0	0	10	2	0	71.0227	0	0	55.3489	5.55431	0	3.68789	3.22754	0.18444	0.93999	0.99445	FALSE
novel_circ_0017768	2	24665748	24683128	+	17380	166	ENSG00000084676;	exon:24665749-24665915	Normal_2	4	48	NCOA1	PAS fold||Helix-loop-helix DNA-binding domain superfamily||Nuclear receptor coactivator, interlocking||Nuclear receptor coactivator, receptor-binding domain||Nuclear receptor coactivator||PAS domain||Domain of unknown function DUF1518||Myc-type, basic helix-loop-helix (bHLH) domain||Nuclear receptor coactivator 1||Nuclear receptor coactivator, Ncoa-type, interlocking domain superfamily||Nuclear r…	0	0	0	0	4	0	0	0	0	0	11.1086	0	0	0.671537	-1.7054	0.67092	0.96627	FALSE
novel_circ_0017769	2	24739431	24742186	+	2755	101	ENSG00000084676;	exon:24739432-24739533	Cirrho_1,Normal_2	7,6	21,19	NCOA1	PAS fold||Helix-loop-helix DNA-binding domain superfamily||Nuclear receptor coactivator, interlocking||Nuclear receptor coactivator, receptor-binding domain||Nuclear receptor coactivator||PAS domain||Domain of unknown function DUF1518||Myc-type, basic helix-loop-helix (bHLH) domain||Nuclear receptor coactivator 1||Nuclear receptor coactivator, Ncoa-type, interlocking domain superfamily||Nuclear r…	7	0	0	0	6	0	55.2399	0	0	0	16.6629	0	2.86836	1.00731	1.4399	0.65032	0.96627	FALSE
novel_circ_0022103	4	55403235	55411839	+	8604	327	ENSG00000134851;	exon:55403236-55403338,exon:55411614-55411839	Cirrho_1,Normal_2	6,9	105300	TMEM165	Gdt1 family||-	6	0	0	0	9	0	47.3485	0	0	0	24.9944	0	2.4586	1.51096	0.65157	0.83611	0.98514	FALSE
novel_circ_0021045	3	69287751	69313517	-	25766	176	ENSG00000114541;	exon:69287752-69287836,exon:69302343-69302435	Cirrho_3,Normal_3	7,6	7,1	FRMD4B	FERM superfamily, second domain||-||PH-like domain superfamily||FERM central domain||Ubiquitin-like domain superfamily||FERM conserved site||FERM, N-terminal||Domain of unknown function DUF3338||Band 4.1 domain||FERM, C-terminal PH-like domain||FRMD4A/B, FERM domain C-lobe||FERM domain||FERM/acyl-CoA-binding protein superfamily	0	0	7	0	0	6	0	0	56.578	0	0	47.3347	3.12917	2.47518	0.36286	0.89983	0.99364	FALSE
hsa_circ_0034866	15	42794643	42830078	-	35435	689	ENSG00000128881;	exon:42794644-42794801,exon:42829938-42830078	Normal_2	7	145	TTBK2	Protein kinase, ATP binding site||-||Intermediate filament, rod domain||Keratin type II head||Intermediate filament protein, conserved site||Protein kinase domain||Protein kinase-like domain superfamily||Keratin, type II	0	0	0	0	7	0	0	0	0	0	19.4401	0	0	1.17519	-2.4869	0.53099	0.96613	FALSE
hsa_circ_0051494	19	45419097	45421393	-	2296	420	ENSG00000012061;	exon:45419098-45419197,exon:45420324-45420427,exon:45421178-45421393	Normal_2	3	121	ERCC1	-||Restriction endonuclease type II-like||RuvA domain 2-like||Helix-hairpin-helix motif||ERCC1/RAD10/SWI10 family	0	0	0	0	3	0	0	0	0	0	8.33146	0	0	0.503653	-1.3518	0.73768	0.97096	FALSE
hsa_circ_0087162	9	69732138	69741858	-	9720	386	ENSG00000188647;	exon:69732139-69732352,exon:69734150-69734254,exon:69740721-69740776,exon:69741792-69741858	Normal_2	7	137	PTAR1	Protein prenyltransferase, alpha subunit||-	0	0	0	0	7	0	0	0	0	0	19.4401	0	0	1.17519	-2.4869	0.53099	0.96613	FALSE
novel_circ_0014228	1	6544825	6550615	-	5790	96	ENSG00000162408;	exon:6544826-6544922	Normal_2	8	15	NOL9	Polyribonucleotide 5'-hydroxyl-kinase Clp1, P-loop domain	0	0	0	0	8	0	0	0	0	0	22.2172	0	0	1.34307	-2.6749	0.49959	0.96613	FALSE
novel_circ_0019309	3	132626690	132644896	-	18206	456	ENSG00000240303;ENSG00000274810;	exon:132626691-132626817,exon:132628340-132628446,exon:132642677-132642802,exon:132644797-132644896	Cirrho_2,Normal_1	9,11	29,54	ACAD11;NPHP3-ACAD11	-	0	9	0	11	0	0	0	52.9652	0	60.8838	0	0	2.93066	3.18095	-0.10038	0.9713	0.99591	FALSE
novel_circ_0019650	3	155828181	155834041	-	5860	184	ENSG00000284952;ENSG00000169359;	exon:155833857-155834041	Cirrho_1,Cirrho_3,Normal_1	2,10,6	107112130	AC104472.3;SLC33A1	-	2	0	10	6	0	0	15.7828	0	80.8257	33.2094	0	0	5.28978	1.73506	1.6006	0.51175	0.96613	FALSE
novel_circ_0019651	3	155828181	155842619	-	14438	382	ENSG00000169359;	exon:155828182-155828377,exon:155842432-155842619	Cirrho_3,Normal_1,Normal_2,Normal_3	33,12,37,26	36,56,97,50	SLC33A1	AmpG-like permease/Acetyl-coenzyme A transporter 1||-||Acetyl-coenzyme A transporter 1-like||MFS transporter superfamily	0	0	33	12	37	26	0	0	266.725	66.4187	102.755	205.117	14.7518	20.4076	-0.47349	0.76672	0.97855	FALSE
hsa_circ_0070637	4	109491326	109516640	+	25314	961	ENSG00000138802;	exon:109491327-109491407,exon:109513747-109513856,exon:109516528-109516640	Cirrho_1,Cirrho_2,Normal_2	2,2,6	31,7,35	SEC24B	Sec23/Sec24 beta-sandwich||Sec23/Sec24, helical domain||ADF-H/Gelsolin-like domain superfamily||Sec23/Sec24 helical domain superfamily||Gelsolin-like domain superfamily||Gelsolin-like domain||Sec23/Sec24, trunk domain||Zinc finger, Sec23/Sec24-type superfamily||Sec24-like, trunk domain||Zinc finger, Sec23/Sec24-type||von Willebrand factor A-like domain superfamily	2	2	0	0	6	0	15.7828	11.77	0	0	16.6629	0	1.47079	1.00731	0.49235	0.88319	0.99183	FALSE
novel_circ_0014223	1	64989434	64995088	-	5654	306	ENSG00000226891;	exon:64989435-64989494,exon:64991298-64991444,exon:64994987-64995088	Cirrho_1,Cirrho_2,Cirrho_3,Normal_1,Normal_2	16,10,38,6,9	10,2,8,3,4	--	-	16	10	38	6	9	0	126.263	58.8502	307.138	33.2094	24.9944	0	26.7995	3.24602	2.9895	0.022495	0.96613	TRUE
hsa_circ_0074994	5	171199669	171221840	+	22171	384	ENSG00000204764;	exon:171199670-171199773,exon:171221758-171221840	Cirrho_2,Normal_2	6,4	124239	RANBP17	Armadillo-type fold||Armadillo-like helical||Importin-beta, N-terminal domain||-	0	6	0	0	4	0	0	35.3101	0	0	11.1086	0	1.95377	0.671537	1.4816	0.68309	0.97084	FALSE
novel_circ_0019301	3	132575771	132579558	-	3787	551	ENSG00000240303;ENSG00000274810;	exon:132575772-132575926,exon:132576944-132577015,exon:132578796-132579056,exon:132579492-132579558	Cirrho_1,Cirrho_2,Cirrho_3,Normal_1,Normal_2,Normal_3	8,20,10,6,5,18	87,45,44,60,43,29	ACAD11;NPHP3-ACAD11	-	8	20	10	6	5	18	63.1313	117.7	80.8257	33.2094	13.8858	142.004	14.2609	10	0.54635	0.66403	0.96627	FALSE
novel_circ_0019306	3	132603228	132619545	-	16317	215	ENSG00000240303;ENSG00000274810;	exon:132618634-132618772,exon:132619468-132619545	Normal_1	8	87	ACAD11;NPHP3-ACAD11	-	0	0	0	8	0	0	0	0	0	44.2791	0	0	0	2.31342	-3.4234	0.3849	0.96613	FALSE
novel_circ_0014227	1	65364634	65395032	+	30398	333	ENSG00000116675;	exon:65364635-65364785,exon:65365885-65365934,exon:65394898-65395032	Cirrho_2	5	10	DNAJC6	DnaJ domain||Chaperone J-domain superfamily||Protein-tyrosine phosphatase-like||Tensin-type phosphatase domain||Tensin phosphatase, C2 domain	0	5	0	0	0	0	0	29.4251	0	0	0	0	1.62814	0	3.4583	0.38368	0.96613	FALSE
novel_circ_0002483	11	63302328	63304889	+	2561	386	ENSG00000184999;	exon:63302329-63302404,exon:63304108-63304216,exon:63304686-63304889	Cirrho_1,Normal_2,Normal_3	7,12,6	14,1,15	SLC22A10	-||Major facilitator, sugar transporter-like||Major facilitator superfamily domain||MFS transporter superfamily	7	0	0	0	12	6	55.2399	0	0	0	33.3258	47.3347	2.86836	4.48979	-0.64941	0.7833	0.98124	FALSE
hsa_circ_0070630	4	109462900	109473186	+	10286	927	ENSG00000138802;	exon:109473004-109473186	Cirrho_1,Normal_2	6,3	23,10	SEC24B	Sec23/Sec24 beta-sandwich||Sec23/Sec24, helical domain||ADF-H/Gelsolin-like domain superfamily||Sec23/Sec24 helical domain superfamily||Gelsolin-like domain superfamily||Gelsolin-like domain||Sec23/Sec24, trunk domain||Zinc finger, Sec23/Sec24-type superfamily||Sec24-like, trunk domain||Zinc finger, Sec23/Sec24-type||von Willebrand factor A-like domain superfamily	6	0	0	0	3	0	47.3485	0	0	0	8.33146	0	2.4586	0.503653	2.144	0.54032	0.96613	FALSE
novel_circ_0011081	19	45258988	45271708	+	12720	393	ENSG00000007047;	exon:45263113-45263166,exon:45263319-45263367,exon:45266225-45266281,exon:45271472-45271708	Cirrho_2	6	18	MARK4	Kinase associated domain 1 (KA1)||Ubiquitin-associated domain||Protein kinase-like domain superfamily||Protein kinase domain||Protein kinase, ATP binding site||KA1 domain/Ssp2, C-terminal||Serine/threonine-protein kinase, active site||-	0	6	0	0	0	0	0	35.3101	0	0	0	0	1.95377	0	3.7187	0.34764	0.96613	FALSE
novel_circ_0008084	16	2986518	3065826	+	79308	42	n/a	intergenic_region:3065784-3065826	Cirrho_3	74	460	--	-	0	0	74	0	0	0	0	0	598.11	0	0	0	33.0798	0	21.972	NA	NA	NA
hsa_circ_0060953	20	56473300	56477124	+	3824	329	ENSG00000022277;	exon:56473301-56473395,exon:56474678-56474771,exon:56476985-56477124	Normal_2	10	93	RTF2	Replication termination factor 2, RING-finger||Replication termination factor 2	0	0	0	0	10	0	0	0	0	0	27.7715	0	0	1.67884	-2.9902	0.4492	0.96613	FALSE
hsa_circ_0060480	20	44479984	44486706	+	6722	765	ENSG00000124120;	exon:44486596-44486706	Normal_2,Normal_3	19,4	5,21	TTPAL	CRAL-TRIO lipid binding domain||CRAL/TRIO, N-terminal domain superfamily||CRAL-TRIO lipid binding domain superfamily||CRAL/TRIO, N-terminal domain	0	0	0	0	19	4	0	0	0	0	52.7659	31.5564	0	4.83992	-4.4951	0.12348	0.96613	FALSE
novel_circ_0008089	16	29905787	29906127	+	340	339	ENSG00000174939;	exon:29905788-29906127	Cirrho_2	123	47	ASPHD1	-||Aspartyl/asparaginy/proline hydroxylase||Isopenicillin N synthase-like	0	123	0	0	0	0	0	723.857	0	0	0	0	40.0523	0	22.231	NA	NA	NA
hsa_circ_0060950	20	56386256	56388202	-	1946	324	ENSG00000087586;	exon:56386257-56386533,exon:56388156-56388202	Cirrho_3	10	9	AURKA	Aurora kinase A||Protein kinase domain||Protein kinase-like domain superfamily||Serine/threonine-protein kinase, active site||Aurora kinase||Protein kinase, ATP binding site	0	0	10	0	0	0	0	0	80.8257	0	0	0	4.47025	0	4.8915	0.14338	0.96613	FALSE
hsa_circ_0060484	20	44503814	44504891	-	1077	272	ENSG00000132824;	exon:44503815-44503995,exon:44504801-44504891	Cirrho_2	2	100	SERINC3	Serine incorporator/TMS membrane protein||Serine incorporator 1/3	0	2	0	0	0	0	0	11.77	0	0	0	0	0.651257	0	2.1582	0.59503	0.96613	FALSE
novel_circ_0007308	15	65701761	65703008	-	1247	469	ENSG00000174485;	exon:65701762-65701890,exon:65702305-65702511,exon:65702873-65703008	Cirrho_1,Cirrho_2,Normal_2	3,9,10	28,37,68	DENND4A	cDENN domain||MABP domain||Tetratricopeptide-like helical domain superfamily||-||uDENN domain||dDENN domain||Tripartite DENN domain||Pentatricopeptide repeat	3	9	0	0	10	0	23.6742	52.9652	0	0	27.7715	0	4.15996	1.67884	1.2547	0.61605	0.96627	FALSE
hsa_circ_0060954	20	56473300	56484189	+	10889	408	ENSG00000022277;	exon:56473301-56473395,exon:56476985-56477124,exon:56484111-56484189	Normal_2	4	78	RTF2	Replication termination factor 2, RING-finger||Replication termination factor 2	0	0	0	0	4	0	0	0	0	0	11.1086	0	0	0.671537	-1.7054	0.67092	0.96627	FALSE
novel_circ_0021807	4	25259036	25269203	+	10167	192	ENSG00000038210;	exon:25268443-25268576,exon:25269144-25269203	Cirrho_1,Cirrho_2,Normal_1,Normal_2	3,2,14,5	48,25,37,83	PI4K2B	Type II phosphatidylinositol 4-kinase Lsb6/PI4K2||Phosphatidylinositol 3-/4-kinase, catalytic domain	3	2	0	14	5	0	23.6742	11.77	0	77.4885	13.8858	0	1.88056	4.8879	-1.3754	0.53203	0.96613	FALSE
novel_circ_0012688	1	206728709	206733271	+	4562	203	ENSG00000162889;	exon:206728710-206728849,exon:206729035-206729099	Normal_2	4	169	MAPKAPK2	Serine/threonine-protein kinase, active site||Protein kinase-like domain superfamily||Protein kinase domain||Protein kinase, ATP binding site||MAP kinase activated protein kinase, C-terminal	0	0	0	0	4	0	0	0	0	0	11.1086	0	0	0.671537	-1.7054	0.67092	0.96627	FALSE
hsa_circ_0007328	19	2213538	2214596	+	1058	366	ENSG00000104885;	exon:2213539-2213640,exon:2213849-2213986,exon:2214471-2214596	Cirrho_1,Cirrho_2,Cirrho_3,Normal_1,Normal_2,Normal_3	12,10,15,20,21,7	21,16,14,0,26,10	DOT1L	Histone H3-K79 methyltransferase, metazoa||Histone H3-K79 methyltransferase||S-adenosyl-L-methionine-dependent methyltransferase||-||Histone-lysine N-methyltransferase DOT1 domain	12	10	15	20	21	7	94.697	58.8502	121.239	110.698	58.3202	55.2238	14.8788	12.1968	0.27982	0.80176	0.98124	FALSE
hsa_circ_0031359	14	24211414	24211829	-	415	328	ENSG00000254505;ENSG00000260669;ENSG00000254692;	exon:24211415-24211592,exon:24211680-24211829	Cirrho_1,Cirrho_2,Normal_1,Normal_3	7,5,6,7	216324128109	CHMP4A;--;AL136295.1	-	7	5	0	6	0	7	55.2399	29.4251	0	33.2094	0	55.2238	4.49651	4.62278	-0.010013	0.99605	0.99898	FALSE
novel_circ_0024997	6	24445545	24467274	-	21729	471	ENSG00000112293;	exon:24445546-24445639,exon:24445726-24445831,exon:24466680-24466819,exon:24466912-24466939,exon:24467167-24467274	Cirrho_2	8	174	GPLD1	Integrin alpha beta-propellor||Integrin alpha, N-terminal||FG-GAP repeat||Glycoprotein phospholipase D||Phospholipase C/D	0	8	0	0	0	0	0	47.0801	0	0	0	0	2.60503	0	4.1304	0.29529	0.96613	FALSE
hsa_circ_0021467	11	18546879	18566482	-	19603	529	ENSG00000151116;	exon:18546880-18547024,exon:18564892-18565010,exon:18566347-18566482	Cirrho_1,Cirrho_2,Normal_2,Normal_3	4,3,21,5	22,20,28,33	UEVLD	-||NAD(P)-binding domain superfamily||Lactate/malate dehydrogenase, N-terminal||Lactate/malate dehydrogenase, C-terminal||Lactate dehydrogenase/glycoside hydrolase, family 4, C-terminal||Ubiquitin E2 variant, N-terminal||Ubiquitin-conjugating enzyme/RWD-like||L-lactate/malate dehydrogenase	4	3	0	0	21	5	31.5657	17.6551	0	0	58.3202	39.4456	2.61595	5.58822	-1.0957	0.59501	0.96613	FALSE
hsa_circ_0021468	11	18546879	18570377	-	23498	693	ENSG00000151116;	exon:18546880-18547050,exon:18558228-18558330,exon:18566347-18566482,exon:18570214-18570377	Cirrho_2	5	18	UEVLD	-||NAD(P)-binding domain superfamily||Lactate/malate dehydrogenase, N-terminal||Lactate/malate dehydrogenase, C-terminal||Lactate dehydrogenase/glycoside hydrolase, family 4, C-terminal||Ubiquitin E2 variant, N-terminal||Ubiquitin-conjugating enzyme/RWD-like||L-lactate/malate dehydrogenase	0	5	0	0	0	0	0	29.4251	0	0	0	0	1.62814	0	3.4583	0.38368	0.96613	FALSE
hsa_circ_0007322	1	47301560	47310362	-	8802	496	ENSG00000123473;	exon:47304889-47304996,exon:47310276-47310362	Normal_2	6	22	STIL	SCL-interrupting locus protein	0	0	0	0	6	0	0	0	0	0	16.6629	0	0	1.00731	-2.2706	0.5683	0.96613	FALSE
hsa_circ_0007321	2	232014834	232030080	+	15246	459	ENSG00000144535;	exon:232014835-232014979,exon:232024277-232024330,exon:232029979-232030080	Cirrho_1,Cirrho_3,Normal_1,Normal_2,Normal_3	7,5,4,19,9	9,5,3,2,2	DIS3L2	Nuclear receptor-binding factor 2, C-terminal||Ribonuclease II/R||Ribonuclease II/R, conserved site||DIS3-like exonuclease 2||DIS3-like exonuclease 2, C-terminal||-||Rrp44-like cold shock domain||Nucleic acid-binding, OB-fold||Dis3-like cold-shock domain 2	7	0	5	4	19	9	55.2399	0	40.4129	22.1396	52.7659	71.002	5.10349	8.05928	-0.67135	0.67635	0.96793	FALSE
hsa_circ_0003661	11	83206057	83211430	+	5373	364	ENSG00000137494;	exon:83206058-83206165,exon:83211295-83211430	Cirrho_1,Cirrho_2,Normal_1	8,4,3	21,16,8	ANKRD42	EF-Hand 1, calcium-binding site||Ribosomal protein L32e superfamily||Ankyrin repeat||Ankyrin repeat-containing domain superfamily||Ankyrin repeat-containing domain	8	4	0	3	0	0	63.1313	23.5401	0	16.6047	0	0	4.58064	0.867531	2.408	0.35159	0.96613	FALSE
hsa_circ_0007495	Y	14701038	14723269	+	22231	18633	ENSG00000165246;	intron:14701039-14701132,intron:14723117-14723269	Cirrho_3,Normal_1	7,2	14,4	NLGN4Y	Carboxylesterase type B, conserved site||-||Neuroligin 4||Carboxylesterase, type B||Alpha/Beta hydrolase fold||Neuroligin	0	0	7	2	0	0	0	0	56.578	11.0698	0	0	3.12917	0.578354	2.4104	0.46167	0.96613	FALSE
hsa_circ_0007494	2	11286538	11288449	-	1911	896	ENSG00000134318;	intron:11286539-11286639,intron:11287655-11287736,intron:11288350-11288449	Cirrho_1,Cirrho_3,Normal_1,Normal_2	5,8,10,9	2,6,5,3	ROCK2	Rho binding domain||Rho-associated protein kinase 2, HR1 domain||Protein kinase, ATP binding site||PH-like domain superfamily||-||Serine/threonine-protein kinase, active site||Rho-associated protein kinase 1/2||Protein kinase C-like, phorbol ester/diacylglycerol-binding domain||Rho-associated protein kinase LET-502||Pleckstrin homology domain||AGC-kinase, C-terminal||Protein kinase domain||Protei…	5	0	8	10	9	0	39.4571	0	64.6606	55.3489	24.9944	0	5.62503	4.40273	0.32743	0.86589	0.98966	FALSE
hsa_circ_0007325	2	26373366	26375148	+	1782	372	ENSG00000138018;	exon:26373367-26373629,exon:26375040-26375148	Cirrho_1,Cirrho_2,Cirrho_3,Normal_2,Normal_3	5,4,8,40,7	55,60,38,393,71	SELENOI	CDP-alcohol phosphatidyltransferase||Choline/ethanolamine phosphotransferase	5	4	8	0	40	7	39.4571	23.5401	64.6606	0	111.086	55.2238	6.92754	9.60308	-0.49048	0.75424	0.97583	FALSE
hsa_circ_0007324	4	86772777	86775652	+	2875	723	ENSG00000163629;	exon:86772778-86772958,exon:86774373-86774531,exon:86775442-86775652	Cirrho_1,Cirrho_2,Normal_1	16,4,11	26,3,0	PTPN13	FERM domain||KIND domain||Band 4.1 domain||FERM, N-terminal||PDZ superfamily||Tyrosine specific protein phosphatases domain||FERM superfamily, second domain||Protein-tyrosine phosphatase-like||FERM/acyl-CoA-binding protein superfamily||PAZ domain superfamily||PDZ domain||FERM, C-terminal PH-like domain||PTP type protein phosphatase||Protein-tyrosine phosphatase, catalytic||Ubiquitin-like domain s…	16	4	0	11	0	0	126.263	23.5401	0	60.8838	0	0	7.85877	3.18095	1.3053	0.54818	0.96613	FALSE
hsa_circ_0031357	14	24210347	24211829	-	1482	579	ENSG00000254692;ENSG00000260669;ENSG00000254505;	exon:24211680-24211829	Cirrho_1,Normal_1,Normal_2,Normal_3	2,5,9,3	162,96,204,97	AL136295.1;--;CHMP4A	-	2	0	0	5	9	3	15.7828	0	0	27.6745	24.9944	23.6673	0.819532	4.19443	-2.3776	0.32164	0.96613	FALSE
novel_circ_0006836	15	44337762	44339481	+	1719	321	ENSG00000166734;	intron:44337763-44337907,intron:44338237-44338317,intron:44339384-44339481	Cirrho_1	5	14	CASC4	-||Cancer susceptibility candidate 4||GOLM1/CASC4 family	5	0	0	0	0	0	39.4571	0	0	0	0	0	2.04883	0	3.7699	0.34082	0.96613	FALSE
novel_circ_0010420	18	63399241	63400703	-	1462	385	ENSG00000119541;	exon:63399242-63399323,exon:63400048-63400196,exon:63400547-63400703	Cirrho_1,Normal_1	2,3	71,28	VPS4B	AAA ATPase, AAA+ lid domain||ATPase, AAA-type, core||-||MIT domain superfamily||MIT||P-loop containing nucleoside triphosphate hydrolase||ATPase, AAA-type, conserved site||AAA+ ATPase domain||Vps4 oligomerisation, C-terminal	2	0	0	3	0	0	15.7828	0	0	16.6047	0	0	0.819532	0.867531	-0.088614	0.98208	0.99737	FALSE
novel_circ_0010421	18	63400047	63400703	-	656	304	ENSG00000119541;	exon:63400048-63400196,exon:63400547-63400703	Normal_1	4	21	VPS4B	AAA ATPase, AAA+ lid domain||ATPase, AAA-type, core||-||MIT domain superfamily||MIT||P-loop containing nucleoside triphosphate hydrolase||ATPase, AAA-type, conserved site||AAA+ ATPase domain||Vps4 oligomerisation, C-terminal	0	0	0	4	0	0	0	0	0	22.1396	0	0	0	1.15671	-2.4229	0.54191	0.96613	FALSE
novel_circ_0016846	2	179444875	179446770	-	1895	101	ENSG00000144331;	exon:179444876-179444977	Cirrho_1,Normal_1,Normal_3	6,10,3	15,8,0	ZNF385B	Zinc finger C2H2 superfamily||Matrin/U1-C-like, C2H2-type zinc finger||-||Zinc finger C2H2-type	6	0	0	10	0	3	47.3485	0	0	55.3489	0	23.6673	2.4586	4.12936	-0.7452	0.76314	0.97825	FALSE
novel_circ_0001991	11	125385550	125398062	+	12512	359	ENSG00000165495;	exon:125385551-125385722,exon:125397874-125398062	Cirrho_1	5	4	PKNOX2	-||Homeobox domain||Homeobox protein PKNOX/Meis, N-terminal||Homeobox KN domain||Homeobox-like domain superfamily	5	0	0	0	0	0	39.4571	0	0	0	0	0	2.04883	0	3.7699	0.34082	0.96613	FALSE
novel_circ_0010936	19	36449398	36450001	-	603	602	ENSG00000186017;	exon:36449399-36450001	Cirrho_2,Normal_1,Normal_2	15,14,17	0,12,18	ZNF566	KRAB domain superfamily||Zinc finger C2H2 superfamily||Zinc finger C2H2-type||Krueppel-associated box	0	15	0	14	17	0	0	88.2753	0	77.4885	47.2116	0	4.88443	6.90251	-0.49032	0.81421	0.98124	FALSE
hsa_circ_0085125	8	100268784	100288267	-	19483	1284	ENSG00000034677;	exon:100268785-100268947	Cirrho_3,Normal_1,Normal_3	11,10,7	80,46,84	RNF19A	Zinc finger, RING/FYVE/PHD-type||-||IBR domain||E3 ubiquitin ligase RBR family||Zinc finger, RING-type	0	0	11	10	0	7	0	0	88.9083	55.3489	0	55.2238	4.91727	5.77948	-0.2329	0.91565	0.99445	FALSE
hsa_circ_0061570	21	33856735	33867331	+	10596	512	ENSG00000205726;	exon:33856736-33856857,exon:33858686-33858792	Cirrho_1,Cirrho_2,Cirrho_3,Normal_1,Normal_3	5,5,13,9,11	5,0,1,1,3	ITSN1	Dbl homology (DH) domain superfamily||Guanine-nucleotide dissociation stimulator, CDC24, conserved site||PH-like domain superfamily||EH domain||-||EF-hand domain pair||C2 domain||SH3 domain||Dbl homology (DH) domain||EF-hand domain||C2 domain superfamily||EF-Hand 1, calcium-binding site||SH3-like domain superfamily||Pleckstrin homology domain	5	5	13	9	0	11	39.4571	29.4251	105.073	49.814	0	86.7802	9.48829	7.14043	0.43083	0.78581	0.98124	FALSE
hsa_circ_0065052	3	44945167	44959460	-	14293	455	ENSG00000163812;	exon:44945168-44945292,exon:44959131-44959460	Cirrho_2,Normal_1	9,7	64,27	ZDHHC3	-||Palmitoyltransferase, DHHC domain	0	9	0	7	0	0	0	52.9652	0	38.7442	0	0	2.93066	2.02424	0.55032	0.85228	0.98665	FALSE
hsa_circ_0061687	21	37238459	37240639	-	2180	294	ENSG00000157538;	exon:37238460-37238609,exon:37240496-37240639	Cirrho_1,Cirrho_2,Cirrho_3,Normal_1,Normal_3	2,3,5,6,3	82,81,67,78,68	VPS26C	Vacuolar protein sorting protein 26 related||Arrestin, C-terminal||Immunoglobulin E-set	2	3	5	6	0	3	15.7828	17.6551	40.4129	33.2094	0	23.6673	4.03154	2.97265	0.46101	0.81615	0.98124	FALSE
novel_circ_0000323	10	12094072	12101181	+	7109	198	ENSG00000181192;	exon:12094073-12094271	Cirrho_2	4	414	DHTKD1	Transketolase-like, pyrimidine-binding domain||Multifunctional 2-oxoglutarate metabolism enzyme, C-terminal||2-oxoglutarate dehydrogenase E1 component||Thiamin diphosphate-binding fold||Dehydrogenase, E1 component	0	4	0	0	0	0	0	23.5401	0	0	0	0	1.30251	0	3.1402	0.43073	0.96613	FALSE
novel_circ_0000161	10	110894090	110898343	+	4253	279	ENSG00000150593;	exon:110894091-110894198,exon:110894412-110894522,exon:110898281-110898343	Cirrho_2,Normal_2	6,12	31,54	PDCD4	Armadillo-type fold||Initiation factor eIF-4 gamma, MA3||MIF4G-like domain superfamily||Programmed cell death protein 4	0	6	0	0	12	0	0	35.3101	0	0	33.3258	0	1.95377	2.01461	-0.05969	0.98485	0.99737	FALSE
novel_circ_0028877	9	112078537	112102285	-	23748	295	ENSG00000106868;	exon:112078538-112078724,exon:112102176-112102285	Cirrho_3	6	18	SUSD1	-||EGF-type aspartate/asparagine hydroxylation site||Sushi/SCR/CCP domain||EGF-like domain||EGF-like calcium-binding domain||EGF-like calcium-binding, conserved site||EGF-like, conserved site||Growth factor receptor cysteine-rich domain superfamily||Sushi/SCR/CCP superfamily	0	0	6	0	0	0	0	0	48.4954	0	0	0	2.68215	0	4.1534	0.29253	0.96613	FALSE
novel_circ_0000163	10	110951607	110985765	+	34158	321	ENSG00000108061;	exon:110951608-110951792,exon:110985628-110985765	Cirrho_2	4	15	SHOC2	Leucine-rich repeat, typical subtype||Leucine-rich repeat||BspA type Leucine rich repeat region||Leucine-rich repeat domain superfamily	0	4	0	0	0	0	0	23.5401	0	0	0	0	1.30251	0	3.1402	0.43073	0.96613	FALSE
novel_circ_0028555	8	91018389	91021404	-	3015	123	ENSG00000155099;	exon:91018390-91018513	Cirrho_1,Cirrho_2,Cirrho_3	9,3,5	35,16,34	PIP4P2	-||Phosphatidylinositol 4,5-bisphosphate 4-phosphatase	9	3	5	0	0	0	71.0227	17.6551	40.4129	0	0	0	6.8999	0	5.5217	0.019332	0.96613	TRUE
novel_circ_0000166	10	110964124	111000545	+	36421	130	ENSG00000108061;	exon:111000415-111000545	Normal_2	6	34	SHOC2	Leucine-rich repeat, typical subtype||Leucine-rich repeat||BspA type Leucine rich repeat region||Leucine-rich repeat domain superfamily	0	0	0	0	6	0	0	0	0	0	16.6629	0	0	1.00731	-2.2706	0.5683	0.96613	FALSE
novel_circ_0017223	2	203459906	203461925	-	2019	357	ENSG00000173166;	exon:203459907-203460028,exon:203461249-203461408,exon:203461848-203461925	Cirrho_2	3	65	RAPH1	GRB/APBB1IP||Ubiquitin-like domain superfamily||Ras-associating (RA) domain||Pleckstrin homology domain||PH-like domain superfamily||APBB1IP, PH domain	0	3	0	0	0	0	0	17.6551	0	0	0	0	0.976886	0	2.7312	0.49589	0.96613	FALSE
novel_circ_0011339	19	8536251	8537055	-	804	348	ENSG00000142347;	exon:8536252-8536396,exon:8536499-8536597,exon:8536949-8537055	Cirrho_1	4	24	MYO1F	Class I myosin tail homology domain||-||Kinesin motor domain superfamily||Unconventional myosin-Ie/If, SH3 domain||IQ motif, EF-hand binding site||SH3 domain||P-loop containing nucleoside triphosphate hydrolase||Class I myosin, motor domain||Myosin head, motor domain||SH3-like domain superfamily	4	0	0	0	0	0	31.5657	0	0	0	0	0	1.63906	0	3.4472	0.38527	0.96613	FALSE
novel_circ_0008668	17	17214984	17222661	-	7677	236	ENSG00000154803;	exon:17214985-17215090,exon:17215185-17215316	Normal_1	3	64	FLCN	Folliculin/SMCR8, N-terminal||Folliculin||Folliculin, C-terminal||Folliculin/SMCR8, tripartite DENN domain	0	0	0	3	0	0	0	0	0	16.6047	0	0	0	0.867531	-2.0074	0.61524	0.96613	FALSE
novel_circ_0009291	17	50984922	50995533	-	10611	361	ENSG00000008294;	exon:50984923-50984990,exon:50985698-50985778,exon:50987112-50987237,exon:50995444-50995533	Normal_3	7	44	SPAG9	WD40-repeat-containing domain superfamily||RH1 domain||WD40/YVTN repeat-like-containing domain superfamily||JNK/Rab-associated protein-1, N-terminal||JNK-interacting protein, leucine zipper II||RH2 domain||JNK-interacting protein 3/4||-	0	0	0	0	0	7	0	0	0	0	0	55.2238	0	2.88771	-3.7249	0.3393	0.96613	FALSE
novel_circ_0026669	7	33336440	33349170	+	12730	412	ENSG00000122507;	exon:33336441-33336622,exon:33340897-33340973,exon:33344581-33344634,exon:33349068-33349170	Cirrho_1	9	21	BBS9	Parathyroid hormone-responsive B1||PTHB1, N-terminal domain||PTHB1, C-terminal domain||-	9	0	0	0	0	0	71.0227	0	0	0	0	0	3.68789	0	4.6188	0.19354	0.96613	FALSE
hsa_circ_0004368	6	138943512	138944622	-	1110	352	ENSG00000135597;	exon:138943513-138943576,exon:138943853-138944015,exon:138944498-138944622	Cirrho_1,Cirrho_2,Cirrho_3,Normal_1,Normal_2,Normal_3	260,295,75,309,249,161	26,25,46,71,67,26	REPS1	RalBP1-associated Eps domain-containing protein 1||EF-hand domain pair||EH domain||-||EF-Hand 1, calcium-binding site||EF-hand domain	260	295	75	309	249	161	2051.77	1736.08	606.193	1710.28	691.511	1270.15	236.126	197.576	0.25836	0.75073	0.97391	FALSE
hsa_circ_0024970	12	878211	882073	+	3862	1149	ENSG00000060237;	exon:878212-878361,exon:881692-881789,exon:881911-882073	Normal_1	2	45	WNK1	Protein kinase-like domain superfamily||-||Protein kinase domain||Serine/threonine-protein kinase, active site||Serine/threonine-protein kinase OSR1/WNK, CCT domain	0	0	0	2	0	0	0	0	0	11.0698	0	0	0	0.578354	-1.4421	0.72056	0.97096	FALSE
hsa_circ_0010389	1	19243613	19244015	-	402	160	ENSG00000127463;	exon:19243614-19244015	Cirrho_2	3	34	EMC1	ER membrane protein complex subunit 1||ER membrane protein complex subunit 1, C-terminal||-||Quinoprotein alcohol dehydrogenase-like superfamily||Pyrrolo-quinoline quinone repeat	0	3	0	0	0	0	0	17.6551	0	0	0	0	0.976886	0	2.7312	0.49589	0.96613	FALSE
hsa_circ_0004367	15	65722847	65756472	-	33625	1610	ENSG00000174485;	exon:65722848-65722948,exon:65756140-65756472	Cirrho_2	7	60	DENND4A	cDENN domain||MABP domain||Tetratricopeptide-like helical domain superfamily||-||uDENN domain||dDENN domain||Tripartite DENN domain||Pentatricopeptide repeat	0	7	0	0	0	0	0	41.1951	0	0	0	0	2.2794	0	3.9392	0.3189	0.96613	FALSE
hsa_circ_0004364	7	130039463	130049144	-	9681	347	ENSG00000091732;	exon:130039464-130039547	Cirrho_1,Cirrho_2,Cirrho_3,Normal_1,Normal_2,Normal_3	32,63,7,61,80,33	27,25,13,24,18,47	ZC3HC1	Zinc finger, C3HC-like||-||Nuclear-interacting partner of ALK/Rsm1-like	32	63	7	61	80	33	252.525	370.756	56.578	337.628	222.172	260.341	36.7563	44.684	-0.27675	0.77275	0.98051	FALSE
hsa_circ_0004365	7	80789305	80810701	-	21396	907	ENSG00000075223;	exon:80789306-80789528,exon:80805639-80805758,exon:80810611-80810701	Cirrho_1,Cirrho_2,Normal_1,Normal_3	10,11,22,8	7,2,6,0	SEMA3C	PSI domain||Semaphorin||Sema domain||Immunoglobulin-like fold||Sema domain superfamily||-||Immunoglobulin-like domain||Immunoglobulin-like domain superfamily||Immunoglobulin subtype||Immunoglobulin I-set||WD40/YVTN repeat-like-containing domain superfamily	10	11	0	22	0	8	78.9141	64.7352	0	121.768	0	63.1129	7.67958	9.66214	-0.31685	0.8572	0.9881	FALSE
hsa_circ_0000860	18	79695224	79697988	+	2764	307	ENSG00000060069;	exon:79695225-79695308,exon:79695977-79696070,exon:79697860-79697988	Cirrho_1,Cirrho_2,Cirrho_3,Normal_1,Normal_2,Normal_3	4,34,25,18,16,8	42,27,58,29,25,43	CTDP1	HAD superfamily||FCP1 homology domain||BRCT domain||FCP1-like phosphatase, phosphatase domain||FCP1-like phosphatase, C-terminal||BRCT domain superfamily||HAD-like superfamily||CTD phosphatase Fcp1	4	34	25	18	16	8	31.5657	200.091	202.064	99.6281	44.4344	63.1129	23.886	11.1916	1.0979	0.33217	0.96613	FALSE
hsa_circ_0000647	15	84680712	84691644	-	10932	380	ENSG00000140612;	exon:84680713-84680832,exon:84691535-84691644	Cirrho_1,Cirrho_2,Cirrho_3,Normal_1,Normal_2,Normal_3	74,76,89,103,218,44	13,2,4,5,20,3	SEC11A	Peptidase S26B||Peptidase S26A, signal peptidase I, serine active site||Signal peptidase complex catalytic subunit SEC11A||Peptidase S26A, signal peptidase I, conserved site||-||Peptidase S24/S26A/S26B/S26C||LexA/Signal peptidase-like superfamily	74	76	89	103	218	44	583.965	447.261	719.349	570.094	605.419	347.121	94.8556	84.5353	0.16229	0.83903	0.98514	FALSE
hsa_circ_0004361	13	113520615	113539507	+	18892	465	ENSG00000150403;	exon:113520616-113520733,exon:113534045-113534240,exon:113539357-113539507	Cirrho_1,Cirrho_2,Cirrho_3,Normal_1,Normal_2,Normal_3	12,46,22,63,233,14	51,40,104,124,224,61	TMCO3	-||Cation/H+ exchanger||Sodium/solute symporter superfamily	12	46	22	63	233	14	94.697	270.711	177.817	348.698	647.077	110.448	29.7306	63.1106	-1.0894	0.2704	0.96613	FALSE
novel_circ_0024995	6	24445545	24449899	-	4354	277	ENSG00000112293;	exon:24445546-24445639,exon:24448134-24448208,exon:24449789-24449899	Cirrho_1,Cirrho_2,Normal_2	5,9,6	119,374,33	GPLD1	Integrin alpha beta-propellor||Integrin alpha, N-terminal||FG-GAP repeat||Glycoprotein phospholipase D||Phospholipase C/D	5	9	0	0	6	0	39.4571	52.9652	0	0	16.6629	0	4.97949	1.00731	2.2095	0.37073	0.96613	FALSE
hsa_circ_0007149	4	1228198	1241519	-	13321	495	ENSG00000159692;	exon:1228199-1228343,exon:1238183-1238337,exon:1241325-1241519	Cirrho_1,Cirrho_3,Normal_1,Normal_2,Normal_3	3,12,5,23,34	314362351701516	CTBP1	D-isomer specific 2-hydroxyacid dehydrogenase, catalytic domain||-||NAD(P)-binding domain superfamily||D-isomer specific 2-hydroxyacid dehydrogenase, NAD-binding domain conserved site||D-isomer specific 2-hydroxyacid dehydrogenase, NAD-binding domain conserved site 1||D-isomer specific 2-hydroxyacid dehydrogenase, NAD-binding domain	3	0	12	5	23	34	23.6742	0	96.9909	27.6745	63.8745	268.23	6.59359	19.3333	-1.5611	0.29055	0.96613	FALSE
novel_circ_0003542	12	122508217	122515227	-	7010	308	ENSG00000111011;	exon:122508218-122508447,exon:122511109-122511188	Normal_3	10	1	RSRC2	-||Small acidic protein-like domain	0	0	0	0	0	10	0	0	0	0	0	78.8911	0	4.12531	-4.2412	0.22084	0.96613	FALSE
hsa_circ_0007147	3	33411580	33425741	-	14161	442	ENSG00000153560;	exon:33411581-33411687,exon:33412722-33412827,exon:33416006-33416100,exon:33416758-33416834,exon:33425590-33425741	Cirrho_2,Cirrho_3,Normal_1,Normal_2	23,3,5,18	90,28,64,111	UBP1	-||CP2 transcription factor||Upstream-binding protein 1, SAM domain||SAM domain||Sterile alpha motif/pointed domain superfamily||Transcription factor CP2-like	0	23	3	5	18	0	0	135.355	24.2477	27.6745	49.9888	0	8.83053	4.4678	0.96173	0.60217	0.96613	FALSE
hsa_circ_0007146	16	5027134	5028185	-	1051	420	ENSG00000103174;	exon:5027135-5027198,exon:5027278-5027379,exon:5027846-5027893,exon:5027980-5028185	Cirrho_1,Cirrho_2,Normal_1,Normal_2,Normal_3	6,21,15,6,10	73,51,42,62,103	NAGPA	-||EGF-like domain||Phosphodiester glycosidase||EGF-like, conserved site	6	21	0	15	6	10	47.3485	123.585	0	83.0234	16.6629	78.8911	9.2968	9.47026	-0.0020968	0.99889	0.9996	FALSE
hsa_circ_0007144	18	8076454	8143779	+	67325	859	ENSG00000173482;	exon:8076455-8076564,exon:8088749-8088851,exon:8114791-8114827,exon:8143647-8143779	Normal_2,Normal_3	9,10	68,39	PTPRM	Fibronectin type III||Concanavalin A-like lectin/glucanase domain superfamily||Protein-tyrosine phosphatase, catalytic||PTP type protein phosphatase||Immunoglobulin-like domain||Protein-tyrosine phosphatase, active site||Fibronectin type III superfamily||Immunoglobulin-like domain superfamily||Immunoglobulin subtype||Immunoglobulin-like fold||Immunoglobulin||Protein-tyrosine phosphatase-like||-||…	0	0	0	0	9	10	0	0	0	0	24.9944	78.8911	0	5.63626	-4.6989	0.092352	0.96613	FALSE
hsa_circ_0007142	10	126970701	126990603	+	19902	427	ENSG00000150760;	exon:126970702-126970785,exon:126977948-126977988,exon:126981918-126981973,exon:126987521-126987617,exon:126990455-126990603	Cirrho_1,Cirrho_2,Cirrho_3,Normal_1,Normal_2,Normal_3	23,34,44,40,77,43	80,83,51,135,57,99	DOCK1	C2 domain superfamily||Dedicator of cytokinesis||DHR-1 domain||SH3-like domain superfamily||Dedicator of cytokinesis, N-terminal domain||Dedicator of cytokinesis, C-terminal||Dedicator of cytokinesis protein 1/5||DHR-2 domain||Armadillo-type fold||SH3 domain	23	34	44	40	77	43	181.503	200.091	355.633	221.396	213.841	339.232	40.1651	42.233	-0.071897	0.93468	0.99445	FALSE
novel_circ_0017222	2	203454429	203461925	-	7496	346	ENSG00000173166;	exon:203454430-203454540,exon:203461249-203461408,exon:203461848-203461925	Cirrho_2,Cirrho_3,Normal_1,Normal_2	3,2,7,6	53,29,45,38	RAPH1	GRB/APBB1IP||Ubiquitin-like domain superfamily||Ras-associating (RA) domain||Pleckstrin homology domain||PH-like domain superfamily||APBB1IP, PH domain	0	3	2	7	6	0	0	17.6551	16.1651	38.7442	16.6629	0	1.87093	3.03154	-0.70459	0.76826	0.97979	FALSE
novel_circ_0022699	5	131698916	131744690	-	45774	211	ENSG00000217128;	exon:131698917-131699002,exon:131744564-131744690	Cirrho_3,Normal_2	2,8	110,64	FNIP1	Folliculin-interacting protein, middle domain||Folliculin-interacting protein family||Folliculin-interacting protein, C-terminal domain||Tripartite DENN domain, FNIP1/2-type||Folliculin-interacting protein, N-terminal domain	0	0	2	0	8	0	0	0	16.1651	0	22.2172	0	0.894049	1.34307	-0.64717	0.86715	0.98975	FALSE
novel_circ_0005822	14	39064912	39076093	-	11181	476	ENSG00000100934;	exon:39064913-39064993,exon:39067173-39067296,exon:39074415-39074530,exon:39075935-39076093	Cirrho_2	6	138	SEC23A	Zinc finger, Sec23/Sec24-type||von Willebrand factor A-like domain superfamily||Zinc finger, Sec23/Sec24-type superfamily||Gelsolin-like domain superfamily||Gelsolin-like domain||Sec23/Sec24, trunk domain||Sec23, C-terminal||Sec23/Sec24 helical domain superfamily||Protein transport protein Sec23||ADF-H/Gelsolin-like domain superfamily||Sec23/Sec24 beta-sandwich||Sec23/Sec24, helical domain	0	6	0	0	0	0	0	35.3101	0	0	0	0	1.95377	0	3.7187	0.34764	0.96613	FALSE
novel_circ_0013410	1	243330539	243344331	+	13792	402	ENSG00000054282;	exon:243330540-243330692,exon:243341039-243341173,exon:243344215-243344331	Cirrho_1,Cirrho_3,Normal_1,Normal_2,Normal_3	8,4,5,5,4	57,49,100,80,69	SDCCAG8	Serologically defined colon cancer antigen 8	8	0	4	5	5	4	63.1313	0	32.3303	27.6745	13.8858	31.5564	5.06623	3.93543	0.36575	0.83892	0.98514	FALSE
hsa_circ_0031568	14	31364188	31387375	-	23187	1138	ENSG00000129493;ENSG00000203546;	exon:31364189-31364298,exon:31387120-31387375	Normal_2	3	337	HEATR5A;AL139353.1	-	0	0	0	0	3	0	0	0	0	0	8.33146	0	0	0.503653	-1.3518	0.73768	0.97096	FALSE
hsa_circ_0036249	15	73116539	73136027	+	19488	885	ENSG00000067141;	exon:73116540-73116857	Cirrho_2,Normal_3	5,4	47,12	NEO1	Immunoglobulin-like domain||Immunoglobulin-like domain superfamily||Immunoglobulin I-set||Immunoglobulin subtype||Fibronectin type III superfamily||Fibronectin type III||Immunoglobulin subtype 2||Neogenin, C-terminal||Immunoglobulin-like fold||Neogenin	0	5	0	0	0	4	0	29.4251	0	0	0	31.5564	1.62814	1.65012	0.042752	0.98993	0.99846	FALSE
novel_circ_0016840	2	178591138	178600667	+	9529	366	ENSG00000237298;	exon:178591139-178591314,exon:178600476-178600667	Cirrho_1,Cirrho_2,Normal_1,Normal_2,Normal_3	5,18,21,12,6	11,27,4,10,10	--	-	5	18	0	21	12	6	39.4571	105.93	0	116.233	33.3258	47.3347	7.91014	10.5625	-0.4001	0.78771	0.98124	FALSE
hsa_circ_0040000	16	68875153	68880630	+	5477	383	ENSG00000103047;	exon:68875154-68875290,exon:68878118-68878280,exon:68880548-68880630	Cirrho_1,Cirrho_2,Normal_2,Normal_3	18,10,12,6	24,17,24,35	TANGO6	Armadillo-like helical||TANGO6/Rtp1||Armadillo-type fold||RNA polymerase II assembly factor Rtp1, C-terminal domain 2||-||RNA polymerase II assembly factor Rtp1, C-terminal	18	10	0	0	12	6	142.045	58.8502	0	0	33.3258	47.3347	10.6321	4.48979	1.2504	0.47913	0.96613	FALSE
hsa_circ_0031564	14	31349788	31387375	-	37587	1775	ENSG00000129493;ENSG00000203546;	exon:31349789-31349979,exon:31350612-31350717,exon:31386420-31386575,exon:31387120-31387375	Normal_2	28	290	HEATR5A;AL139353.1	-	0	0	0	0	28	0	0	0	0	0	77.7603	0	0	4.70076	-4.4624	0.17502	0.96613	FALSE
novel_circ_0024801	6	161022009	161034449	+	12440	407	ENSG00000085511;	intron:161022010-161022227,intron:161034259-161034449	Cirrho_1,Cirrho_2,Cirrho_3,Normal_1,Normal_2,Normal_3	4,16,38,19,61,9	27,30,41,82,148,14	MAP3K4	Protein kinase, ATP binding site||Serine/threonine-protein kinase, active site||Protein kinase domain||-||Protein kinase-like domain superfamily	4	16	38	19	61	9	31.5657	94.1603	307.138	105.163	169.406	71.002	23.8361	19.4481	0.27899	0.80525	0.98124	FALSE
novel_circ_0025567	6	82202527	82212793	-	10266	519	ENSG00000005700;	exon:82202528-82202645,exon:82204857-82204958,exon:82210814-82210910,exon:82211367-82211404,exon:82211490-82211572,exon:82212707-82212793	Normal_1,Normal_2	4,13	50111	IBTK	SKP1/BTB/POZ domain superfamily||Ankyrin repeat-containing domain superfamily||Ankyrin repeat-containing domain||Ankyrin repeat||Regulator of chromosome condensation, RCC1||BTB/POZ domain||-||Regulator of chromosome condensation 1/beta-lactamase-inhibitor protein II	0	0	0	4	13	0	0	0	0	22.1396	36.103	0	0	3.3392	-3.9678	0.22627	0.96613	FALSE
novel_circ_0025566	6	82196297	82201482	-	5185	215	ENSG00000005700;	exon:82196298-82196401,exon:82200141-82200253	Cirrho_1,Cirrho_2	3,2	49,68	IBTK	SKP1/BTB/POZ domain superfamily||Ankyrin repeat-containing domain superfamily||Ankyrin repeat-containing domain||Ankyrin repeat||Regulator of chromosome condensation, RCC1||BTB/POZ domain||-||Regulator of chromosome condensation 1/beta-lactamase-inhibitor protein II	3	2	0	0	0	0	23.6742	11.77	0	0	0	0	1.88056	0	3.6523	0.35661	0.96613	FALSE
hsa_circ_0031560	14	31347747	31374968	-	27221	1160	ENSG00000203546;ENSG00000129493;	exon:31347748-31347907,exon:31364189-31364298,exon:31371810-31371909,exon:31374816-31374968	Normal_1,Normal_2	15,41	43351	AL139353.1;HEATR5A	-	0	0	0	15	41	0	0	0	0	83.0234	113.863	0	0	11.2209	-5.7115	0.013509	0.96613	TRUE
novel_circ_0025560	6	82057938	82086020	-	28082	399	ENSG00000226453;	intron:82057939-82058005,intron:82072177-82072245,intron:82085755-82086020	Normal_2	12	17	--	-	0	0	0	0	12	0	0	0	0	0	33.3258	0	0	2.01461	-3.2486	0.41013	0.96613	FALSE
novel_circ_0025563	6	82191072	82196446	-	5374	143	ENSG00000005700;	exon:82191073-82191216	Cirrho_2	4	45	IBTK	SKP1/BTB/POZ domain superfamily||Ankyrin repeat-containing domain superfamily||Ankyrin repeat-containing domain||Ankyrin repeat||Regulator of chromosome condensation, RCC1||BTB/POZ domain||-||Regulator of chromosome condensation 1/beta-lactamase-inhibitor protein II	0	4	0	0	0	0	0	23.5401	0	0	0	0	1.30251	0	3.1402	0.43073	0.96613	FALSE
hsa_circ_0031563	14	31349788	31364298	-	14510	747	ENSG00000129493;ENSG00000203546;	exon:31349789-31349979,exon:31350612-31350717,exon:31358894-31359057,exon:31364189-31364298	Normal_1,Normal_2	4,27	35360	HEATR5A;AL139353.1	-	0	0	0	4	27	0	0	0	0	22.1396	74.9831	0	0	5.68958	-4.7375	0.088209	0.96613	FALSE
hsa_circ_0005897	6	47253255	47286595	-	33340	1413	ENSG00000146072;	exon:47253256-47253521	Cirrho_2	8	0	TNFRSF21	Tyrosine-protein kinase ephrin type A/B receptor-like||Tumour necrosis factor receptor 21||Death domain||Death-like domain superfamily||Tumor necrosis factor receptor 21, death domain||TNFR/NGFR cysteine-rich region||Tumor necrosis factor receptor 21, N-terminal	0	8	0	0	0	0	0	47.0801	0	0	0	0	2.60503	0	4.1304	0.29529	0.96613	FALSE
hsa_circ_0001101	2	223881941	223895630	-	13689	466	ENSG00000085449;ENSG00000286239;	exon:223881942-223882072,exon:223894234-223894339,exon:223895504-223895630	Cirrho_3	4	37	WDFY1;AC093884.1	-	0	0	4	0	0	0	0	0	32.3303	0	0	0	1.7881	0	3.5646	0.3687	0.96613	FALSE
novel_circ_0013290	1	234446802	234472811	-	26009	585	ENSG00000059588;	exon:234446803-234446975,exon:234448480-234448579,exon:234467502-234467650,exon:234471188-234471257,exon:234472714-234472811	Cirrho_2,Normal_1,Normal_2,Normal_3	4,30,37,11	34,77,119,37	TARBP1	Alpha/beta knot methyltransferases||tRNA (guanine-N1-)-methyltransferase, N-terminal||Armadillo-type fold||tRNA/rRNA methyltransferase, SpoU type||Probable methyltransferase TARBP1	0	4	0	30	37	11	0	23.5401	0	166.047	102.755	86.7802	1.30251	19.4249	-3.8027	0.015285	0.96613	TRUE
hsa_circ_0080358	7	66771882	66783841	+	11959	530	ENSG00000284461;ENSG00000154710;	exon:66771883-66772078,exon:66775227-66775393,exon:66783675-66783841	Normal_2	5	24	AC027644.4;RABGEF1	-	0	0	0	0	5	0	0	0	0	0	13.8858	0	0	0.839421	-2.0157	0.61373	0.96613	FALSE
hsa_circ_0055554	2	88182698	88183073	+	375	275	ENSG00000144115;	exon:88182699-88182847,exon:88182948-88183073	Cirrho_1,Cirrho_2,Cirrho_3,Normal_1,Normal_2,Normal_3	8,27,4,7,31,11	37,48,21,16,21,69	THNSL2	Threonine synthase, N-terminal||Threonine synthase-like||Threonine synthase, N-terminal domain superfamily||Tryptophan synthase beta subunit-like PLP-dependent enzyme||Pyridoxal-phosphate dependent enzyme	8	27	4	7	31	11	63.1313	158.895	32.3303	38.7442	86.0917	86.7802	13.8582	11.7665	0.24327	0.8391	0.98514	FALSE
hsa_circ_0005899	1	235830225	235833667	-	3442	289	ENSG00000143669;	exon:235830226-235830424,exon:235833578-235833667	Cirrho_1,Cirrho_2,Cirrho_3,Normal_1,Normal_2	9,14,4,8,3	5,18,8,3,1	LYST	WD40/YVTN repeat-like-containing domain superfamily||BEACH domain superfamily||BEACH domain||WD40-repeat-containing domain superfamily||Lysosomal-trafficking regulator||PH-BEACH domain||WD40 repeat, conserved site||WD40-repeat-containing domain||WD40 repeat||Armadillo-type fold	9	14	4	8	3	0	71.0227	82.3903	32.3303	44.2791	8.33146	0	10.0348	2.81707	1.8224	0.25761	0.96613	FALSE
hsa_circ_0005898	10	93381218	93389154	-	7936	420	ENSG00000138119;	exon:93381219-93381396,exon:93387797-93387913,exon:93389030-93389154	Cirrho_1,Cirrho_2,Cirrho_3,Normal_1,Normal_3	32,20,4,8,16	40,21,1,21,8	MYOF	Ferlin, third C2 domain||C2 domain||Ferlin, C-terminal domain||Ferlin family||-||Peroxin/Ferlin domain||Ferlin A-domain||Myoferlin||C2 domain superfamily||Ferlin, first C2 domain||FerIin domain||Ferlin, fourth C2 domain||Ferlin B-domain||Ferlin, fifth C2 domain||Ferlin, second C2 domain||Ferlin, sixth C2 domain	32	20	4	8	0	16	252.525	117.7	32.3303	44.2791	0	126.226	21.4132	8.9139	1.295	0.36986	0.96613	FALSE
novel_circ_0007385	15	69210315	69229501	+	19186	246	ENSG00000138604;	intron:69210316-69210406,intron:69222083-69222239	Cirrho_3,Normal_2	17,16	16,86	GLCE	D-glucuronyl C5-epimerase||D-glucuronyl C5-epimerase, C-terminal	0	0	17	0	16	0	0	0	137.404	0	44.4344	0	7.59942	2.68615	1.4499	0.55316	0.96613	FALSE
hsa_circ_0090740	X	53561755	53562929	-	1174	402	ENSG00000086758;	exon:53561756-53561924,exon:53562111-53562244,exon:53562831-53562929	Cirrho_1	2	34	HUWE1	E3 ubiquitin ligase, domain of unknown function DUF913||Armadillo-type fold||-||HUWE1/Rev1, ubiquitin binding region||HECT domain||WWE domain superfamily||UBA-like superfamily||HECT, E3 ligase catalytic domain||WWE domain||Ubiquitin-associated domain||HUWE1, UBA domain||E3 ubiquitin ligase, domain of unknown function DUF908	2	0	0	0	0	0	15.7828	0	0	0	0	0	0.819532	0	2.4436	0.54461	0.96613	FALSE
hsa_circ_0024834	11	128768117	128782023	+	13906	425	ENSG00000151702;	exon:128768118-128768272,exon:128772782-128772985,exon:128781958-128782023	Cirrho_1,Cirrho_2,Cirrho_3,Normal_1,Normal_3	9,6,4,5,17	69,46,16,39,49	FLI1	-||Friend leukemia integration 1 transcription factor||Ets domain||Friend leukemia integration 1 transcription factor, pointed domain||Winged helix DNA-binding domain superfamily||Winged helix-like DNA-binding domain superfamily||Sterile alpha motif/pointed domain superfamily||Pointed domain	9	6	4	5	0	17	71.0227	35.3101	32.3303	27.6745	0	134.115	7.42976	8.4589	-0.15975	0.92196	0.99445	FALSE
novel_circ_0009101	17	4209823	4235890	-	26067	118	ENSG00000185722;	exon:4235772-4235890	Normal_1	5	90	ANKFY1	Zinc finger, RING/FYVE/PHD-type||Ankyrin repeat-containing domain||Ankyrin repeat-containing domain superfamily||SKP1/BTB/POZ domain superfamily||BTB/POZ domain||Ankyrin repeat||FYVE zinc finger||Zinc finger, FYVE-related||-||Zinc finger, FYVE/PHD-type	0	0	0	5	0	0	0	0	0	27.6745	0	0	0	1.44588	-2.7451	0.48813	0.96613	FALSE
hsa_circ_0024837	11	129040927	129066868	-	25941	514	ENSG00000134909;	exon:129040928-129041009,exon:129062280-129062357,exon:129063902-129064024,exon:129064841-129064933,exon:129066731-129066868	Cirrho_1,Cirrho_2,Normal_1,Normal_2,Normal_3	13,13,12,24,8	36,50,39,39,33	ARHGAP32	Rho GTPase-activating protein domain||PX domain superfamily||SH3-like domain superfamily||Phox homologous domain||SH3 domain||Rho GTPase activation protein	13	13	0	12	24	8	102.588	76.5052	0	66.4187	66.6517	63.1129	9.56013	10.7996	-0.17154	0.90298	0.99378	FALSE
hsa_circ_0006487	15	65507242	65512564	-	5322	383	ENSG00000074603;	exon:65507243-65507355,exon:65512295-65512564	Cirrho_2,Normal_1,Normal_2	5,2,16	21,25,33	DPP8	Alpha/Beta hydrolase fold||Peptidase S9, prolyl oligopeptidase, catalytic domain||-||Dipeptidylpeptidase IV, N-terminal domain superfamily||Dipeptidylpeptidase IV, N-terminal domain	0	5	0	2	16	0	0	29.4251	0	11.0698	44.4344	0	1.62814	3.2645	-0.99694	0.70797	0.97096	FALSE
novel_circ_0008289	16	56748233	56758655	+	10422	309	ENSG00000102900;	exon:56748234-56748426,exon:56758538-56758655	Normal_1	7	7	NUP93	Nucleoporin interacting component Nup93/Nic96||-	0	0	0	7	0	0	0	0	0	38.7442	0	0	0	2.02424	-3.2307	0.41277	0.96613	FALSE
hsa_circ_0066378	3	58256561	58267345	+	10784	301	ENSG00000163686;	exon:58256562-58256705,exon:58267189-58267345	Cirrho_2,Normal_1,Normal_2	14,6,8	103,98,113	ABHD6	Epoxide hydrolase-like||-||Alpha/beta hydrolase fold-1||Alpha/Beta hydrolase fold	0	14	0	6	8	0	0	82.3903	0	33.2094	22.2172	0	4.5588	3.07814	0.56451	0.80828	0.98124	FALSE
novel_circ_0007386	15	69210315	69261329	+	51014	90	ENSG00000138604;	exon:69210316-69210406	Cirrho_1,Cirrho_2,Cirrho_3,Normal_1,Normal_2,Normal_3	8,37,36,96,410,8	12,32,24,50,79,19	GLCE	D-glucuronyl C5-epimerase||D-glucuronyl C5-epimerase, C-terminal	8	37	36	96	410	8	63.1313	217.746	290.973	531.35	1138.63	63.1129	31.4193	99.8937	-1.6733	0.12193	0.96613	FALSE
hsa_circ_0061655	21	36936448	36938994	-	2546	1107	ENSG00000159267;	exon:36938832-36938994	Normal_2	10	105	HLCS	Biotinyl protein ligase (BPL) and lipoyl protein ligase (LPL), catalytic domain||Biotin--acetyl-CoA-carboxylase ligase||-||Biotin-protein ligase, N-terminal||Biotin protein ligase, C-terminal	0	0	0	0	10	0	0	0	0	0	27.7715	0	0	1.67884	-2.9902	0.4492	0.96613	FALSE
hsa_circ_0062887	22	31265945	31268200	+	2255	463	ENSG00000182541;	exon:31266984-31267070,exon:31267776-31267907,exon:31268144-31268200	Cirrho_2,Normal_1,Normal_2,Normal_3	3,4,6,4	27,22,39,66	LIMK2	CPI-17||Zinc finger, LIM-type||Pentaxin, conserved site||Serine-threonine/tyrosine-protein kinase, catalytic domain||Protein kinase, ATP binding site||PDZ superfamily||Protein kinase-like domain superfamily||Protein kinase domain||PDZ domain||CPI-17 superfamily	0	3	0	4	6	4	0	17.6551	0	22.1396	16.6629	31.5564	0.976886	3.81414	-1.8961	0.43033	0.96613	FALSE
novel_circ_0028733	9	100346071	100349372	-	3301	188	ENSG00000136891;	exon:100349184-100349372	Cirrho_3	4	27	TEX10	Testis-expressed protein 10/pre-rRNA-processing protein Ipi1||HEAT, type 2||Armadillo-type fold||Armadillo-like helical||Pre-rRNA-processing protein Ipi1, N-terminal	0	0	4	0	0	0	0	0	32.3303	0	0	0	1.7881	0	3.5646	0.3687	0.96613	FALSE
hsa_circ_0062885	22	31258290	31260077	+	1787	435	ENSG00000182541;	exon:31258291-31258426,exon:31259889-31260077	Cirrho_1,Cirrho_2,Normal_1,Normal_2,Normal_3	8,10,15,7,4	44,38,72,24,120	LIMK2	CPI-17||Zinc finger, LIM-type||Pentaxin, conserved site||Serine-threonine/tyrosine-protein kinase, catalytic domain||Protein kinase, ATP binding site||PDZ superfamily||Protein kinase-like domain superfamily||Protein kinase domain||PDZ domain||CPI-17 superfamily	8	10	0	15	7	4	63.1313	58.8502	0	83.0234	19.4401	31.5564	6.53441	7.16297	-0.12019	0.93966	0.99445	FALSE
hsa_circ_0005133	6	30888687	30889430	+	743	743	ENSG00000204580;	exon:30888688-30888814,exon:30888908-30889010,exon:30889202-30889430	Cirrho_1,Cirrho_2,Normal_1,Normal_2,Normal_3	17,4,4,15,4	218,28,70,60,138	DDR1	Coagulation factor 5/8 C-terminal domain||Serine-threonine/tyrosine-protein kinase, catalytic domain||Tyrosine-protein kinase, active site||Epithelial discoidin domain-containing receptor 1||Tyrosine-protein kinase, receptor class II, conserved site||-||Galactose-binding-like domain superfamily||Tyrosine-protein kinase, catalytic domain||Protein kinase domain||Protein kinase-like domain superfami…	17	4	0	4	15	4	134.154	23.5401	0	22.1396	41.6573	31.5564	8.26854	5.32509	0.62563	0.70193	0.97096	FALSE
novel_circ_0030242	X	121090398	121151724	+	61326	499	n/a	intergenic_region:121090399-121090503,intergenic_region:121093384-121093477,intergenic_region:121147362-121147551,intergenic_region:121151611-121151724	Cirrho_2,Normal_1,Normal_2	28,8,54	71,63,422	--	-	0	28	0	8	54	0	0	164.781	0	44.2791	149.966	0	9.1176	11.3792	-0.32026	0.92403	0.99445	FALSE
novel_circ_0029039	9	123084642	123090385	+	5743	159	ENSG00000011454;	intron:123084643-123084692,intron:123090275-123090385	Normal_2	6	15	RABGAP1	Rab-GTPase-TBC domain||PTB/PI domain||GPCR, rhodopsin-like, 7TM||PH-like domain superfamily||Rab-GTPase-TBC domain superfamily||-||Kinesin-like||G protein-coupled receptor, rhodopsin-like||Rab GTPase-activating protein 1	0	0	0	0	6	0	0	0	0	0	16.6629	0	0	1.00731	-2.2706	0.5683	0.96613	FALSE
hsa_circ_0066500	3	68998010	69005234	-	7224	411	ENSG00000163378;	exon:68998011-68998114,exon:69001608-69001714,exon:69004378-69004482,exon:69005140-69005234	Cirrho_3,Normal_1	4,8	6,7	EOGT	Glycosyltransferase 61||-	0	0	4	8	0	0	0	0	32.3303	44.2791	0	0	1.7881	2.31342	-0.38914	0.90168	0.99364	FALSE
novel_circ_0028732	9	100340256	100349372	-	9116	300	ENSG00000136891;	exon:100340257-100340369,exon:100349184-100349372	Cirrho_3,Normal_2	6,3	32,39	TEX10	Testis-expressed protein 10/pre-rRNA-processing protein Ipi1||HEAT, type 2||Armadillo-type fold||Armadillo-like helical||Pre-rRNA-processing protein Ipi1, N-terminal	0	0	6	0	3	0	0	0	48.4954	0	8.33146	0	2.68215	0.503653	2.2593	0.50889	0.96613	FALSE
novel_circ_0023440	5	42688889	42718974	+	30085	129	ENSG00000112964;	exon:42688890-42689019	Cirrho_2,Normal_1	3,4	160,43	GHR	Growth hormone/erythropoietin receptor, ligand binding||Immunoglobulin-like fold||Fibronectin type III||Long hematopoietin receptor, single chain, conserved site||Growth hormone-binding protein||-||Fibronectin type III superfamily	0	3	0	4	0	0	0	17.6551	0	22.1396	0	0	0.976886	1.15671	-0.21655	0.95573	0.99445	FALSE
novel_circ_0013799	1	43206345	43215393	-	9048	290	ENSG00000117395;	exon:43206346-43206392,exon:43211450-43211567,exon:43215266-43215393	Cirrho_1,Cirrho_2,Normal_3	5,3,10	8,7,11	EBNA1BP2	Eukaryotic rRNA processing	5	3	0	0	0	10	39.4571	17.6551	0	0	0	78.8911	3.02572	4.12531	-0.41221	0.86596	0.98966	FALSE
novel_circ_0013798	1	42773562	42775522	+	1960	217	ENSG00000164008;ENSG00000283580;	exon:42773563-42773649,exon:42774737-42774868	Cirrho_1,Cirrho_3,Normal_1,Normal_3	5,3,3,5	1,8,6,4	C1orf50;AC098484.3	-	5	0	3	3	0	5	39.4571	0	24.2477	16.6047	0	39.4456	3.3899	2.93018	0.23552	0.91712	0.99445	FALSE
hsa_circ_0082304	7	129657342	129671543	+	14201	347	ENSG00000106459;	exon:129657343-129657574,exon:129671429-129671543	Cirrho_2,Normal_1,Normal_2,Normal_3	2,7,13,3	29,41,89,26	NRF1	NRF1/Ewg family||Nuclear respiratory factor-1, activation binding domain||Nuclear respiratory factor 1, NLS/DNA-binding, dimerisation domain	0	2	0	7	13	3	0	11.77	0	38.7442	36.103	23.6673	0.651257	5.44432	-2.9745	0.19044	0.96613	FALSE
novel_circ_0004080	12	39356831	39370261	-	13430	285	ENSG00000139116;	exon:39356832-39356895,exon:39370039-39370261	Normal_3	5	18	KIF21A	WD40/YVTN repeat-like-containing domain superfamily||G-protein beta WD-40 repeat||WD40-repeat-containing domain superfamily||-||Kinesin motor domain superfamily||Kinesin motor domain, conserved site||WD40 repeat, conserved site||Kinesin-like protein||Kinesin motor domain||P-loop containing nucleoside triphosphate hydrolase||WD40 repeat||WD40-repeat-containing domain	0	0	0	0	0	5	0	0	0	0	0	39.4456	0	2.06265	-3.2328	0.41246	0.96613	FALSE
novel_circ_0013793	1	42457246	42482816	+	25570	258	n/a	intergenic_region:42480461-42480566,intergenic_region:42482663-42482816	Cirrho_3,Normal_2	9,4	20,10	--	-	0	0	9	0	4	0	0	0	72.7431	0	11.1086	0	4.02322	0.671537	2.4699	0.41191	0.96613	FALSE
novel_circ_0013792	1	42278347	42323827	-	45480	527	ENSG00000198815;	exon:42278348-42278672,exon:42311050-42311110,exon:42323684-42323827	Cirrho_1,Cirrho_2,Cirrho_3,Normal_2	6,8,5,33	105122100458	FOXJ3	Fork head domain conserved site 2||Winged helix DNA-binding domain superfamily||Winged helix-like DNA-binding domain superfamily||Fork head domain||-||Fork head domain conserved site1	6	8	5	0	33	0	47.3485	47.0801	40.4129	0	91.646	0	7.29875	5.54018	0.36076	0.84513	0.98623	FALSE
novel_circ_0013790	1	42278347	42278672	-	325	324	ENSG00000198815;	exon:42278348-42278672	Cirrho_3,Normal_2	15,2	177924	FOXJ3	Fork head domain conserved site 2||Winged helix DNA-binding domain superfamily||Winged helix-like DNA-binding domain superfamily||Fork head domain||-||Fork head domain conserved site1	0	0	15	0	2	0	0	0	121.239	0	5.55431	0	6.70537	0.335768	3.9844	0.14618	0.96613	FALSE
novel_circ_0013795	1	42754868	42759390	-	4522	189	ENSG00000117385;	exon:42759201-42759390	Normal_2	6	153	P3H1	Tetratricopeptide-like helical domain superfamily||Oxoglutarate/iron-dependent dioxygenase||Prolyl 3-hydroxylase||-||Prolyl 3-hydroxylase 1||Prolyl 4-hydroxylase, alpha subunit	0	0	0	0	6	0	0	0	0	0	16.6629	0	0	1.00731	-2.2706	0.5683	0.96613	FALSE
novel_circ_0025252	6	43527633	43528928	-	1295	243	ENSG00000171453;ENSG00000124571;	intron:43527634-43527731,intron:43528159-43528205,intron:43528828-43528928	Cirrho_2,Normal_2	2,3	13,65	POLR1C;XPO5	-	0	2	0	0	3	0	0	11.77	0	0	8.33146	0	0.651257	0.503653	0.28162	0.94409	0.99445	FALSE
hsa_circ_0016733	1	227004993	227017050	-	12057	360	ENSG00000143776;	exon:227004994-227005111,exon:227016080-227016197,exon:227016927-227017050	Cirrho_1,Cirrho_2,Cirrho_3,Normal_1,Normal_2,Normal_3	10,13,30,22,36,4	22,40,51,12,33,7	CDC42BPA	AGC-kinase, C-terminal||Pleckstrin homology domain||Protein kinase, C-terminal||CRIB domain||Citron homology (CNH) domain||Serine/threonine-protein kinase MRCK alpha||Myotonic dystrophy protein kinase, coiled coil||Protein kinase-like domain superfamily||Protein kinase domain||KELK-motif containing domain||Protein kinase, ATP binding site||Diacylglycerol/phorbol-ester binding||PH-like domain supe…	10	13	30	22	36	4	78.9141	76.5052	242.477	121.768	99.9775	31.5564	21.7416	14.0558	0.61162	0.58476	0.96613	FALSE
novel_circ_0030807	Y	13302876	13326350	-	23474	234	ENSG00000183878;	exon:13324601-13324706,exon:13326221-13326350	Normal_2	2	92	UTY	JmjC domain||Tetratricopeptide-like helical domain superfamily||Tetratricopeptide repeat||Histone demethylase UTY||Tetratricopeptide repeat-containing domain	0	0	0	0	2	0	0	0	0	0	5.55431	0	0	0.335768	-0.93528	0.81769	0.98124	FALSE
novel_circ_0007932	16	19460234	19466233	+	5999	250	ENSG00000103534;	exon:19460235-19460334,exon:19466082-19466233	Cirrho_3	3	243	TMC5	-||TMC domain||Transmembrane channel-like protein	0	0	3	0	0	0	0	0	24.2477	0	0	0	1.34107	0	3.1458	0.42988	0.96613	FALSE
hsa_circ_0031194	14	21415573	21429335	-	13762	1125	ENSG00000100888;	exon:21415574-21415642,exon:21415725-21415907	Cirrho_1,Normal_2	8,13	29,42	CHD8	SNF2-like, N-terminal domain superfamily||Helicase, C-terminal||Helicase superfamily 1/2, ATP-binding domain||Chromo domain||BRK domain||Chromo-like domain superfamily||Chromodomain-helicase-DNA-binding protein 8||Chromo/chromo shadow domain||SNF2-related, N-terminal domain||P-loop containing nucleoside triphosphate hydrolase||BRK domain superfamily||-	8	0	0	0	13	0	63.1313	0	0	0	36.103	0	3.27813	2.18249	0.54361	0.84922	0.98655	FALSE
hsa_circ_0016738	1	227030407	227035607	-	5200	639	ENSG00000143776;	exon:227030408-227030470,exon:227035471-227035607	Cirrho_2	4	25	CDC42BPA	AGC-kinase, C-terminal||Pleckstrin homology domain||Protein kinase, C-terminal||CRIB domain||Citron homology (CNH) domain||Serine/threonine-protein kinase MRCK alpha||Myotonic dystrophy protein kinase, coiled coil||Protein kinase-like domain superfamily||Protein kinase domain||KELK-motif containing domain||Protein kinase, ATP binding site||Diacylglycerol/phorbol-ester binding||PH-like domain supe…	0	4	0	0	0	0	0	23.5401	0	0	0	0	1.30251	0	3.1402	0.43073	0.96613	FALSE
hsa_circ_0005094	18	69010933	69054133	+	43200	275	ENSG00000150636;	exon:69010934-69011104,exon:69054030-69054133	Cirrho_1,Cirrho_2,Cirrho_3,Normal_1	7,6,4,15	4,5,0,5	CCDC102B	-	7	6	4	15	0	0	55.2399	35.3101	32.3303	83.0234	0	0	6.61023	4.33765	0.60824	0.75393	0.97572	FALSE
hsa_circ_0005093	3	178908521	178909706	-	1185	1185	ENSG00000237978;	intron:178908522-178908665,intron:178909599-178909706	Cirrho_3,Normal_1	6,6	55,35	--	-	0	0	6	6	0	0	0	0	48.4954	33.2094	0	0	2.68215	1.73506	0.61631	0.84102	0.98535	FALSE
hsa_circ_0085320	8	108214606	108217460	-	2854	339	ENSG00000104408;	exon:108214607-108214716,exon:108216412-108216513	Normal_1	8	150	EIF3E	Winged helix DNA-binding domain superfamily||Winged helix-like DNA-binding domain superfamily||Eukaryotic translation initiation factor 3 subunit E, N-terminal||-||Eukaryotic translation initiation factor 3 subunit E||Proteasome component (PCI) domain	0	0	0	8	0	0	0	0	0	44.2791	0	0	0	2.31342	-3.4234	0.3849	0.96613	FALSE
hsa_circ_0085323	8	108228266	108241913	-	13647	632	ENSG00000104408;	exon:108228267-108228391,exon:108229070-108229195,exon:108234998-108235102,exon:108239958-108240075,exon:108241799-108241913	Cirrho_1,Cirrho_2,Cirrho_3,Normal_1,Normal_2,Normal_3	10,18,18,37,64,35	121,112,57,113,447,171	EIF3E	Winged helix DNA-binding domain superfamily||Winged helix-like DNA-binding domain superfamily||Eukaryotic translation initiation factor 3 subunit E, N-terminal||-||Eukaryotic translation initiation factor 3 subunit E||Proteasome component (PCI) domain	10	18	18	37	64	35	78.9141	105.93	145.486	204.791	177.738	276.119	18.0054	35.8827	-0.99416	0.29024	0.96613	FALSE
hsa_circ_0005090	1	245915529	245929937	-	14408	282	ENSG00000185420;	exon:245915530-245915640,exon:245927931-245928033,exon:245929512-245929552,exon:245929870-245929937	Cirrho_1,Cirrho_2,Cirrho_3,Normal_1,Normal_2,Normal_3	32,74,14,46,59,13	5,30,15,37,38,17	SMYD3	Histone-lysine N-methyltransferase Smyd3||SET domain||Tetratricopeptide-like helical domain superfamily||Zinc finger, MYND-type	32	74	14	46	59	13	252.525	435.491	113.156	254.605	163.852	102.558	43.4674	28.5702	0.6049	0.52681	0.96613	FALSE
novel_circ_0001104	10	68442916	68450247	-	7331	413	ENSG00000138346;	exon:68442917-68443111,exon:68450028-68450247	Cirrho_2	4	9	DNA2	-||DNA2/NAM7 helicase-like, AAA domain||Dna2||DNA2/NAM7 helicase, AAA domain||DNA replication factor Dna2, N-terminal||P-loop containing nucleoside triphosphate hydrolase	0	4	0	0	0	0	0	23.5401	0	0	0	0	1.30251	0	3.1402	0.43073	0.96613	FALSE
novel_circ_0000708	10	27173117	27181581	+	8464	355	ENSG00000120539;	exon:27173118-27173259,exon:27180953-27181066,exon:27181480-27181581	Cirrho_2,Cirrho_3	3,7	7,7	MASTL	Serine/threonine-protein kinase, active site||Protein kinase domain||Protein kinase-like domain superfamily||Serine/threonine-protein kinase greatwall, catalytic domain||AGC-kinase, C-terminal	0	3	7	0	0	0	0	17.6551	56.578	0	0	0	4.10606	0	4.7718	0.12117	0.96613	FALSE
novel_circ_0006182	14	71400793	71414014	+	13221	346	ENSG00000197555;	exon:71400794-71401074,exon:71413948-71414014	Cirrho_2,Cirrho_3	5,4	61,7	SIPA1L1	-||PDZ superfamily||PDZ domain||Rap/Ran-GAP superfamily||Signal-induced proliferation-associated 1-like protein, C-terminal||Rap GTPase activating protein domain||Signal-induced proliferation-associated 1-like protein 1	0	5	4	0	0	0	0	29.4251	32.3303	0	0	0	3.41624	0	4.5117	0.16633	0.96613	FALSE
hsa_circ_0004142	17	18206814	18208375	+	1561	313	ENSG00000091542;	exon:18206815-18206970,exon:18208219-18208375	Cirrho_2,Cirrho_3	6,3	69,82	ALKBH5	Alpha-ketoglutarate-dependent dioxygenase AlkB-like superfamily||RNA demethylase ALKBH5||Alpha-ketoglutarate-dependent dioxygenase AlkB-like||-	0	6	3	0	0	0	0	35.3101	24.2477	0	0	0	3.29485	0	4.4621	0.17683	0.96613	FALSE
novel_circ_0026238	7	149842051	149844878	+	2827	385	ENSG00000106479;	intron:149842052-149842151,intron:149843166-149843199,intron:149844625-149844878	Cirrho_2	4	9	ZNF862	HAT, C-terminal dimerisation domain||Zinc finger, TTF-type||KRAB domain superfamily||Ribonuclease H-like superfamily||-||Krueppel-associated box	0	4	0	0	0	0	0	23.5401	0	0	0	0	1.30251	0	3.1402	0.43073	0.96613	FALSE
hsa_circ_0004140	11	102186017	102209564	+	23547	344	ENSG00000137693;	exon:102186018-102186137,exon:102205893-102206086,exon:102209517-102209564	Cirrho_1,Cirrho_2,Normal_1,Normal_2,Normal_3	5,58,5,28,14	14,59,16,25,6	YAP1	-||WW domain superfamily||WW domain	5	58	0	5	28	14	39.4571	341.331	0	27.6745	77.7603	110.448	20.9353	11.9221	0.8232	0.56793	0.96613	FALSE
hsa_circ_0048268	19	1584539	1585214	-	675	298	ENSG00000267059;ENSG00000071655;	exon:1584540-1584677,exon:1585055-1585214	Normal_3	4	279	AC005943.1;MBD3	-	0	0	0	0	0	4	0	0	0	0	0	31.5564	0	1.65012	-2.9047	0.46256	0.96613	FALSE
hsa_circ_0004147	2	99194750	99216114	+	21364	20763	ENSG00000241962;	exon:99194751-99194897,exon:99215998-99216114	Cirrho_2,Cirrho_3	4,3	24,8	AC079447.1	-	0	4	3	0	0	0	0	23.5401	24.2477	0	0	0	2.64359	0	4.1422	0.24678	0.96613	FALSE
novel_circ_0000003	10	100054346	100063725	-	9379	349	ENSG00000120054;	exon:100054347-100054446,exon:100057013-100057152,exon:100063614-100063725	Cirrho_2,Normal_2	3,12	47158	CPN1	Carboxypeptidase-like, regulatory domain superfamily||Peptidase M14, carboxypeptidase A	0	3	0	0	12	0	0	17.6551	0	0	33.3258	0	0.976886	2.01461	-1.0423	0.76412	0.97825	FALSE
hsa_circ_0008344	9	33935838	33941862	-	6024	254	ENSG00000137073;	exon:33935839-33935878,exon:33941649-33941862	Cirrho_1	5	2	UBAP2	Ubiquitin-associated domain||-||UBA-like superfamily||UBAP2/protein lingerer	5	0	0	0	0	0	39.4571	0	0	0	0	0	2.04883	0	3.7699	0.34082	0.96613	FALSE
hsa_circ_0008345	8	140818276	140864399	-	46123	505	ENSG00000169398;	exon:140818277-140818354,exon:140818880-140819020,exon:140830472-140830526,exon:140846260-140846322,exon:140846599-140846678,exon:140864312-140864399	Cirrho_1,Cirrho_2,Cirrho_3,Normal_1,Normal_2,Normal_3	13,10,25,51,65,46	3.13329e+17	PTK2	FERM/acyl-CoA-binding protein superfamily||FAK1/PYK2, FERM domain C-lobe||Focal adhesion kinase, N-terminal||Protein kinase-like domain superfamily||Ubiquitin-like domain superfamily||Protein kinase, ATP binding site||Tyrosine-protein kinase, active site||PH-like domain superfamily||FERM central domain||-||Focal adhesion kinase, targeting (FAT) domain superfamily||Tyrosine-protein kinase, catalyt…	13	10	25	51	65	46	102.588	58.8502	202.064	282.279	180.515	362.899	19.7589	44.6369	-1.1798	0.21625	0.96613	FALSE
hsa_circ_0004148	4	73118687	73125312	-	6625	954	ENSG00000132466;	exon:73118688-73118850,exon:73124913-73125058,exon:73125201-73125312	Cirrho_2,Cirrho_3,Normal_1,Normal_2	3,3,12,51	11,8,12,25	ANKRD17	Ankyrin repeat-containing domain||K Homology domain||Ankyrin repeat-containing domain superfamily||Ankyrin repeat||K Homology domain, type 1 superfamily||K Homology domain, type 1	0	3	3	12	51	0	0	17.6551	24.2477	66.4187	141.635	0	2.31796	12.0322	-2.3913	0.18582	0.96613	FALSE
novel_circ_0023442	5	42804655	42808366	-	3711	329	ENSG00000250722;	exon:42804656-42804773,exon:42806896-42807108	Cirrho_2,Normal_1,Normal_2,Normal_3	4,4,17,4	117778715092236	SELENOP	Selenoprotein P, C-terminal||Selenoprotein P, N-terminal||Selenoprotein P	0	4	0	4	17	4	0	23.5401	0	22.1396	47.2116	31.5564	1.30251	5.66086	-2.0662	0.33053	0.96613	FALSE
hsa_circ_0008341	4	82827368	82829058	-	1690	323	ENSG00000138674;	exon:82827369-82827632,exon:82829000-82829058	Cirrho_1,Normal_3	4,8	46,21	SEC31A	Ancestral coatomer element 1, Sec16/Sec31||WD40-repeat-containing domain superfamily||Protein transport protein SEC31-like||WD40-repeat-containing domain||WD40 repeat||-||WD40/YVTN repeat-like-containing domain superfamily	4	0	0	0	0	8	31.5657	0	0	0	0	63.1129	1.63906	3.30024	-0.9898	0.74094	0.97096	FALSE
hsa_circ_0008342	11	77619605	77629899	-	10294	611	ENSG00000074201;	exon:77619606-77619695,exon:77622500-77622673,exon:77624963-77625070,exon:77625717-77625818,exon:77629763-77629899	Cirrho_1,Cirrho_2,Cirrho_3,Normal_1,Normal_2,Normal_3	48,38,45,75,136,48	13,17,14,23,40,21	CLNS1A	ICln||-||ICln/Lot5||PH-like domain superfamily	48	38	45	75	136	48	378.788	223.631	363.716	415.117	377.693	378.677	52.1588	64.322	-0.30495	0.70869	0.97096	FALSE
hsa_circ_0008343	3	48979481	48980496	+	1015	296	ENSG00000177479;	exon:48979482-48979633,exon:48980353-48980496	Cirrho_1,Cirrho_2,Normal_1,Normal_2	12,11,9,9	29,26,25,50	ARIH2	E3 ubiquitin ligase RBR family||Zinc finger, RING-type||IBR domain||-||Zinc finger, RING-type, conserved site||Zinc finger, RING/FYVE/PHD-type||E3 ubiquitin-protein ligase ARIH2	12	11	0	9	9	0	94.697	64.7352	0	49.814	24.9944	0	8.49911	4.11355	1.0323	0.56798	0.96613	FALSE
hsa_circ_0050459	19	34194477	34221738	+	27261	1247	ENSG00000257103;	exon:34194478-34194641,exon:34196634-34196763	Normal_1	11	33	LSM14A	FFD box||LSM domain superfamily||FDF domain||Lsm14-like, N-terminal||-||TFG box||DFDF domain	0	0	0	11	0	0	0	0	0	60.8838	0	0	0	3.18095	-3.8829	0.30123	0.96613	FALSE
hsa_circ_0002038	11	68567013	68576043	+	9030	570	ENSG00000110075;	exon:68567014-68567166,exon:68574109-68574224,exon:68575958-68576043	Cirrho_1,Cirrho_2,Cirrho_3,Normal_1,Normal_2	14,10,6,28,9	119,70,106,90,207	PPP6R3	Peptide N glycanase, PAW domain||-||Armadillo-type fold||SIT4 phosphatase-associated protein family	14	10	6	28	9	0	110.48	58.8502	48.4954	154.977	24.9944	0	11.6752	9.60791	0.27565	0.85069	0.98655	FALSE
novel_circ_0001335	10	78004715	78010540	-	5825	368	ENSG00000148606;	exon:78004716-78004888,exon:78009864-78009991,exon:78010471-78010540	Cirrho_2,Normal_2	3,9	39,69	POLR3A	RNA polymerase Rpb1, domain 5||RNA polymerase, N-terminal||RNA polymerase Rpb1, funnel domain superfamily||RNA polymerase Rpb1, domain 4||RNA polymerase Rpb1, domain 3 superfamily||RNA polymerase, alpha subunit||DNA-directed RNA polymerase III subunit RPC1, C-terminal||RNA polymerase Rpb1, domain 3||RNA polymerase Rpb1, domain 1||DNA-directed RNA polymerase III subunit RPC1, N-terminal||-	0	3	0	0	9	0	0	17.6551	0	0	24.9944	0	0.976886	1.51096	-0.63552	0.86372	0.98923	FALSE
novel_circ_0013249	1	232460886	232483966	-	23080	274	ENSG00000116991;	exon:232460887-232461161	Cirrho_2,Normal_1	6,6	44,54	SIPA1L2	PDZ superfamily||PDZ domain||Rap/Ran-GAP superfamily||Signal-induced proliferation-associated 1-like protein, C-terminal||Rap GTPase activating protein domain||Signal-induced proliferation-associated 1-like protein 2	0	6	0	6	0	0	0	35.3101	0	33.2094	0	0	1.95377	1.73506	0.19143	0.9529	0.99445	FALSE
novel_circ_0022037	4	48377895	48379848	+	1953	322	ENSG00000109171;	exon:48377896-48378060,exon:48379690-48379848	Normal_1	2	75	SLAIN2	-||SLAIN motif-containing protein	0	0	0	2	0	0	0	0	0	11.0698	0	0	0	0.578354	-1.4421	0.72056	0.97096	FALSE
novel_circ_0022034	4	48369848	48379848	+	10000	158	ENSG00000109171;	exon:48379690-48379848	Cirrho_1,Cirrho_2,Normal_1,Normal_2,Normal_3	4,4,7,6,2	38,58,52,104,135	SLAIN2	-||SLAIN motif-containing protein	4	4	0	7	6	2	31.5657	23.5401	0	38.7442	16.6629	15.7782	2.94158	3.8566	-0.38174	0.84377	0.98591	FALSE
novel_circ_0022035	4	48369848	48383784	+	13936	449	ENSG00000109171;	exon:48369849-48369997,exon:48377896-48378060,exon:48383647-48383784	Cirrho_1,Cirrho_2,Cirrho_3,Normal_1,Normal_2,Normal_3	11,26,29,52,71,66	27,9,24,10,29,32	SLAIN2	-||SLAIN motif-containing protein	11	26	29	52	71	66	86.8056	153.01	234.395	287.814	197.178	520.681	25.9375	54.184	-1.06	0.25003	0.96613	FALSE
novel_circ_0001567	10	95339132	95346452	-	7320	433	ENSG00000095637;	exon:95339133-95339327,exon:95341285-95341410,exon:95341564-95341678	Cirrho_1,Cirrho_2,Normal_2,Normal_3	16,11,12,13	36,32,45,8	SORBS1	c-Cbl associated protein, SH3 domain 1||-||c-Cbl associated protein, SH3 domain||SoHo domain||SH3 domain||c-Cbl associated protein, SH3 domain 2||SH3-like domain superfamily	16	11	0	0	12	13	126.263	64.7352	0	0	33.3258	102.558	10.1382	7.37751	0.47649	0.78312	0.98124	FALSE
novel_circ_0001566	10	95339132	95341678	-	2546	308	ENSG00000095637;	exon:95339133-95339327,exon:95341564-95341678	Normal_2	5	59	SORBS1	c-Cbl associated protein, SH3 domain 1||-||c-Cbl associated protein, SH3 domain||SoHo domain||SH3 domain||c-Cbl associated protein, SH3 domain 2||SH3-like domain superfamily	0	0	0	0	5	0	0	0	0	0	13.8858	0	0	0.839421	-2.0157	0.61373	0.96613	FALSE
hsa_circ_0050453	19	33511027	33512776	-	1749	312	ENSG00000124299;	exon:33511028-33511155,exon:33512593-33512776	Cirrho_2	2	71	PEPD	Creatinase/Aminopeptidase P/Spt16, N-terminal||Creatinase/aminopeptidase-like||Peptidase M24||-||Aminopeptidase P, N-terminal||Peptidase M24B, X-Pro dipeptidase/aminopeptidase P, conserved site	0	2	0	0	0	0	0	11.77	0	0	0	0	0.651257	0	2.1582	0.59503	0.96613	FALSE
novel_circ_0029034	9	123010353	123020459	+	10106	417	ENSG00000011454;	exon:123010354-123010528,exon:123015543-123015636,exon:123020309-123020459	Cirrho_2,Normal_2,Normal_3	2,24,6	31,163,46	RABGAP1	Rab-GTPase-TBC domain||PTB/PI domain||GPCR, rhodopsin-like, 7TM||PH-like domain superfamily||Rab-GTPase-TBC domain superfamily||-||Kinesin-like||G protein-coupled receptor, rhodopsin-like||Rab GTPase-activating protein 1	0	2	0	0	24	6	0	11.77	0	0	66.6517	47.3347	0.651257	6.5044	-3.2414	0.18381	0.96613	FALSE
novel_circ_0013241	1	231749925	231771070	+	21145	150	ENSG00000162946;ENSG00000270106;	exon:231749926-231750076	Cirrho_3,Normal_3	6,24	2,31	DISC1;TSNAX-DISC1	-	0	0	6	0	0	24	0	0	48.4954	0	0	189.339	2.68215	9.90073	-1.887	0.61708	0.96627	FALSE
hsa_circ_0040823	16	88027482	88038011	+	10529	416	ENSG00000172530;	exon:88027483-88027650,exon:88033109-88033245,exon:88035332-88035394,exon:88037973-88038011	Cirrho_1,Cirrho_2,Cirrho_3,Normal_1,Normal_2,Normal_3	152,190,86,135,229,119	42,68,52,51,86,62	BANP	-||BEN domain	152	190	86	135	229	119	1199.49	1118.15	695.101	747.21	635.968	938.804	162.598	126.575	0.36265	0.63139	0.96627	FALSE
novel_circ_0001333	10	78002196	78004888	-	2692	283	ENSG00000148606;	exon:78002197-78002308,exon:78004716-78004888	Normal_2	13	81	POLR3A	RNA polymerase Rpb1, domain 5||RNA polymerase, N-terminal||RNA polymerase Rpb1, funnel domain superfamily||RNA polymerase Rpb1, domain 4||RNA polymerase Rpb1, domain 3 superfamily||RNA polymerase, alpha subunit||DNA-directed RNA polymerase III subunit RPC1, C-terminal||RNA polymerase Rpb1, domain 3||RNA polymerase Rpb1, domain 1||DNA-directed RNA polymerase III subunit RPC1, N-terminal||-	0	0	0	0	13	0	0	0	0	0	36.103	0	0	2.18249	-3.3623	0.3936	0.96613	FALSE
novel_circ_0013308	1	235419416	235430804	+	11388	342	ENSG00000284770;ENSG00000285053;	exon:235419417-235419561,exon:235427140-235427239,exon:235430705-235430804	Normal_2	5	56	TBCE;TBCE	-	0	0	0	0	5	0	0	0	0	0	13.8858	0	0	0.839421	-2.0157	0.61373	0.96613	FALSE
hsa_circ_0034669	15	41055246	41058781	-	3535	346	ENSG00000128908;	exon:41055247-41055364,exon:41056622-41056706,exon:41058639-41058781	Cirrho_1	6	38	INO80	DBINO domain||-||SNF2-related, N-terminal domain||P-loop containing nucleoside triphosphate hydrolase||DNA helicase Ino80||SNF2-like, N-terminal domain superfamily||Helicase superfamily 1/2, ATP-binding domain||Helicase, C-terminal	6	0	0	0	0	0	47.3485	0	0	0	0	0	2.4586	0	4.0334	0.30711	0.96613	FALSE
hsa_circ_0047373	18	31897785	31909760	-	11975	825	ENSG00000153339;	exon:31897786-31897891,exon:31900925-31901025	Normal_1,Normal_2	8,4	32104	TRAPPC8	Tetratricopeptide-like helical domain superfamily||TRAPP III complex, Trs85||-	0	0	0	8	4	0	0	0	0	44.2791	11.1086	0	0	2.98495	-3.7963	0.26756	0.96613	FALSE
hsa_circ_0081005	7	92213194	92222978	-	9784	771	ENSG00000001631;ENSG00000285953;	exon:92222822-92222978	Cirrho_3	2	46	KRIT1;AC000120.3	-	0	0	2	0	0	0	0	0	16.1651	0	0	0	0.894049	0	2.5536	0.52569	0.96613	FALSE
hsa_circ_0081006	7	92213194	92226682	-	13488	1036	ENSG00000001631;ENSG00000285953;	exon:92213195-92213401,exon:92225720-92225827,exon:92226526-92226682	Cirrho_1,Cirrho_2,Cirrho_3,Normal_1,Normal_2,Normal_3	10,8,29,12,35,14	20,8,22,30,38,34	KRIT1;AC000120.3	-	10	8	29	12	35	14	78.9141	47.0801	234.395	66.4187	97.2004	110.448	19.6664	15.1215	0.37151	0.73731	0.97096	FALSE
novel_circ_0017503	2	229807707	229811045	-	3338	438	ENSG00000153827;	exon:229807708-229807864,exon:229808252-229808369,exon:229810880-229811045	Normal_2	8	45	TRIP12	Armadillo-type fold||WWE domain, subgroup||-||HECT domain||WWE domain superfamily||Armadillo-like helical||HECT, E3 ligase catalytic domain||WWE domain	0	0	0	0	8	0	0	0	0	0	22.2172	0	0	1.34307	-2.6749	0.49959	0.96613	FALSE
novel_circ_0013300	1	235223165	235231189	-	8024	76	ENSG00000054267;	exon:235231113-235231189	Cirrho_2	5	3	ARID4B	Chromo-like domain superfamily||AT-rich interactive domain-containing protein 4B||Tudor domain||RBB1NT||ARID DNA-binding domain superfamily||ARID DNA-binding domain||-||Chromo/chromo shadow domain||RNA binding activity-knot of a chromodomain	0	5	0	0	0	0	0	29.4251	0	0	0	0	1.62814	0	3.4583	0.38368	0.96613	FALSE
novel_circ_0026860	7	55982209	55997449	+	15240	293	ENSG00000146729;	exon:55982210-55982280,exon:55983728-55983868,exon:55997366-55997449	Cirrho_1,Cirrho_2,Normal_1,Normal_2,Normal_3	3,4,16,11,2	23,13,27,29,34	NIPSNAP2	-||NIPSNAP||Dimeric alpha-beta barrel	3	4	0	16	11	2	23.6742	23.5401	0	88.5583	30.5487	15.7782	2.53181	7.29862	-1.5129	0.38889	0.96613	FALSE
hsa_circ_0034662	15	41047407	41056706	-	9299	750	ENSG00000128908;	exon:41047408-41047501,exon:41048212-41048276,exon:41056622-41056706	Normal_1	6	16	INO80	DBINO domain||-||SNF2-related, N-terminal domain||P-loop containing nucleoside triphosphate hydrolase||DNA helicase Ino80||SNF2-like, N-terminal domain superfamily||Helicase superfamily 1/2, ATP-binding domain||Helicase, C-terminal	0	0	0	6	0	0	0	0	0	33.2094	0	0	0	1.73506	-3.0082	0.4464	0.96613	FALSE
novel_circ_0013303	1	235246419	235260752	-	14333	435	ENSG00000054267;	exon:235246420-235246511,exon:235252730-235252809,exon:235255660-235255750,exon:235257160-235257225,exon:235260642-235260752	Cirrho_2,Cirrho_3,Normal_1,Normal_2,Normal_3	18,5,15,22,13	13,1,4,39,9	ARID4B	Chromo-like domain superfamily||AT-rich interactive domain-containing protein 4B||Tudor domain||RBB1NT||ARID DNA-binding domain superfamily||ARID DNA-binding domain||-||Chromo/chromo shadow domain||RNA binding activity-knot of a chromodomain	0	18	5	15	22	13	0	105.93	40.4129	83.0234	61.0974	102.558	8.09644	13.394	-0.70993	0.61377	0.96613	FALSE
novel_circ_0013305	1	235335241	235342883	+	7642	382	ENSG00000285053;	exon:235342011-235342346,exon:235342836-235342883	Cirrho_1,Cirrho_2,Normal_2,Normal_3	6,10,9,9	4,13,15,13	TBCE	CAP Gly-rich domain||-||Leucine-rich repeat domain superfamily||Ubiquitin-like domain superfamily||Ubiquitin domain||CAP Gly-rich domain superfamily	6	10	0	0	9	9	47.3485	58.8502	0	0	24.9944	71.002	5.71488	5.22373	0.15539	0.93491	0.99445	FALSE
novel_circ_0013306	1	235341707	235342346	+	639	405	ENSG00000285053;	exon:235341708-235341778,exon:235342011-235342346	Cirrho_2	3	25	TBCE	CAP Gly-rich domain||-||Leucine-rich repeat domain superfamily||Ubiquitin-like domain superfamily||Ubiquitin domain||CAP Gly-rich domain superfamily	0	3	0	0	0	0	0	17.6551	0	0	0	0	0.976886	0	2.7312	0.49589	0.96613	FALSE
hsa_circ_0039299	16	48258617	48277479	+	18862	783	ENSG00000102910;	exon:48258618-48258740,exon:48262778-48262872,exon:48277338-48277479	Cirrho_2,Cirrho_3,Normal_3	3,10,10	629593401	LONP2	Ribosomal protein S5 domain 2-type fold, subgroup||PUA-like superfamily||ATPase, AAA-type, core||Lon protease homologue 2, peroxisomal||Lon, substrate-binding domain||Peptidase S16, active site||Ribosomal protein S5 domain 2-type fold||AAA+ ATPase domain||P-loop containing nucleoside triphosphate hydrolase||Lon protease, bacterial/eukaryotic-type||Lon protease||Peptidase S16, Lon proteolytic doma…	0	3	10	0	0	10	0	17.6551	80.8257	0	0	78.8911	5.44713	4.12531	0.42964	0.85069	0.98655	FALSE
hsa_circ_0005545	3	50106766	50108304	+	1538	337	ENSG00000003756;	exon:50106767-50106864,exon:50107482-50107569,exon:50108070-50108147,exon:50108232-50108304	Cirrho_1,Cirrho_2,Cirrho_3,Normal_1,Normal_2	12,7,2,40,40	67,64,28,68,128	RBM5	RNA-binding domain superfamily||RNA-binding protein 5||RNA-binding protein 5, RNA recognition motif 2||RNA-binding protein 5, RNA recognition motif 1||Zinc finger, RanBP2-type||-||OCRE domain||G-patch domain||Nucleotide-binding alpha-beta plait domain superfamily||RNA recognition motif domain||Zinc finger, RanBP2-type superfamily||Zinc finger C2H2-type	12	7	2	40	40	0	94.697	41.1951	16.1651	221.396	111.086	0	8.09064	18.2824	-1.182	0.41467	0.96613	FALSE
hsa_circ_0005544	2	32543240	32549481	+	6241	853	ENSG00000115760;	exon:32547850-32548014,exon:32549313-32549481	Normal_2	7	136	BIRC6	BIR repeat||-||Ubiquitin-conjugating enzyme E2||Baculoviral IAP repeat-containing protein 6||Ubiquitin-conjugating enzyme/RWD-like	0	0	0	0	7	0	0	0	0	0	19.4401	0	0	1.17519	-2.4869	0.53099	0.96613	FALSE
hsa_circ_0005231	8	116655855	116658980	-	3125	418	ENSG00000147677;	exon:116655856-116656005,exon:116657215-116657314,exon:116658813-116658980	Cirrho_1,Cirrho_2,Cirrho_3,Normal_1,Normal_2,Normal_3	15,14,62,33,34,32	1.48129e+17	EIF3H	-||JAB1/MPN/MOV34 metalloenzyme domain||Eukaryotic translation initiation factor 3 subunit H||MPN domain	15	14	62	33	34	32	118.371	82.3903	501.119	182.651	94.4232	252.452	38.4208	28.4519	0.435	0.67248	0.96683	FALSE
hsa_circ_0005230	1	172140479	172144437	-	3958	3958	ENSG00000230630;	exon:172140480-172140596,exon:172142136-172142233,exon:172144365-172144437	Cirrho_1,Cirrho_2,Normal_1	19,6,5	3,0,3	--	-	19	6	0	5	0	0	149.937	35.3101	0	27.6745	0	0	9.73933	1.44588	2.7564	0.19638	0.96613	FALSE
hsa_circ_0005237	12	111692696	111709684	+	16988	703	ENSG00000111271;	exon:111692697-111692896,exon:111709526-111709684	Cirrho_2,Normal_1,Normal_2	5,10,11	60,65,134	ACAD10	HAD hydrolase, subfamily IA||Acyl-CoA dehydrogenase/oxidase, N-terminal and middle domain superfamily||Acyl-CoA dehydrogenase family member 10/11, N-terminal||Acyl-CoA dehydrogenase/oxidase, N-terminal domain superfamily||HAD superfamily||Haloacid dehalogenase-like hydrolase||Acyl-CoA dehydrogenase/oxidase C-terminal||Predicted HAD-superfamily phosphatase, subfamily IA/Epoxide hydrolase, N-termin…	0	5	0	10	11	0	0	29.4251	0	55.3489	30.5487	0	1.62814	4.7385	-1.5126	0.53269	0.96613	FALSE
hsa_circ_0005236	14	32117139	32152528	+	35389	464	ENSG00000100852;	exon:32117140-32117287,exon:32152423-32152528	Cirrho_1,Cirrho_2,Normal_1,Normal_2,Normal_3	17,26,19,16,10	14,23,4,11,8	ARHGAP5	Small GTPase||Rho GTPase-activating protein, pG2 domain||P-loop containing nucleoside triphosphate hydrolase||Rho GTPase-activating protein domain||-||Rho GTPase-activating protein, FF domain||FF domain superfamily||Rho GTPase activation protein||Rho GTPase-activating protein, pG1 domain||FF domain	17	26	0	19	16	10	134.154	153.01	0	105.163	44.4344	78.8911	15.4324	12.3058	0.33696	0.8031	0.98124	FALSE
hsa_circ_0005542	2	45546731	45553730	-	6999	465	ENSG00000068784;	exon:45546732-45546839,exon:45547522-45547612,exon:45551125-45551282,exon:45553623-45553730	Cirrho_1,Cirrho_2,Cirrho_3,Normal_1,Normal_2,Normal_3	29,52,21,54,115,31	39,65,46,102,126,43	SRBD1	Tex-like domain superfamily||Tex-like protein, N-terminal||S1 domain||HHH domain 9||RNA-binding domain, S1||YqgF/RNase H-like domain superfamily||YqgF/RNase H-like domain||RuvA domain 2-like||Nucleic acid-binding, OB-fold||Tex protein, YqgF-like domain||Tex-like protein, HTH domain superfamily||Ribonuclease H-like superfamily	29	52	21	54	115	31	228.851	306.021	169.734	298.884	319.373	244.562	38.2034	47.7107	-0.32085	0.70947	0.97096	FALSE
novel_circ_0010966	19	37444906	37455073	-	10167	296	ENSG00000196437;	exon:37444907-37444964,exon:37454834-37455073	Cirrho_1,Cirrho_2,Cirrho_3,Normal_1	5,3,6,3	6,0,1,0	ZNF569	KRAB domain superfamily||Zinc finger C2H2 superfamily||PR-domain zinc finger protein PRDM5-like||Zinc finger C2H2-type||Krueppel-associated box||-	5	3	6	3	0	0	39.4571	17.6551	48.4954	16.6047	0	0	5.70786	0.867531	2.724	0.21538	0.96613	FALSE
hsa_circ_0025128	12	6333068	6334244	-	1176	512	ENSG00000067182;	exon:6333069-6333147,exon:6333737-6333865,exon:6334091-6334244	Cirrho_1,Cirrho_2,Cirrho_3,Normal_1,Normal_2,Normal_3	9,6,6,15,14,4	3.42317e+17	TNFRSF1A	Tumor necrosis factor receptor 1A, death domain||Tumour necrosis factor receptor 1A||Tumor necrosis factor receptor 1A, N-terminal||Death domain||Death-like domain superfamily||-||TNFR/NGFR cysteine-rich region	9	6	6	15	14	4	71.0227	35.3101	48.4954	83.0234	38.8801	31.5564	8.32381	8.33815	-0.010068	0.9938	0.99898	FALSE
hsa_circ_0005239	10	116089740	116096764	-	7024	427	ENSG00000151892;	exon:116089741-116089922,exon:116093702-116093836,exon:116096655-116096764	Cirrho_1,Cirrho_2,Cirrho_3,Normal_2,Normal_3	22,30,2,33,28	36,33,5,14,2	GFRA1	Glial cell line-derived neurotrophic factor receptor, alpha 1||GDNF receptor alpha||Glial cell line-derived neurotrophic factor receptor, alpha 1/2||GDNF/GAS1||Glial cell line-derived neurotrophic factor receptor	22	30	2	0	33	28	173.611	176.551	16.1651	0	91.646	220.895	19.6778	17.091	0.21457	0.87969	0.99092	FALSE
hsa_circ_0005238	21	15833347	15842540	+	9193	344	ENSG00000155313;	exon:15833348-15833548,exon:15842398-15842540	Cirrho_1,Cirrho_2,Cirrho_3,Normal_1,Normal_2,Normal_3	41,25,9,12,51,8	32,12,18,27,44,30	USP25	Papain-like cysteine peptidase superfamily||Peptidase C19, ubiquitin carboxyl-terminal hydrolase||UBA-like superfamily||-||Ubiquitin interacting motif||Ubiquitin specific protease domain||Ubiquitin specific protease, conserved site	41	25	9	12	51	8	323.548	147.125	72.7431	66.4187	141.635	63.1129	28.9643	15.3325	0.90381	0.39361	0.96613	FALSE
hsa_circ_0005549	1	145942712	145947782	+	5072	305	ENSG00000271601;	exon:145942713-145942853,exon:145947619-145947782	Normal_3	6	3	LIX1L	Limb expression 1	0	0	0	0	0	6	0	0	0	0	0	47.3347	0	2.47518	-3.4999	0.37415	0.96613	FALSE
hsa_circ_0005548	11	46541944	46548500	-	6556	1922	ENSG00000110497;	exon:46547817-46547875,exon:46548246-46548500	Cirrho_2	5	25	AMBRA1	WD40 repeat, conserved site||-||WD40/YVTN repeat-like-containing domain superfamily||WD40-repeat-containing domain superfamily||WD40 repeat||WD40-repeat-containing domain	0	5	0	0	0	0	0	29.4251	0	0	0	0	1.62814	0	3.4583	0.38368	0.96613	FALSE
novel_circ_0016969	2	190900563	190913364	+	12801	358	ENSG00000115419;	exon:190900564-190900693,exon:190910263-190910321,exon:190913193-190913364	Cirrho_1,Normal_2	2,8	48,79	GLS	-||Glutaminase, EF-hand domain||Beta-lactamase/transpeptidase-like||Ankyrin repeat||Glutaminase||Ankyrin repeat-containing domain superfamily||Ankyrin repeat-containing domain	2	0	0	0	8	0	15.7828	0	0	0	22.2172	0	0.819532	1.34307	-0.75617	0.84678	0.98623	FALSE
hsa_circ_0067103	3	125313307	125313656	-	349	349	ENSG00000163848;	exon:125313308-125313656	Cirrho_1,Cirrho_2,Cirrho_3,Normal_1,Normal_2,Normal_3	9,13,11,17,41,10	1.29289e+17	ZNF148	Zinc finger C2H2 superfamily||-||Zinc finger C2H2-type	9	13	11	17	41	10	71.0227	76.5052	88.9083	94.0932	113.863	78.8911	12.8383	15.9246	-0.31862	0.76776	0.97944	FALSE
novel_circ_0026233	7	149544240	149551826	-	7586	394	n/a	intergenic_region:149544241-149544283,intergenic_region:149549193-149549374,intergenic_region:149551655-149551826	Cirrho_1	7	6	--	-	7	0	0	0	0	0	55.2399	0	0	0	0	0	2.86836	0	4.2561	0.27193	0.96613	FALSE
novel_circ_0003715	12	133041277	133048848	+	7571	95	ENSG00000198040;	exon:133048753-133048848	Cirrho_1,Cirrho_2,Cirrho_3,Normal_1,Normal_2,Normal_3	4,6,11,8,14,10	1,10,5,2,11,17	ZNF84	Zinc finger C2H2 superfamily||KRAB domain superfamily||-||Krueppel-associated box||Zinc finger C2H2-type	4	6	11	8	14	10	31.5657	35.3101	88.9083	44.2791	38.8801	78.8911	8.51011	8.7891	-0.043704	0.97303	0.99591	FALSE
novel_circ_0017504	2	229818363	229830839	-	12476	326	ENSG00000153827;	exon:229818364-229818512,exon:229829193-229829288,exon:229830756-229830839	Normal_2	9	30	TRIP12	Armadillo-type fold||WWE domain, subgroup||-||HECT domain||WWE domain superfamily||Armadillo-like helical||HECT, E3 ligase catalytic domain||WWE domain	0	0	0	0	9	0	0	0	0	0	24.9944	0	0	1.51096	-2.8412	0.47265	0.96613	FALSE
hsa_circ_0048006	18	79126266	79193263	+	66997	396	ENSG00000166377;	exon:79126267-79126375,exon:79143802-79143860,exon:79154504-79154555,exon:79176813-79176907,exon:79193183-79193263	Cirrho_1,Cirrho_2,Cirrho_3,Normal_1,Normal_3	5,4,28,3,3	64,49,122,108,53	ATP9B	P-type ATPase, cytoplasmic domain N||HAD-like superfamily||Probable phospholipid-transporting ATPase IIB||P-type ATPase, phosphorylation site||P-type ATPase, subfamily IV||P-type ATPase, transmembrane domain superfamily||P-type ATPase, C-terminal||P-type ATPase||-||P-type ATPase, A domain superfamily||P-type ATPase, N-terminal||HAD superfamily	5	4	28	3	0	3	39.4571	23.5401	226.312	16.6047	0	23.6673	15.868	2.10512	2.9875	0.062794	0.96613	FALSE
hsa_circ_0048005	18	79126266	79176907	+	50641	315	ENSG00000166377;	exon:79126267-79126375,exon:79143802-79143860,exon:79154504-79154555,exon:79176813-79176907	Cirrho_1,Cirrho_2,Cirrho_3,Normal_1,Normal_2	7,9,21,13,5	65,53,132,82,64	ATP9B	P-type ATPase, cytoplasmic domain N||HAD-like superfamily||Probable phospholipid-transporting ATPase IIB||P-type ATPase, phosphorylation site||P-type ATPase, subfamily IV||P-type ATPase, transmembrane domain superfamily||P-type ATPase, C-terminal||P-type ATPase||-||P-type ATPase, A domain superfamily||P-type ATPase, N-terminal||HAD superfamily	7	9	21	13	5	0	55.2399	52.9652	169.734	71.9536	13.8858	0	15.1865	4.59872	1.7077	0.24443	0.96613	FALSE
hsa_circ_0003773	7	122379367	122393582	-	14215	641	ENSG00000081803;	exon:122379368-122379442,exon:122388583-122388738,exon:122393441-122393582	Cirrho_1,Normal_1	12,9	10,7	CADPS2	Calcium-dependent secretion activator domain||Calcium-dependent secretion activator||PH-like domain superfamily||Munc13 homology 1||Pleckstrin homology domain	12	0	0	9	0	0	94.697	0	0	49.814	0	0	4.91719	2.60259	0.91558	0.72968	0.97096	FALSE
novel_circ_0002230	11	33043749	33059095	+	15346	136	ENSG00000176148;	exon:33058959-33059095	Normal_2	7	37	TCP11L1	-||T-complex 11	0	0	0	0	7	0	0	0	0	0	19.4401	0	0	1.17519	-2.4869	0.53099	0.96613	FALSE
hsa_circ_0084188	8	47279861	47294030	+	14170	492	ENSG00000164808;	exon:47279862-47280017,exon:47284028-47284094,exon:47291033-47291137,exon:47293867-47294030	Cirrho_1,Cirrho_2,Cirrho_3,Normal_1,Normal_2,Normal_3	49,54,40,66,72,131	30,17,15,29,29,69	SPIDR	Domain of unknown function DUF4502||Domain of unknown function DUF4503||-	49	54	40	66	72	131	386.679	317.791	323.303	365.303	199.955	1033.47	55.5435	85.2148	-0.61215	0.49009	0.96613	FALSE
novel_circ_0013459	1	245602576	245611976	+	9400	482	ENSG00000162849;	exon:245602577-245602783,exon:245607651-245607744,exon:245611793-245611976	Normal_1,Normal_2	4,57	4,6	KIF26B	Kinesin motor domain||P-loop containing nucleoside triphosphate hydrolase||Kinesin motor domain superfamily	0	0	0	4	57	0	0	0	0	22.1396	158.298	0	0	10.7261	-5.6503	0.018229	0.96613	TRUE
novel_circ_0003943	12	27293548	27297854	+	4306	344	ENSG00000211455;	intron:27293549-27293749,intron:27297710-27297854	Cirrho_1	4	4	STK38L	AGC-kinase, C-terminal||Protein kinase, C-terminal||Protein kinase, ATP binding site||-||Protein kinase-like domain superfamily||Protein kinase domain||Serine/threonine-protein kinase, active site	4	0	0	0	0	0	31.5657	0	0	0	0	0	1.63906	0	3.4472	0.38527	0.96613	FALSE
novel_circ_0010643	19	11723232	11725327	-	2095	295	ENSG00000197933;	exon:11723233-11723342,exon:11724194-11724254,exon:11725201-11725327	Cirrho_2,Normal_1,Normal_2,Normal_3	6,3,5,3	43,52,108,26	ZNF823	Krueppel-associated box||Zinc finger C2H2-type||Zinc finger C2H2 superfamily||KRAB domain superfamily	0	6	0	3	5	3	0	35.3101	0	16.6047	13.8858	23.6673	1.95377	2.94454	-0.55083	0.8174	0.98124	FALSE
novel_circ_0030328	X	130129501	130156603	-	27102	268	ENSG00000156709;	exon:130129502-130129628,exon:130156461-130156603	Cirrho_3	7	12	AIFM1	FAD/NAD(P)-binding domain superfamily||FAD/NAD(P)-binding domain||Mitochondrial apoptosis-inducing factor, C-terminal domain||FAD/NAD-linked reductase, dimerisation domain superfamily||Protein MGARP, N-terminal||-	0	0	7	0	0	0	0	0	56.578	0	0	0	3.12917	0	4.3762	0.24443	0.96613	FALSE
novel_circ_0003648	12	127940573	127950160	-	9587	213	ENSG00000256971;	exon:127940574-127940735,exon:127950108-127950160	Cirrho_3	4	15	--	-	0	0	4	0	0	0	0	0	32.3303	0	0	0	1.7881	0	3.5646	0.3687	0.96613	FALSE
novel_circ_0030732	X	80744031	80745729	-	1698	221	ENSG00000165288;	exon:80744032-80744253	Normal_2	5	21	BRWD3	WD40/YVTN repeat-like-containing domain superfamily||Bromodomain||WD40 repeat, conserved site||Bromodomain-like superfamily||WD40-repeat-containing domain||WD40-repeat-containing domain superfamily||WD40 repeat	0	0	0	0	5	0	0	0	0	0	13.8858	0	0	0.839421	-2.0157	0.61373	0.96613	FALSE
novel_circ_0017509	2	229836847	229859574	-	22727	136	ENSG00000153827;	exon:229836848-229836984	Normal_2	8	222	TRIP12	Armadillo-type fold||WWE domain, subgroup||-||HECT domain||WWE domain superfamily||Armadillo-like helical||HECT, E3 ligase catalytic domain||WWE domain	0	0	0	0	8	0	0	0	0	0	22.2172	0	0	1.34307	-2.6749	0.49959	0.96613	FALSE
novel_circ_0023325	5	33998640	34005899	-	7259	489	ENSG00000242110;ENSG00000273294;	exon:33998641-33998827,exon:34004574-34004734,exon:34005756-34005899	Normal_1,Normal_2,Normal_3	4,6,564	1071091247	AMACR;C1QTNF3-AMACR	-	0	0	0	4	6	564	0	0	0	22.1396	16.6629	4449.46	0	234.831	-10.089	NA	NA	NA
hsa_circ_0007099	15	89113724	89116521	+	2797	300	ENSG00000140526;	exon:89113725-89113824,exon:89116322-89116521	Cirrho_1,Cirrho_2,Cirrho_3,Normal_1,Normal_2,Normal_3	2.85406e+17	406,551,183,86,121,160	ABHD2	-||AB hydrolase 4, conserved site||Alpha/beta hydrolase fold-1||Alpha/Beta hydrolase fold||AB hydrolase 4 family	285	406	180	111	222	159	2249.05	2389.32	1454.86	614.373	616.528	1254.37	329.453	134.961	1.2898	0.09121	0.96613	FALSE
novel_circ_0018739	2	84961673	84963103	-	1430	342	ENSG00000287625;	intron:84961674-84961829,intron:84962916-84963103	Cirrho_2	3	4	--	-	0	3	0	0	0	0	0	17.6551	0	0	0	0	0.976886	0	2.7312	0.49589	0.96613	FALSE
novel_circ_0023320	5	33954360	34005899	-	51539	446	n/a	intergenic_region:33954361-33954504,intergenic_region:34004574-34004734,intergenic_region:34005756-34005899	Normal_3	16	641	--	-	0	0	0	0	0	16	0	0	0	0	0	126.226	0	6.60049	-4.9217	0.10409	0.96613	FALSE
novel_circ_0016056	22	45718412	45740538	+	22126	357	ENSG00000130638;	exon:45718413-45718493,exon:45738731-45738839,exon:45740369-45740538	Cirrho_1,Normal_1,Normal_2,Normal_3	8,4,17,11	1906171206291	ATXN10	Armadillo-type fold||Ataxin-10 domain||Armadillo-like helical	8	0	0	4	17	11	63.1313	0	0	22.1396	47.2116	86.7802	3.27813	8.54858	-1.386	0.45534	0.96613	FALSE
novel_circ_0023633	5	65528451	65529199	-	748	306	ENSG00000123219;	exon:65528452-65528578,exon:65528919-65529017,exon:65529117-65529199	Cirrho_3	9	26	CENPK	-||Centromere protein Cenp-K	0	0	9	0	0	0	0	0	72.7431	0	0	0	4.02322	0	4.7392	0.17031	0.96613	FALSE
novel_circ_0000328	10	12117672	12120267	+	2595	336	ENSG00000181192;	exon:12117673-12117755,exon:12118749-12118918,exon:12120182-12120267	Cirrho_1,Cirrho_2,Cirrho_3,Normal_1,Normal_2,Normal_3	39,34,11,19,20,15	196,221,123,116,137,77	DHTKD1	Transketolase-like, pyrimidine-binding domain||Multifunctional 2-oxoglutarate metabolism enzyme, C-terminal||2-oxoglutarate dehydrogenase E1 component||Thiamin diphosphate-binding fold||Dehydrogenase, E1 component	39	34	11	19	20	15	307.765	200.091	88.9083	105.163	55.5431	118.337	31.9695	15.04	1.0985	0.27323	0.96613	FALSE
novel_circ_0010960	19	3730027	3732038	+	2011	552	ENSG00000105289;	exon:3730028-3730130,exon:3730359-3730706,exon:3731935-3732038	Cirrho_2,Normal_1	9,9	95,49	TJP3	SH3-like domain superfamily||PDZ domain||PDZ superfamily||Guanylate kinase-like domain||Guanylate kinase/L-type calcium channel beta subunit||Tight junction protein ZO-3||SH3 domain||P-loop containing nucleoside triphosphate hydrolase||-||Tight junction protein ZO	0	9	0	9	0	0	0	52.9652	0	49.814	0	0	2.93066	2.60259	0.18843	0.94756	0.99445	FALSE
hsa_circ_0068103	3	179681877	179708957	+	27080	637	ENSG00000058056;	exon:179681878-179682003	Cirrho_2,Normal_2	4,5	6,17	USP13	Ubiquitinyl hydrolase, variant UBP zinc finger||Ubiquitin specific protease domain||Ubiquitin specific protease, conserved site||Peptidase C19, ubiquitin carboxyl-terminal hydrolase||Papain-like cysteine peptidase superfamily||UBA-like superfamily||-||Zinc finger, RING/FYVE/PHD-type||Ubiquitinyl hydrolase||Zinc finger, UBP-type||Ubiquitin-associated domain	0	4	0	0	5	0	0	23.5401	0	0	13.8858	0	1.30251	0.839421	0.59968	0.87768	0.99014	FALSE
novel_circ_0009329	17	5361207	5368468	+	7261	98	ENSG00000029725;	exon:5368370-5368468	Cirrho_1,Cirrho_3,Normal_2	4,9,2	59,40,80	RABEP1	Rabaptin, GTPase-Rab5 binding domain||Rabaptin-5||Rabaptin coiled-coil domain||Rabaptin	4	0	9	0	2	0	31.5657	0	72.7431	0	5.55431	0	5.66228	0.335768	3.7306	0.14557	0.96613	FALSE
novel_circ_0023639	5	65604910	65618255	-	13345	296	ENSG00000113595;	exon:65604911-65605045,exon:65618093-65618255	Cirrho_2	2	8	TRIM23	P-loop containing nucleoside triphosphate hydrolase||RING-type zinc-finger, LisH dimerisation motif||Small GTPase superfamily, ARF/SAR type||B-box, C-terminal||Small GTP-binding protein domain||-||B-box-type zinc finger||Zinc finger, RING/FYVE/PHD-type||Zinc finger, RING-type, conserved site||Zinc finger C2H2-type||Zinc finger, RING-type	0	2	0	0	0	0	0	11.77	0	0	0	0	0.651257	0	2.1582	0.59503	0.96613	FALSE
novel_circ_0007933	16	19463279	19464024	+	745	335	ENSG00000103534;	exon:19463280-19463367,exon:19463776-19464024	Cirrho_1,Cirrho_3	5138	1200	TMC5	-||TMC domain||Transmembrane channel-like protein	5	0	138	0	0	0	39.4571	0	1115.39	0	0	0	63.7382	0	8.7319	NA	NA	NA
novel_circ_0019803	3	172079353	172112590	+	33237	355	ENSG00000075420;	intron:172079354-172079535,intron:172081363-172081399,intron:172112452-172112590	Cirrho_2,Cirrho_3,Normal_2,Normal_3	3,8,4,4	90,56,229,12	FNDC3B	-||Fibronectin type III||Immunoglobulin-like fold||Fibronectin type III superfamily	0	3	8	0	4	4	0	17.6551	64.6606	0	11.1086	31.5564	4.55308	2.32166	0.99151	0.65002	0.96627	FALSE
novel_circ_0000007	10	100190868	100207332	-	16464	99	ENSG00000213341;	exon:100190869-100190968	Normal_2	5	31	CHUK	Serine/threonine-protein kinase, active site||Protein kinase domain||Protein kinase-like domain superfamily||I-kappa-kinase-beta NEMO binding domain||IKBKB, scaffold dimerization domain||Protein kinase, ATP binding site	0	0	0	0	5	0	0	0	0	0	13.8858	0	0	0.839421	-2.0157	0.61373	0.96613	FALSE
novel_circ_0019880	3	175463400	175471758	+	8358	416	ENSG00000177694;	exon:175463401-175463493,exon:175466979-175467184,exon:175471639-175471758	Cirrho_1,Normal_1,Normal_2	7,2,4	9,3,6	NAALADL2	-||Transferrin receptor-like, dimerisation domain superfamily||Peptidase M28||Glutamate carboxypeptidase 2-like	7	0	0	2	4	0	55.2399	0	0	11.0698	11.1086	0	2.86836	1.24989	1.1572	0.68195	0.97074	FALSE
novel_circ_0022941	5	145764930	145776430	-	11500	69	ENSG00000186314;	intron:145764931-145765000	Normal_1,Normal_2,Normal_3	3,8,12	14,41,10	PRELID2	PRELI/MSF1 domain||Slowmo/Ups family	0	0	0	3	8	12	0	0	0	16.6047	22.2172	94.6693	0	7.16097	-5.0414	0.032294	0.96613	TRUE
hsa_circ_0063865	22	47686199	47687206	+	1007	1007	ENSG00000224271;	exon:47686200-47686312,exon:47686549-47686695,exon:47686803-47686938,exon:47687141-47687206	Cirrho_3	38	24	--	-	0	0	38	0	0	0	0	0	307.138	0	0	0	16.9869	0	6.8232	0.081201	0.96613	FALSE
novel_circ_0002038	11	129876720	129878543	-	1823	359	ENSG00000170322;	exon:129876721-129876895,exon:129877325-129877385,exon:129878309-129878355,exon:129878464-129878543	Normal_1	3	32	NFRKB	-||NFRKB winged helix-like domain superfamily||NFRKB winged helix-like domain||Nuclear factor related to kappa-B-binding protein	0	0	0	3	0	0	0	0	0	16.6047	0	0	0	0.867531	-2.0074	0.61524	0.96613	FALSE
novel_circ_0019887	3	17622647	17647056	-	24409	276	ENSG00000131374;	exon:17622648-17622765,exon:17623849-17623913,exon:17646961-17647056	Cirrho_1,Normal_1	6,7	24,30	TBC1D5	Rab-GTPase-TBC domain||Rab-GTPase-TBC domain superfamily||-	6	0	0	7	0	0	47.3485	0	0	38.7442	0	0	2.4586	2.02424	0.27673	0.92786	0.99445	FALSE
novel_circ_0019886	3	17622647	17625224	-	2577	354	ENSG00000131374;	intron:17622648-17622765,intron:17623849-17623913,intron:17625051-17625224	Cirrho_2,Normal_1	13,5	56,29	TBC1D5	Rab-GTPase-TBC domain||Rab-GTPase-TBC domain superfamily||-	0	13	0	5	0	0	0	76.5052	0	27.6745	0	0	4.23317	1.44588	1.5634	0.58187	0.96613	FALSE
hsa_circ_0084454	8	47933019	47954446	-	21427	1377	ENSG00000253729;	exon:47933020-47933172,exon:47953620-47953719,exon:47953807-47953919,exon:47954338-47954446	Normal_2	7	72	PRKDC	Phosphatidylinositol 3-/4-kinase, catalytic domain superfamily||Phosphatidylinositol 3-/4-kinase, catalytic domain||-||NUC194||Phosphatidylinositol 3/4-kinase, conserved site||Armadillo-type fold||FATC domain||DNA-dependent protein kinase catalytic subunit, catalytic domain||Protein kinase-like domain superfamily||PIK-related kinase||PIK-related kinase, FAT	0	0	0	0	7	0	0	0	0	0	19.4401	0	0	1.17519	-2.4869	0.53099	0.96613	FALSE
novel_circ_0005027	13	32673215	32678929	+	5714	209	ENSG00000083642;	exon:32675844-32675959,exon:32678835-32678929	Cirrho_1,Cirrho_3	3,3	28,26	PDS5B	Armadillo-type fold||-||Sister chromatid cohesion protein Pds5	3	0	3	0	0	0	23.6742	0	24.2477	0	0	0	2.57037	0	4.0934	0.25877	0.96613	FALSE
novel_circ_0005024	13	32521372	32527532	-	6160	212	ENSG00000244754;	exon:32522182-32522270,exon:32527408-32527532	Normal_2	6	391	N4BP2L2	P-loop containing nucleoside triphosphate hydrolase||NEDD4-binding protein 2-like 2||NEDD4-binding protein 2	0	0	0	0	6	0	0	0	0	0	16.6629	0	0	1.00731	-2.2706	0.5683	0.96613	FALSE
hsa_circ_0063681	22	43059383	43064324	-	4941	388	ENSG00000100271;	exon:43064190-43064324	Cirrho_2	3	3	TTLL1	Tubulin-tyrosine ligase/Tubulin polyglutamylase||-||Tubulin polyglutamylase TTLL1||ATP-grasp fold, subdomain 1	0	3	0	0	0	0	0	17.6551	0	0	0	0	0.976886	0	2.7312	0.49589	0.96613	FALSE
novel_circ_0007927	16	189228	208664	-	19436	283	ENSG00000007392;	exon:189229-189339,exon:208078-208188,exon:208601-208664	Normal_3	4	12	LUC7L	-||Luc7-related	0	0	0	0	0	4	0	0	0	0	0	31.5564	0	1.65012	-2.9047	0.46256	0.96613	FALSE
hsa_circ_0047720	18	54271359	54284013	+	12654	952	ENSG00000101751;	exon:54271360-54271485,exon:54283319-54283455,exon:54283743-54283815,exon:54283922-54284013	Cirrho_1,Cirrho_2,Cirrho_3,Normal_1,Normal_2,Normal_3	16,8,10,10,6,15	20,13,48,30,15,72	POLI	UmuC domain||DNA polymerase, Y-family, little finger domain||DNA polymerase, Y-family, little finger domain superfamily||-	16	8	10	10	6	15	126.263	47.0801	80.8257	55.3489	16.6629	118.337	13.6315	10.087	0.45636	0.71007	0.97096	FALSE
hsa_circ_0057159	2	175947479	175979868	-	32389	449	ENSG00000144320;	exon:175964506-175964589,exon:175970764-175970804,exon:175979810-175979868	Cirrho_3	2	53	LNPK	Lunapark domain||Lunapark family||-	0	0	2	0	0	0	0	0	16.1651	0	0	0	0.894049	0	2.5536	0.52569	0.96613	FALSE
novel_circ_0006238	14	73970009	73988172	-	18163	171	ENSG00000187097;	exon:73970010-73970125,exon:73971852-73971908	Cirrho_3	7	152	ENTPD5	Nucleoside phosphatase GDA1/CD39	0	0	7	0	0	0	0	0	56.578	0	0	0	3.12917	0	4.3762	0.24443	0.96613	FALSE
novel_circ_0009919	18	13408992	13438384	+	29392	377	ENSG00000168675;	intron:13408993-13409138,intron:13412875-13412967,intron:13438244-13438384	Cirrho_1,Cirrho_2,Normal_1,Normal_2,Normal_3	12,32,9,13,9	46,47,47,24,43	LDLRAD4	-||LDL receptor-like superfamily||Low-density lipoprotein (LDL) receptor class A repeat||Low-density lipoprotein (LDL) receptor class A, conserved site	12	32	0	9	13	9	94.697	188.321	0	49.814	36.103	71.002	15.3373	8.49786	0.86787	0.53814	0.96613	FALSE
novel_circ_0006237	14	73970009	73976412	-	6403	343	ENSG00000187097;	exon:73970010-73970125,exon:73974924-73974985,exon:73975936-73976015,exon:73976324-73976412	Cirrho_1,Cirrho_3,Normal_1,Normal_2	4,7,2,15	126,106,60,72	ENTPD5	Nucleoside phosphatase GDA1/CD39	4	0	7	2	15	0	31.5657	0	56.578	11.0698	41.6573	0	4.76824	3.09662	0.5692	0.78642	0.98124	FALSE
novel_circ_0006234	14	73898070	73904110	+	6040	341	ENSG00000119725;ENSG00000258653;	exon:73898071-73898262,exon:73903960-73904110	Cirrho_2,Normal_1	3,5	78,61	ZNF410;AC005520.1	-	0	3	0	5	0	0	0	17.6551	0	27.6745	0	0	0.976886	1.44588	-0.5369	0.88645	0.99183	FALSE
hsa_circ_0037903	16	11886470	11891139	-	4669	555	ENSG00000103342;	exon:11886471-11886611,exon:11891062-11891139	Cirrho_1,Normal_1	2,4	50,30	GSPT1	Translation elongation factor EFTu/EF1A, C-terminal||Transcription factor, GTP-binding domain||Tr-type G domain, conserved site||Translation protein, beta-barrel domain superfamily||-||Ataxin-2, C-terminal||Translation elongation factor EFTu-like, domain 2||P-loop containing nucleoside triphosphate hydrolase||Translation elongation factor EF1A/initiation factor IF2gamma, C-terminal	2	0	0	4	0	0	15.7828	0	0	22.1396	0	0	0.819532	1.15671	-0.50416	0.89777	0.99364	FALSE
hsa_circ_0057151	2	175113993	175118369	-	4376	542	ENSG00000115966;	exon:175113994-175114108,exon:175118251-175118369	Cirrho_2,Normal_2,Normal_3	4,5,2	57,64,129	ATF2	Zinc finger C2H2 superfamily||Basic-leucine zipper domain||-||cAMP-dependent transcription factor ATF-2||Transcription factor cyclic AMP-dependent, CRE-BP1-type||Zinc finger C2H2-type	0	4	0	0	5	2	0	23.5401	0	0	13.8858	15.7782	1.30251	1.66448	-0.324	0.91783	0.99445	FALSE
hsa_circ_0057150	2	175111567	175118369	-	6802	629	ENSG00000115966;	exon:175111568-175111654,exon:175117990-175118118,exon:175118251-175118369	Normal_1	4	73	ATF2	Zinc finger C2H2 superfamily||Basic-leucine zipper domain||-||cAMP-dependent transcription factor ATF-2||Transcription factor cyclic AMP-dependent, CRE-BP1-type||Zinc finger C2H2-type	0	0	0	4	0	0	0	0	0	22.1396	0	0	0	1.15671	-2.4229	0.54191	0.96613	FALSE
hsa_circ_0091638	X	136872267	136875585	-	3318	402	ENSG00000147274;	exon:136875471-136875585	Normal_2	10	20	RBMX	RNA-binding domain superfamily||Nucleotide-binding alpha-beta plait domain superfamily||RNA recognition motif domain||RNA recognition motif domain, eukaryote||RBM1CTR||-	0	0	0	0	10	0	0	0	0	0	27.7715	0	0	1.67884	-2.9902	0.4492	0.96613	FALSE
novel_circ_0006231	14	73892026	73905083	+	13057	181	ENSG00000258653;ENSG00000119725;	exon:73904902-73905083	Cirrho_3	2	64	AC005520.1;ZNF410	-	0	0	2	0	0	0	0	0	16.1651	0	0	0	0.894049	0	2.5536	0.52569	0.96613	FALSE
hsa_circ_0002014	7	130173631	130178527	-	4896	437	ENSG00000146842;	exon:130173632-130173729,exon:130173825-130173939,exon:130178402-130178527	Cirrho_2,Normal_1,Normal_2,Normal_3	5,6,6,5	15,18,31,4	TMEM209	Cytochrome B561-related	0	5	0	6	6	5	0	29.4251	0	33.2094	16.6629	39.4456	1.62814	4.80502	-1.5053	0.48765	0.96613	FALSE
hsa_circ_0088361	9	122270863	122291840	+	20977	579	ENSG00000148187;	exon:122270864-122271075,exon:122285169-122285287,exon:122286039-122286166,exon:122291749-122291840	Normal_2	22	31	MRRF	Ribosome recycling factor||RRF superfamily||-||Ribosome recycling factor domain	0	0	0	0	22	0	0	0	0	0	61.0974	0	0	3.69345	-4.1156	0.24654	0.96613	FALSE
hsa_circ_0082580	7	138519188	138551180	+	31992	630	ENSG00000122779;	exon:138519189-138519321,exon:138525241-138525357,exon:138529116-138529230,exon:138538657-138538803,exon:138551063-138551180	Cirrho_1,Cirrho_2,Cirrho_3,Normal_1,Normal_2,Normal_3	14,67,6,134,70,57	20,70,42,170,107,66	TRIM24	B-box, C-terminal||Zinc finger, FYVE/PHD-type||B-box-type zinc finger||Zinc finger, PHD-finger||Bromodomain-like superfamily||Zinc finger, PHD-type||Zinc finger, RING-type, conserved site||Bromodomain, conserved site||Zinc finger, RING-type||Bromodomain||Zinc finger, PHD-type, conserved site	14	67	6	134	70	57	110.48	394.296	48.4954	741.676	194.401	449.679	30.236	74.0158	-1.2821	0.20483	0.96613	FALSE
novel_circ_0010157	18	36167100	36171160	+	4060	246	ENSG00000134759;	exon:36170063-36170196,exon:36171047-36171160	Normal_1,Normal_2	2,6	38,94	ELP2	-||Elongator complex protein 2||Galactose oxidase/kelch, beta-propeller||WD40-repeat-containing domain||WD40 repeat||Quinoprotein alcohol dehydrogenase-like superfamily||WD40/YVTN repeat-like-containing domain superfamily||WD40-repeat-containing domain superfamily	0	0	0	2	6	0	0	0	0	11.0698	16.6629	0	0	1.58566	-2.8982	0.46359	0.96613	FALSE
hsa_circ_0082583	7	138525240	138538803	+	13563	379	ENSG00000122779;	exon:138525241-138525357,exon:138529116-138529230,exon:138538657-138538803	Cirrho_1,Cirrho_2,Cirrho_3,Normal_1,Normal_2,Normal_3	6,8,3,12,18,25	49,170,52,399,295,192	TRIM24	B-box, C-terminal||Zinc finger, FYVE/PHD-type||B-box-type zinc finger||Zinc finger, PHD-finger||Bromodomain-like superfamily||Zinc finger, PHD-type||Zinc finger, RING-type, conserved site||Bromodomain, conserved site||Zinc finger, RING-type||Bromodomain||Zinc finger, PHD-type, conserved site	6	8	3	12	18	25	47.3485	47.0801	24.2477	66.4187	49.9888	197.228	6.4047	16.8053	-1.3718	0.26218	0.96613	FALSE
hsa_circ_0079227	7	4740837	4741023	+	186	186	ENSG00000164916;	exon:4740838-4741023	Cirrho_3	4	26	FOXK1	SMAD/FHA domain superfamily||-||Fork head domain conserved site1||Winged helix DNA-binding domain superfamily||Fork head domain||Winged helix-like DNA-binding domain superfamily||Fork head domain conserved site 2||Forkhead-associated (FHA) domain	0	0	4	0	0	0	0	0	32.3303	0	0	0	1.7881	0	3.5646	0.3687	0.96613	FALSE
hsa_circ_0085033	8	98203107	98222600	-	19493	444	ENSG00000104361;	exon:98203108-98203196,exon:98205111-98205246	Cirrho_3	4	21	NIPAL2	Magnesium transporter NIPA	0	0	4	0	0	0	0	0	32.3303	0	0	0	1.7881	0	3.5646	0.3687	0.96613	FALSE
novel_circ_0023720	5	71517321	71522949	+	5628	524	ENSG00000145734;	exon:71517322-71517452,exon:71522289-71522490,exon:71522756-71522949	Normal_2	8	13	BDP1	SANT/Myb domain||Transcription factor TFIIIB component B'', Myb domain||Homeobox-like domain superfamily||-	0	0	0	0	8	0	0	0	0	0	22.2172	0	0	1.34307	-2.6749	0.49959	0.96613	FALSE
hsa_circ_0002019	11	126272968	126273454	+	486	230	ENSG00000110074;	exon:126272969-126273079,exon:126273336-126273454	Normal_2	4	156	FOXRED1	FAD dependent oxidoreductase||FAD/NAD(P)-binding domain superfamily||-	0	0	0	0	4	0	0	0	0	0	11.1086	0	0	0.671537	-1.7054	0.67092	0.96627	FALSE
novel_circ_0000766	10	31817787	31831800	-	14013	341	ENSG00000165322;	exon:31817788-31817886,exon:31820387-31820488,exon:31826304-31826385,exon:31831739-31831800	Cirrho_2,Normal_2	5,9	16,43	ARHGAP12	SH3 domain||Rho GTPase-activating protein domain||PH-like domain superfamily||WW domain superfamily||Pleckstrin homology domain||SH3-like domain superfamily||ARHGAP12, SH3 domain||Rho GTPase activation protein||WW domain	0	5	0	0	9	0	0	29.4251	0	0	24.9944	0	1.62814	1.51096	0.088111	0.97932	0.99737	FALSE
hsa_circ_0079733	7	30778431	30782212	+	3781	356	ENSG00000106125;ENSG00000254959;	exon:30778432-30778551,exon:30781977-30782212	Cirrho_1,Cirrho_2,Normal_1,Normal_2	7,3,12,5	24,16,16,3	MINDY4;INMT-MINDY4	-	7	3	0	12	5	0	55.2399	17.6551	0	66.4187	13.8858	0	3.84525	4.30954	-0.16998	0.9345	0.99445	FALSE
novel_circ_0000762	10	31491698	31502509	+	10811	291	ENSG00000148516;	intron:31491699-31491770,intron:31495779-31495838,intron:31502348-31502509	Normal_1	2	8	ZEB1	Zinc finger C2H2 superfamily||Homeobox-like domain superfamily||Homeobox domain||-||Drought induced 19 protein type, zinc-binding domain||Zinc finger C2H2-type	0	0	0	2	0	0	0	0	0	11.0698	0	0	0	0.578354	-1.4421	0.72056	0.97096	FALSE
novel_circ_0003901	12	26578712	26602706	-	23994	584	ENSG00000123104;	exon:26578713-26578833,exon:26580027-26580155,exon:26599987-26600109,exon:26602370-26602495,exon:26602617-26602706	Cirrho_2,Normal_2,Normal_3	10,41,31	123155198	ITPR2	RIH domain||Mir domain superfamily||Inositol 1,4,5-trisphosphate receptor||-||Ion transport domain||Inositol 1,4,5-trisphosphate/ryanodine receptor||RyR/IP3 receptor binding core, RIH domain superfamily||MIR motif||Armadillo-type fold||RyR/IP3R Homology associated domain	0	10	0	0	41	31	0	58.8502	0	0	113.863	244.562	3.25629	19.6717	-2.5811	0.40904	0.96613	FALSE
hsa_circ_0079739	7	30836657	30840848	+	4191	313	ENSG00000106125;ENSG00000254959;	exon:30836658-30836764	Cirrho_2	2	2	MINDY4;INMT-MINDY4	-	0	2	0	0	0	0	0	11.77	0	0	0	0	0.651257	0	2.1582	0.59503	0.96613	FALSE
hsa_circ_0058876	2	238182064	238194870	-	12806	781	ENSG00000132323;	exon:238182065-238182186,exon:238183653-238183740,exon:238184020-238184113,exon:238189863-238189972,exon:238194782-238194870	Cirrho_2,Cirrho_3,Normal_1,Normal_2,Normal_3	20,8,20,14,10	18,25,27,53,17	ILKAP	Protein phosphatase 2C family||PPM-type phosphatase, divalent cation binding||PPM-type phosphatase domain||PPM-type phosphatase domain superfamily||-	0	20	8	20	14	10	0	117.7	64.6606	110.698	38.8801	78.8911	10.0888	12.2592	-0.26906	0.84855	0.98655	FALSE
novel_circ_0002901	11	9055792	9060524	-	4732	354	ENSG00000175356;	exon:9055793-9055909,exon:9059303-9059425,exon:9060408-9060524	Normal_2	8	1	SCUBE2	CUB domain||EGF domain||Complement Clr-like EGF domain||EGF-type aspartate/asparagine hydroxylation site||Tyrosine-protein kinase ephrin type A/B receptor-like||EGF-like calcium-binding domain||EGF-like domain||EGF-like, conserved site||Spermadhesin, CUB domain superfamily||Growth factor receptor cysteine-rich domain superfamily||EGF-like calcium-binding, conserved site	0	0	0	0	8	0	0	0	0	0	22.2172	0	0	1.34307	-2.6749	0.49959	0.96613	FALSE
novel_circ_0000769	10	31826303	31861658	-	35355	344	ENSG00000165322;	exon:31826304-31826385,exon:31861395-31861658	Cirrho_2,Cirrho_3,Normal_1,Normal_3	2,6,4,2	29,22,42,74	ARHGAP12	SH3 domain||Rho GTPase-activating protein domain||PH-like domain superfamily||WW domain superfamily||Pleckstrin homology domain||SH3-like domain superfamily||ARHGAP12, SH3 domain||Rho GTPase activation protein||WW domain	0	2	6	4	0	2	0	11.77	48.4954	22.1396	0	15.7782	3.3334	1.98177	0.76894	0.74789	0.97391	FALSE
hsa_circ_0049356	19	10913876	10916777	+	2901	351	ENSG00000142453;	exon:10913877-10914054,exon:10916407-10916497,exon:10916696-10916777	Cirrho_1,Cirrho_2,Cirrho_3,Normal_1,Normal_2,Normal_3	23,12,9,20,20,5	37,49,17,40,41,16	CARM1	S-adenosyl-L-methionine-dependent methyltransferase||Histone-arginine methyltransferase CARM1, N-terminal||PH-like domain superfamily||Protein arginine N-methyltransferase||-	23	12	9	20	20	5	181.503	70.6202	72.7431	110.698	55.5431	39.4456	17.3554	11.2039	0.62428	0.58088	0.96613	FALSE
novel_circ_0006112	14	67110139	67122377	+	12238	240	ENSG00000171723;	exon:67110140-67110259,exon:67122256-67122377	Normal_3	2	22	GPHN	MoaB/Mog-like domain superfamily||MoaB/Mog domain||MoeA, N-terminal and linker domain superfamily||MoeA, C-terminal, domain IV superfamily||Molybdenum cofactor biosynthesis, conserved site||MoeA, C-terminal, domain IV||MoeA, N-terminal and linker domain||Molybdopterin biosynthesis protein MoeA-like||-	0	0	0	0	0	2	0	0	0	0	0	15.7782	0	0.825061	-1.8751	0.6394	0.96627	FALSE
hsa_circ_0017127	1	236564497	236569124	-	4627	651	ENSG00000119285;	exon:236568996-236569124	Normal_1	2	11	HEATR1	U3 small nucleolar RNA-associated protein 10, N-terminal||U3 small nucleolar RNA-associated protein 10||Armadillo-type fold||Armadillo-like helical||BP28, C-terminal domain	0	0	0	2	0	0	0	0	0	11.0698	0	0	0	0.578354	-1.4421	0.72056	0.97096	FALSE
novel_circ_0000823	10	327005	329601	-	2596	338	ENSG00000151240;	exon:327006-327176,exon:329433-329601	Cirrho_2	4	5	DIP2C	Dip2-like domain||DMAP1-binding domain||AMP-dependent synthetase/ligase||AMP-dependent synthetase-like superfamily	0	4	0	0	0	0	0	23.5401	0	0	0	0	1.30251	0	3.1402	0.43073	0.96613	FALSE
novel_circ_0018724	2	75687826	75706651	-	18825	128	ENSG00000005436;	exon:75706523-75706651	Normal_1	6	14	GCFC2	GC-rich sequence DNA-binding factor-like domain||GC-rich sequence DNA-binding factor||-	0	0	0	6	0	0	0	0	0	33.2094	0	0	0	1.73506	-3.0082	0.4464	0.96613	FALSE
novel_circ_0000822	10	32685969	32729457	+	43488	321	ENSG00000216937;	exon:32685970-32686080,exon:32694879-32694992,exon:32726734-32726832	Cirrho_2	2	11	CCDC7	Coiled-coil domain-containing protein 7||-	0	2	0	0	0	0	0	11.77	0	0	0	0	0.651257	0	2.1582	0.59503	0.96613	FALSE
novel_circ_0012309	1	178776681	178821704	+	45023	320	ENSG00000116191;	exon:178776682-178776821,exon:178811315-178811404,exon:178821612-178821704	Cirrho_2,Normal_1,Normal_2	3,7,7	48,37,40	RALGPS2	PH-like domain superfamily||Ras guanine-nucleotide exchange factors catalytic domain||-||Ras-specific guanine nucleotide-releasing factor RalGPS1/2||Ras guanine nucleotide exchange factor domain superfamily||Ras guanine-nucleotide exchange factor catalytic domain superfamily||Pleckstrin homology domain||Ras-like guanine nucleotide exchange factor	0	3	0	7	7	0	0	17.6551	0	38.7442	19.4401	0	0.976886	3.19943	-1.6746	0.5475	0.96613	FALSE
novel_circ_0009637	17	69190357	69193248	-	2891	257	ENSG00000154263;	exon:69190358-69190477,exon:69193110-69193248	Normal_1	4	25	ABCA10	-||AAA+ ATPase domain||P-loop containing nucleoside triphosphate hydrolase||ABC transporter, conserved site||ABC transporter A||ABC transporter-like	0	0	0	4	0	0	0	0	0	22.1396	0	0	0	1.15671	-2.4229	0.54191	0.96613	FALSE
novel_circ_0017153	2	202896064	202897415	-	1351	269	ENSG00000138442;	exon:202896065-202896219,exon:202897300-202897415	Normal_2	4	41	WDR12	WD40 repeat, conserved site||NLE||WD repeat WDR12/Ytm1||WD40-repeat-containing domain||WD40 repeat||G-protein beta WD-40 repeat||WD40/YVTN repeat-like-containing domain superfamily||WD40-repeat-containing domain superfamily	0	0	0	0	4	0	0	0	0	0	11.1086	0	0	0.671537	-1.7054	0.67092	0.96627	FALSE
novel_circ_0012303	1	178737107	178741609	+	4502	207	ENSG00000116191;	intron:178737108-178737194,intron:178741488-178741609	Cirrho_2,Normal_1	4,8	9,6	RALGPS2	PH-like domain superfamily||Ras guanine-nucleotide exchange factors catalytic domain||-||Ras-specific guanine nucleotide-releasing factor RalGPS1/2||Ras guanine nucleotide exchange factor domain superfamily||Ras guanine-nucleotide exchange factor catalytic domain superfamily||Pleckstrin homology domain||Ras-like guanine nucleotide exchange factor	0	4	0	8	0	0	0	23.5401	0	44.2791	0	0	1.30251	2.31342	-0.80049	0.80674	0.98124	FALSE
novel_circ_0012302	1	178456720	178467421	+	10701	265	ENSG00000075391;	exon:178456721-178456899,exon:178467334-178467421	Normal_2	6	38	RASAL2	Ras GTPase-activating protein, conserved site||C2 domain superfamily||Pleckstrin homology domain||Rho GTPase activation protein||Ras GTPase-activating protein||Domain of unknown function DUF3498||Ras GTPase-activating domain||C2 domain	0	0	0	0	6	0	0	0	0	0	16.6629	0	0	1.00731	-2.2706	0.5683	0.96613	FALSE
novel_circ_0012301	1	178441548	178443229	+	1681	98	ENSG00000075391;	exon:178441549-178441647	Cirrho_2,Normal_1,Normal_2	7,4,3	1,17,34	RASAL2	Ras GTPase-activating protein, conserved site||C2 domain superfamily||Pleckstrin homology domain||Rho GTPase activation protein||Ras GTPase-activating protein||Domain of unknown function DUF3498||Ras GTPase-activating domain||C2 domain	0	7	0	4	3	0	0	41.1951	0	22.1396	8.33146	0	2.2794	1.66036	0.46338	0.87056	0.99014	FALSE
novel_circ_0017156	2	202917876	202954134	+	36258	129	ENSG00000138380;	exon:202954005-202954134	Cirrho_1	3	38	CARF	-||Calcium-responsive transcription factor	3	0	0	0	0	0	23.6742	0	0	0	0	0	1.2293	0	3.0309	0.44764	0.96613	FALSE
novel_circ_0027802	8	140743229	140752316	-	9087	399	ENSG00000169398;	exon:140743230-140743330,exon:140744652-140744767,exon:140746760-140746860,exon:140752232-140752316	Normal_2	7	215	PTK2	FERM/acyl-CoA-binding protein superfamily||FAK1/PYK2, FERM domain C-lobe||Focal adhesion kinase, N-terminal||Protein kinase-like domain superfamily||Ubiquitin-like domain superfamily||Protein kinase, ATP binding site||Tyrosine-protein kinase, active site||PH-like domain superfamily||FERM central domain||-||Focal adhesion kinase, targeting (FAT) domain superfamily||Tyrosine-protein kinase, catalyt…	0	0	0	0	7	0	0	0	0	0	19.4401	0	0	1.17519	-2.4869	0.53099	0.96613	FALSE
novel_circ_0027804	8	140761164	140803650	-	42486	407	ENSG00000169398;	exon:140761165-140761262,exon:140764234-140764290,exon:140793354-140793384,exon:140800459-140800576,exon:140803543-140803650	Normal_2	14	256	PTK2	FERM/acyl-CoA-binding protein superfamily||FAK1/PYK2, FERM domain C-lobe||Focal adhesion kinase, N-terminal||Protein kinase-like domain superfamily||Ubiquitin-like domain superfamily||Protein kinase, ATP binding site||Tyrosine-protein kinase, active site||PH-like domain superfamily||FERM central domain||-||Focal adhesion kinase, targeting (FAT) domain superfamily||Tyrosine-protein kinase, catalyt…	0	0	0	0	14	0	0	0	0	0	38.8801	0	0	2.35038	-3.4677	0.37866	0.96613	FALSE
novel_circ_0009635	17	69155018	69175513	-	20495	107	ENSG00000154263;	exon:69175406-69175513	Normal_1	8	1	ABCA10	-||AAA+ ATPase domain||P-loop containing nucleoside triphosphate hydrolase||ABC transporter, conserved site||ABC transporter A||ABC transporter-like	0	0	0	8	0	0	0	0	0	44.2791	0	0	0	2.31342	-3.4234	0.3849	0.96613	FALSE
novel_circ_0017485	2	227307709	227309318	+	1609	114	ENSG00000169031;	exon:227309204-227309318	Cirrho_1	3	4	COL4A3	Collagen triple helix repeat||-||Collagen IV, non-collagenous domain superfamily||C-type lectin fold||Collagen IV, non-collagenous	3	0	0	0	0	0	23.6742	0	0	0	0	0	1.2293	0	3.0309	0.44764	0.96613	FALSE
hsa_circ_0035289	15	51862810	51869373	+	6563	357	ENSG00000138594;	exon:51862811-51863010,exon:51869217-51869373	Cirrho_3	3	11	TMOD3	Tropomodulin||Leucine-rich repeat domain superfamily||-||Tropomodulin-3	0	0	3	0	0	0	0	0	24.2477	0	0	0	1.34107	0	3.1458	0.42988	0.96613	FALSE
novel_circ_0027808	8	140779830	140803650	-	23820	224	ENSG00000169398;	intron:140800459-140800576,intron:140803543-140803650	Normal_3	3	162	PTK2	FERM/acyl-CoA-binding protein superfamily||FAK1/PYK2, FERM domain C-lobe||Focal adhesion kinase, N-terminal||Protein kinase-like domain superfamily||Ubiquitin-like domain superfamily||Protein kinase, ATP binding site||Tyrosine-protein kinase, active site||PH-like domain superfamily||FERM central domain||-||Focal adhesion kinase, targeting (FAT) domain superfamily||Tyrosine-protein kinase, catalyt…	0	0	0	0	0	3	0	0	0	0	0	23.6673	0	1.23759	-2.4796	0.53223	0.96613	FALSE
novel_circ_0017489	2	227487616	227524915	+	37299	216	ENSG00000173744;	intron:227487617-227487680,intron:227524762-227524915	Cirrho_3,Normal_3	6,7	70,63	AGFG1	ArfGAP domain superfamily||Arf GTPase activating protein||ARFGAP/RecO-like zinc finger||-	0	0	6	0	0	7	0	0	48.4954	0	0	55.2238	2.68215	2.88771	-0.089064	0.97541	0.99671	FALSE
novel_circ_0006644	15	32523028	32533368	-	10340	184	ENSG00000223509;	exon:32523029-32523213	Cirrho_3,Normal_1,Normal_2	27,21,18	126,91,259	--	-	0	0	27	21	18	0	0	0	218.229	116.233	49.9888	0	12.0697	9.09463	0.40368	0.90562	0.99429	FALSE
novel_circ_0022806	5	138011007	138018514	-	7507	212	ENSG00000031003;	exon:138018302-138018514	Cirrho_3	2	54	FAM13B	Rho GTPase activation protein||Rho GTPase-activating protein domain||Protein FAM13	0	0	2	0	0	0	0	0	16.1651	0	0	0	0.894049	0	2.5536	0.52569	0.96613	FALSE
hsa_circ_0043898	17	42727634	42730918	-	3284	348	ENSG00000108799;	exon:42727635-42727763,exon:42728825-42728952,exon:42730828-42730918	Cirrho_1,Cirrho_2,Cirrho_3,Normal_1,Normal_2,Normal_3	38,31,23,47,64,34	18,12,13,7,10,7	EZH1	Histone-lysine N-methyltransferase EZH1/EZH2||Tesmin/TSO1-like CXC domain||Pre-SET CXC domain||Polycomb repressive complex 2 subunit EZH1/EZH2, tri-helical domain||-||SET domain||CXC domain||SANT/Myb domain||Histone-lysine N-methyltransferase EZH1	38	31	23	47	64	34	299.874	182.436	185.899	260.14	177.738	268.23	35.9472	38.3619	-0.092206	0.91579	0.99445	FALSE
hsa_circ_0015140	1	168183901	168191500	+	7599	412	ENSG00000143155;	exon:168183902-168184081,exon:168184779-168184878,exon:168191369-168191500	Cirrho_1,Cirrho_3,Normal_1,Normal_2,Normal_3	2,4,8,5,3	10,117,70,86,43	TIPRL	TIP41-like protein	2	0	4	8	5	3	15.7828	0	32.3303	44.2791	13.8858	23.6673	2.60763	4.39043	-0.77176	0.69215	0.97096	FALSE
hsa_circ_0047135	18	22990936	22996462	+	5526	1221	ENSG00000101773;	exon:22993721-22993847,exon:22996374-22996462	Cirrho_1,Cirrho_3,Normal_1,Normal_2	9,4,6,8	36,41,28,44	RBBP8	DNA endonuclease RBBP8-like||DNA endonuclease Ctp1, C-terminal||DNA endonuclease RBBP8||-||DNA endonuclease Ctp1, N-terminal	9	0	4	6	8	0	71.0227	0	32.3303	33.2094	22.2172	0	5.47599	3.07814	0.79915	0.69238	0.97096	FALSE
novel_circ_0002903	11	9178131	9179073	-	942	449	ENSG00000184014;	exon:9178132-9178366,exon:9178858-9179073	Normal_2	7	33	DENND5A	PLAT/LH2 domain superfamily||RUN domain superfamily||Tripartite DENN domain||RUN domain||cDENN domain||-||PLAT/LH2 domain||uDENN domain||dDENN domain	0	0	0	0	7	0	0	0	0	0	19.4401	0	0	1.17519	-2.4869	0.53099	0.96613	FALSE
novel_circ_0000072	10	102023476	102025248	-	1772	252	ENSG00000120029;	exon:102023477-102023563,exon:102023675-102023749,exon:102025156-102025248	Cirrho_2,Normal_1,Normal_2	6,2,12	20,33,73	ARMH3	Domain of unknown function DUF1741||Armadillo-type fold||Armadillo-like helical domain-containing protein 3-like	0	6	0	2	12	0	0	35.3101	0	11.0698	33.3258	0	1.95377	2.59296	-0.41079	0.8798	0.99092	FALSE
novel_circ_0013874	1	46678468	46691937	-	13469	388	ENSG00000159658;	exon:46678469-46678636,exon:46684491-46684602,exon:46691827-46691937	Cirrho_1,Cirrho_2,Normal_2	2,6,11	48,78,112	EFCAB14	EF-hand domain pair||EF-hand domain||-	2	6	0	0	11	0	15.7828	35.3101	0	0	30.5487	0	2.7733	1.84673	0.54756	0.83947	0.98517	FALSE
novel_circ_0013873	1	46665255	46691937	-	26682	300	n/a	intergenic_region:46686784-46686870,intergenic_region:46689587-46689691,intergenic_region:46691827-46691937	Cirrho_3	2	46	--	-	0	0	2	0	0	0	0	0	16.1651	0	0	0	0.894049	0	2.5536	0.52569	0.96613	FALSE
novel_circ_0029155	9	128459566	128461067	+	1501	368	ENSG00000136811;	exon:128459567-128459657,exon:128460513-128460666,exon:128460942-128461067	Normal_1	5	2	ODF2	Outer dense fibre protein 2-related	0	0	0	5	0	0	0	0	0	27.6745	0	0	0	1.44588	-2.7451	0.48813	0.96613	FALSE
hsa_circ_0003919	5	65680493	65685472	-	4979	307	ENSG00000197860;	exon:65680494-65680556,exon:65680656-65680794,exon:65685368-65685472	Cirrho_1,Cirrho_2,Cirrho_3,Normal_1	17,10,18,19	6,7,19,1	SGTB	Tetratricopeptide repeat 1||Tetratricopeptide-like helical domain superfamily||Tetratricopeptide repeat||SGTA, homodimerisation domain||Tetratricopeptide repeat-containing domain	17	10	18	19	0	0	134.154	58.8502	145.486	105.163	0	0	18.2688	5.49436	1.732	0.28893	0.96613	FALSE
novel_circ_0021674	4	177351379	177353728	+	2349	589	ENSG00000109674;	exon:177351380-177351549,exon:177353308-177353728	Normal_2	6	41	NEIL3	Zinc finger, DNA glycosylase/AP lyase-type||Formamidopyrimidine-DNA glycosylase, catalytic domain||Zinc finger, RanBP2-type superfamily||Zinc finger, GRF-type||Zinc finger, RanBP2-type||Ribosomal protein S13-like, H2TH||MutM-like, N-terminal||-||DNA glycosylase/AP lyase, H2TH DNA-binding||DNA glycosylase/AP lyase, zinc finger domain, DNA-binding site	0	0	0	0	6	0	0	0	0	0	16.6629	0	0	1.00731	-2.2706	0.5683	0.96613	FALSE
novel_circ_0021677	4	17804403	17805225	-	822	118	ENSG00000163257;	exon:17805107-17805225	Cirrho_3	5	25	DCAF16	DDB1- and CUL4-associated factor 16	0	0	5	0	0	0	0	0	40.4129	0	0	0	2.23512	0	3.8888	0.32532	0.96613	FALSE
novel_circ_0009638	17	69253572	69256283	-	2711	126	ENSG00000154265;	exon:69256157-69256283	Normal_1	4	14	ABCA5	ABC transporter, conserved site||ABC transporter A||ABC transporter-like||ATP-binding cassette subfamily A member 5||AAA+ ATPase domain||P-loop containing nucleoside triphosphate hydrolase||-	0	0	0	4	0	0	0	0	0	22.1396	0	0	0	1.15671	-2.4229	0.54191	0.96613	FALSE
novel_circ_0021671	4	17628005	17631973	+	3968	349	ENSG00000118579;	exon:17628006-17628192,exon:17631810-17631973	Normal_2	10	32	MED28	-||Mediator complex, subunit Med28	0	0	0	0	10	0	0	0	0	0	27.7715	0	0	1.67884	-2.9902	0.4492	0.96613	FALSE
novel_circ_0021670	4	176149806	176151967	+	2161	149	ENSG00000150627;	exon:176149807-176149956	Cirrho_1,Cirrho_2	9,3	4,0	WDR17	WD40 repeat||Quinoprotein alcohol dehydrogenase-like superfamily||WD40-repeat-containing domain||WD40 repeat, conserved site||-||WD40-repeat-containing domain superfamily||Anaphase-promoting complex subunit 4, WD40 domain||G-protein beta WD-40 repeat||WD40/YVTN repeat-like-containing domain superfamily	9	3	0	0	0	0	71.0227	17.6551	0	0	0	0	4.66478	0	4.9604	0.093233	0.96613	FALSE
hsa_circ_0083983	8	38266140	38267960	-	1820	360	ENSG00000147535;	exon:38266141-38266311,exon:38267267-38267391,exon:38267897-38267960	Normal_2	6	37	PLPP5	Phospholipid phosphatase 4/5||-||Phosphatidic acid phosphatase type 2/haloperoxidase superfamily||Phosphatidic acid phosphatase type 2/haloperoxidase	0	0	0	0	6	0	0	0	0	0	16.6629	0	0	1.00731	-2.2706	0.5683	0.96613	FALSE
hsa_circ_0029000	12	121743628	121761738	+	18110	482	ENSG00000188735;	exon:121743629-121743747,exon:121750380-121750439,exon:121752128-121752223,exon:121761649-121761738	Cirrho_2,Normal_2,Normal_3	10,13,12	36,26,16	TMEM120B	TMPIT-like||-	0	10	0	0	13	12	0	58.8502	0	0	36.103	94.6693	3.25629	7.13286	-1.0967	0.61164	0.96613	FALSE
novel_circ_0018525	2	63972165	63984019	-	11854	474	ENSG00000143952;	exon:63972166-63972244,exon:63981646-63981887,exon:63983864-63984019	Cirrho_1,Cirrho_2,Cirrho_3,Normal_1,Normal_2	5,5,7,3,18	21,31,28,84,171	VPS54	Vacuolar protein sorting-associated protein 54||-||Vacuolar protein sorting-associated protein 54, N-terminal||Vacuolar protein sorting-associated protein 54, C-terminal	5	5	7	3	18	0	39.4571	29.4251	56.578	16.6047	49.9888	0	6.80614	3.88945	0.75474	0.65522	0.96627	FALSE
novel_circ_0030406	X	150699194	150718700	+	19506	203	ENSG00000063601;	exon:150699195-150699300,exon:150712342-150712365,exon:150718625-150718700	Cirrho_1,Cirrho_2,Normal_2,Normal_3	25,2,5,5	13,5,13,11	MTMR1	GRAM domain||PH-like domain superfamily||-||Protein-tyrosine phosphatase-like||Tyrosine specific protein phosphatases domain||Myotubularin-like phosphatase domain||Protein-tyrosine phosphatase, catalytic||Protein-tyrosine phosphatase, active site||Myotubularin-related protein 1||MTMR1, PH-GRAM||Myotubularin family	25	2	0	0	5	5	197.285	11.77	0	0	13.8858	39.4456	10.8954	2.90207	1.9352	0.30902	0.96613	FALSE
novel_circ_0029405	9	19350701	19352693	+	1992	380	ENSG00000137145;	intron:19350702-19350879,intron:19352490-19352693	Normal_2,Normal_3	9,2	36,22	DENND4C	cDENN domain||MABP domain||Tetratricopeptide-like helical domain superfamily||Tripartite DENN domain||-||uDENN domain||dDENN domain	0	0	0	0	9	2	0	0	0	0	24.9944	15.7782	0	2.33602	-3.4447	0.35869	0.96613	FALSE
novel_circ_0029400	9	19305351	19316839	+	11488	393	ENSG00000137145;	exon:19305352-19305527,exon:19316621-19316839	Normal_2	3	42	DENND4C	cDENN domain||MABP domain||Tetratricopeptide-like helical domain superfamily||Tripartite DENN domain||-||uDENN domain||dDENN domain	0	0	0	0	3	0	0	0	0	0	8.33146	0	0	0.503653	-1.3518	0.73768	0.97096	FALSE
novel_circ_0029401	9	19305351	19328162	+	22811	132	ENSG00000137145;	exon:19328030-19328162	Normal_2	8	49	DENND4C	cDENN domain||MABP domain||Tetratricopeptide-like helical domain superfamily||Tripartite DENN domain||-||uDENN domain||dDENN domain	0	0	0	0	8	0	0	0	0	0	22.2172	0	0	1.34307	-2.6749	0.49959	0.96613	FALSE
hsa_circ_0067818	3	158652095	158666386	+	14291	912	ENSG00000168827;	exon:158665337-158665474,exon:158666304-158666386	Normal_1,Normal_3	4,2	41,85	GFM1	Translation elongation factor EFG/EF2, domain IV||Translation protein, beta-barrel domain superfamily||Translation elongation factor EFG/EF2||Elongation Factor G, domain II||Small GTP-binding protein domain||-||Tr-type G domain, conserved site||Elongation factor G, domain III||P-loop containing nucleoside triphosphate hydrolase||Translation elongation factor EFTu-like, domain 2||Ribosomal protein…	0	0	0	4	0	2	0	0	0	22.1396	0	15.7782	0	1.98177	-3.1894	0.41889	0.96613	FALSE
novel_circ_0023911	5	80166382	80178064	-	11682	273	ENSG00000164300;	exon:80166383-80166478,exon:80177886-80178064	Cirrho_2	3	118	SERINC5	Serine incorporator/TMS membrane protein||-||Serine incorporator 5	0	3	0	0	0	0	0	17.6551	0	0	0	0	0.976886	0	2.7312	0.49589	0.96613	FALSE
novel_circ_0019127	3	12379703	12392752	+	13049	365	ENSG00000132170;	exon:12379704-12379931,exon:12392614-12392752	Cirrho_3,Normal_1,Normal_2,Normal_3	4,23,74,6	45,52,361,45	PPARG	-||Nuclear hormone receptor, ligand-binding domain||Peroxisome proliferator-activated receptor gamma, N-terminal||Zinc finger, nuclear hormone receptor-type||Peroxisome proliferator-activated receptor gamma||Nuclear hormone receptor-like domain superfamily||Nuclear hormone receptor||Zinc finger, NHR/GATA-type||Peroxisome proliferator-activated receptor	0	0	4	23	74	6	0	0	32.3303	127.303	205.509	47.3347	1.7881	21.5497	-3.6627	0.020645	0.96613	TRUE
hsa_circ_0000871	19	3660965	3662001	-	1036	249	ENSG00000186111;	exon:3660966-3661083,exon:3661373-3661526,exon:3661871-3662001	Cirrho_1,Cirrho_2,Cirrho_3,Normal_1,Normal_2,Normal_3	31,43,3,19,37,13	34,36,42,33,67,30	PIP5K1C	Phosphatidylinositol-4-phosphate 5-kinase, C-terminal||Phosphatidylinositol-4-phosphate 5-kinase, core||Phosphatidylinositol-4-phosphate 5-kinase, N-terminal||Phosphatidylinositol-4-phosphate 5-kinase	31	43	3	19	37	13	244.634	253.056	24.2477	105.163	102.755	102.558	28.0459	17.069	0.71903	0.5107	0.96613	FALSE
hsa_circ_0038960	16	29910977	29912049	-	1072	339	ENSG00000174943;	exon:29910978-29911173,exon:29911815-29911867,exon:29911960-29912049	Normal_3	3	8	KCTD13	SKP1/BTB/POZ domain superfamily||BTB/POZ domain||-||Potassium channel tetramerisation-type BTB domain	0	0	0	0	0	3	0	0	0	0	0	23.6673	0	1.23759	-2.4796	0.53223	0.96613	FALSE
hsa_circ_0021781	11	43448001	43451265	+	3264	365	ENSG00000052841;	exon:43448002-43448122,exon:43450082-43450241,exon:43451182-43451265	Cirrho_2	2	3	TTC17	Tetratricopeptide-like helical domain superfamily||Tetratricopeptide repeat||Tetratricopeptide repeat-containing domain||Chs5p-Arf1p binding||-	0	2	0	0	0	0	0	11.77	0	0	0	0	0.651257	0	2.1582	0.59503	0.96613	FALSE
hsa_circ_0007798	6	136694139	136720589	-	26450	805	ENSG00000197442;	exon:136694140-136694310	Cirrho_2,Normal_3	3,4	9,5	MAP3K5	Sterile alpha motif/pointed domain superfamily||Domain of unknown function DUF4071||Protein kinase, ATP binding site||Protein kinase-like domain superfamily||Protein kinase domain||Serine/threonine-protein kinase, active site	0	3	0	0	0	4	0	17.6551	0	0	0	31.5564	0.976886	1.65012	-0.69138	0.85053	0.98655	FALSE
hsa_circ_0007799	3	50093719	50105142	+	11423	511	ENSG00000003756;	exon:50093720-50093875,exon:50099982-50100051,exon:50100532-50100605,exon:50105077-50105142	Cirrho_2,Normal_1,Normal_2	4,5,4	119146189	RBM5	RNA-binding domain superfamily||RNA-binding protein 5||RNA-binding protein 5, RNA recognition motif 2||RNA-binding protein 5, RNA recognition motif 1||Zinc finger, RanBP2-type||-||OCRE domain||G-patch domain||Nucleotide-binding alpha-beta plait domain superfamily||RNA recognition motif domain||Zinc finger, RanBP2-type superfamily||Zinc finger C2H2-type	0	4	0	5	4	0	0	23.5401	0	27.6745	11.1086	0	1.30251	2.11742	-0.6799	0.81914	0.98131	FALSE
novel_circ_0030746	X	8585266	8597256	-	11990	351	ENSG00000011201;	exon:8585267-8585396,exon:8597034-8597256	Cirrho_1	3	6	ANOS1	Fibronectin type III||Immunoglobulin-like fold||WAP-type 'four-disulfide core' domain||Anosmin-1, cysteine rich domain||Elafin-like superfamily||Fibronectin type III superfamily	3	0	0	0	0	0	23.6742	0	0	0	0	0	1.2293	0	3.0309	0.44764	0.96613	FALSE
novel_circ_0030744	X	85345859	85359630	-	13771	363	ENSG00000124429;	exon:85345860-85346042,exon:85351350-85351451,exon:85359550-85359630	Cirrho_3	7	23	POF1B	Protein POF1B	0	0	7	0	0	0	0	0	56.578	0	0	0	3.12917	0	4.3762	0.24443	0.96613	FALSE
novel_circ_0004869	13	20439592	20489496	-	49904	287	ENSG00000165475;	exon:20439593-20439754,exon:20489370-20489496	Cirrho_1,Normal_1	3,5	286175	CRYL1	6-phosphogluconate dehydrogenase-like, C-terminal domain superfamily||3-hydroxyacyl-CoA dehydrogenase, NAD binding||3-hydroxyacyl-CoA dehydrogenase, conserved site||NAD(P)-binding domain superfamily||-||3-hydroxyacyl-CoA dehydrogenase||3-hydroxyacyl-CoA dehydrogenase, C-terminal||6-phosphogluconate dehydrogenase, domain 2	3	0	0	5	0	0	23.6742	0	0	27.6745	0	0	1.2293	1.44588	-0.23955	0.94742	0.99445	FALSE
hsa_circ_0007793	2	61115978	61118116	+	2138	284	ENSG00000162929;	exon:61115979-61116070,exon:61117357-61117540,exon:61118028-61118116	Cirrho_1,Cirrho_2,Cirrho_3,Normal_1,Normal_2,Normal_3	37,19,27,42,44,20	41,54,117,117,85,31	KIAA1841	-||Domain of unknown function DUF3342||SANT/Myb domain	37	19	27	42	44	20	291.982	111.815	218.229	232.465	122.195	157.782	33.4179	27.7829	0.2646	0.77615	0.98094	FALSE
hsa_circ_0007796	10	1084402	1105267	+	20865	707	ENSG00000047056;	exon:1084403-1084538,exon:1105126-1105267	Cirrho_1,Cirrho_2,Normal_1,Normal_2,Normal_3	3,24,20,10,3	36,37,122,61,54	WDR37	WD40/YVTN repeat-like-containing domain superfamily||WD40 repeat, conserved site||G-protein beta WD-40 repeat||WD40-repeat-containing domain superfamily||WD40 repeat||WD40-repeat-containing domain	3	24	0	20	10	3	23.6742	141.24	0	110.698	27.7715	23.6673	9.04438	8.69997	0.069436	0.96483	0.99529	FALSE
hsa_circ_0005688	3	67400730	67409034	-	8304	8304	ENSG00000172340;	exon:67400731-67400851	Cirrho_2,Normal_1,Normal_2,Normal_3	13,7,6,10	13,4,14,10	SUCLG2	Succinyl-CoA synthetase-like||Succinyl-CoA synthetase, beta subunit, conserved site||ATP-citrate lyase/succinyl-CoA ligase||Succinate--CoA synthetase, beta subunit||Succinate--CoA ligase [GDP-forming] subunit beta, mitochondrial||ATP-grasp fold, subdomain 1||ATP-grasp fold, succinyl-CoA synthetase-type	0	13	0	7	6	10	0	76.5052	0	38.7442	16.6629	78.8911	4.23317	7.15685	-0.71838	0.70306	0.97096	FALSE
novel_circ_0003733	12	16892337	16917803	+	25466	131	n/a	intergenic_region:16892338-16892469	Normal_1,Normal_3	2,4	0,3	--	-	0	0	0	2	0	4	0	0	0	11.0698	0	31.5564	0	2.22848	-3.3514	0.38399	0.96613	FALSE
hsa_circ_0007795	5	40728344	40747019	-	18675	436	ENSG00000113638;	exon:40728345-40728476,exon:40730262-40730343,exon:40746798-40747019	Cirrho_1,Cirrho_2,Cirrho_3,Normal_1,Normal_2	5,2,9,7,22	30,17,26,26,54	TTC33	Tetratricopeptide-like helical domain superfamily||Tetratricopeptide repeat||-||Tetratricopeptide repeat-containing domain	5	2	9	7	22	0	39.4571	11.77	72.7431	38.7442	61.0974	0	6.72331	5.71769	0.19459	0.90663	0.99445	FALSE
novel_circ_0025954	7	122079596	122098576	-	18980	210	ENSG00000008311;	exon:122079597-122079712,exon:122081500-122081595	Normal_3	4	31	AASS	Saccharopine dehydrogenase, NADP binding domain||Alanine dehydrogenase/pyridine nucleotide transhydrogenase, NAD(H)-binding domain||Saccharopine dehydrogenase, C-terminal||-||Alanine dehydrogenase/pyridine nucleotide transhydrogenase, N-terminal||NAD(P)-binding domain superfamily	0	0	0	0	0	4	0	0	0	0	0	31.5564	0	1.65012	-2.9047	0.46256	0.96613	FALSE
hsa_circ_0088404	9	122996040	123020459	+	24419	871	ENSG00000011454;	exon:123015543-123015636,exon:123020309-123020459	Cirrho_3	7	68	RABGAP1	Rab-GTPase-TBC domain||PTB/PI domain||GPCR, rhodopsin-like, 7TM||PH-like domain superfamily||Rab-GTPase-TBC domain superfamily||-||Kinesin-like||G protein-coupled receptor, rhodopsin-like||Rab GTPase-activating protein 1	0	0	7	0	0	0	0	0	56.578	0	0	0	3.12917	0	4.3762	0.24443	0.96613	FALSE
hsa_circ_0082854	7	149074385	149080717	-	6332	280	ENSG00000197362;	exon:149074386-149074538,exon:149080591-149080717	Cirrho_1,Normal_1,Normal_2	2,12,13	28,24,9	ZNF786	Krueppel-associated box||Zinc finger C2H2-type||Zinc finger C2H2 superfamily||KRAB domain superfamily	2	0	0	12	13	0	15.7828	0	0	66.4187	36.103	0	0.819532	5.65262	-2.814	0.25428	0.96613	FALSE
novel_circ_0025953	7	121266226	121271430	+	5204	220	ENSG00000106034;	exon:121266227-121266447	Cirrho_1,Normal_3	2,9	23,6	CPED1	-||Cadherin-like beta sandwich domain	2	0	0	0	0	9	15.7828	0	0	0	0	71.002	0.819532	3.71277	-2.1685	0.48548	0.96613	FALSE
hsa_circ_0001361	3	172112451	172133546	+	21095	215	ENSG00000075420;	exon:172133471-172133546	Cirrho_2,Normal_1,Normal_2,Normal_3	7,11,137,5	84,32,270,23	FNDC3B	-||Fibronectin type III||Immunoglobulin-like fold||Fibronectin type III superfamily	0	7	0	11	137	5	0	41.1951	0	60.8838	380.47	39.4456	2.2794	28.2437	-3.5783	0.022801	0.96613	TRUE
novel_circ_0011923	1	155756957	155758034	-	1077	262	ENSG00000116580;	exon:155756958-155757077,exon:155757180-155757323	Cirrho_2,Normal_1	3,9	18,27	GON4L	GON-4-like protein||Paired amphipathic helix superfamily||Myb-like domain||Paired amphipathic helix||Homeobox-like domain superfamily	0	3	0	9	0	0	0	17.6551	0	49.814	0	0	0.976886	2.60259	-1.3777	0.676	0.96774	FALSE
hsa_circ_0043297	17	37576340	37585430	-	9100	530	ENSG00000275066;	exon:37576341-37576418,exon:37577380-37577613,exon:37584648-37584759,exon:37585325-37585430	Cirrho_1,Cirrho_2,Normal_1,Normal_2,Normal_3	25,20,14,30,3	33,17,36,39,20	SYNRG	EF-hand domain pair||Synergin gamma||EH domain	25	20	0	14	30	3	197.285	117.7	0	77.4885	83.3146	23.6673	16.7567	10.3226	0.68897	0.62293	0.96627	FALSE
hsa_circ_0043296	17	37576340	37579434	-	3092	2131	ENSG00000275066;	exon:37576341-37576418	Normal_1	3	35	SYNRG	EF-hand domain pair||Synergin gamma||EH domain	0	0	0	3	0	0	0	0	0	16.6047	0	0	0	0.867531	-2.0074	0.61524	0.96613	FALSE
hsa_circ_0088408	9	123065347	123090385	+	25038	834	ENSG00000011454;	exon:123065348-123065461,exon:123089758-123089850,exon:123090275-123090385	Cirrho_1	6	22	RABGAP1	Rab-GTPase-TBC domain||PTB/PI domain||GPCR, rhodopsin-like, 7TM||PH-like domain superfamily||Rab-GTPase-TBC domain superfamily||-||Kinesin-like||G protein-coupled receptor, rhodopsin-like||Rab GTPase-activating protein 1	6	0	0	0	0	0	47.3485	0	0	0	0	0	2.4586	0	4.0334	0.30711	0.96613	FALSE
hsa_circ_0006841	21	36754179	36767285	-	13106	796	ENSG00000159267;	exon:36754180-36754417,exon:36759727-36759841,exon:36765012-36765172,exon:36767218-36767285	Cirrho_1,Cirrho_2,Cirrho_3,Normal_1,Normal_2,Normal_3	5,4,7,14,32,5	21,22,10,10,23,10	HLCS	Biotinyl protein ligase (BPL) and lipoyl protein ligase (LPL), catalytic domain||Biotin--acetyl-CoA-carboxylase ligase||-||Biotin-protein ligase, N-terminal||Biotin protein ligase, C-terminal	5	4	7	14	32	5	39.4571	23.5401	56.578	77.4885	88.8689	39.4456	6.48052	11.4834	-0.84608	0.5095	0.96613	FALSE
novel_circ_0003076	12	103763422	103775630	-	12208	329	n/a	intergenic_region:103771141-103771329,intergenic_region:103775489-103775630	Normal_2	4	21	--	-	0	0	0	0	4	0	0	0	0	0	11.1086	0	0	0.671537	-1.7054	0.67092	0.96627	FALSE
hsa_circ_0006843	7	93303459	93311272	+	7813	494	ENSG00000004766;	exon:93303460-93303550,exon:93305828-93306004,exon:93308824-93308942,exon:93311166-93311272	Cirrho_1,Cirrho_2,Normal_1,Normal_2	5,2,13,11	25,22,44,90	VPS50	Vacuolar protein sorting-associated protein 54, N-terminal||Syndetin, C-terminal||-||Syndetin	5	2	0	13	11	0	39.4571	11.77	0	71.9536	30.5487	0	2.70009	5.60603	-1.0623	0.6042	0.96613	FALSE
hsa_circ_0006842	15	76274411	76292700	-	18289	630	ENSG00000140374;	exon:76274412-76274494,exon:76283757-76283825,exon:76285637-76285738,exon:76292431-76292513,exon:76292619-76292700	Cirrho_1,Cirrho_2,Cirrho_3,Normal_1,Normal_2	9,9,20,18,27	151191190236285	ETFA	Electron transfer flavoprotein, alpha subunit, N-terminal||Electron transfer flavoprotein, alpha/beta-subunit, N-terminal||Electron transfer flavoprotein subunit alpha, conserved site||Electron transfer flavoprotein, alpha subunit, C-terminal||-||Electron transfer flavoprotein alpha subunit/FixB||DHS-like NAD/FAD-binding domain superfamily||Rossmann-like alpha/beta/alpha sandwich fold	9	9	20	18	27	0	71.0227	52.9652	161.651	99.6281	74.9831	0	15.559	9.73806	0.65354	0.63351	0.96627	FALSE
hsa_circ_0006845	16	69695135	69695379	+	244	244	ENSG00000102908;	exon:69695136-69695379	Cirrho_1,Cirrho_2,Cirrho_3,Normal_1	6,4,5,3	4,0,0,1	NFAT5	Rel homology dimerisation domain||p53-like transcription factor, DNA-binding||Nuclear factor of activated T cells (NFAT)||Nuclear factor of activated T-cells 5||-||Immunoglobulin-like fold||Rel homology domain (RHD), DNA-binding domain||Immunoglobulin E-set||IPT domain||Rel homology domain (RHD), DNA-binding domain superfamily	6	4	5	3	0	0	47.3485	23.5401	40.4129	16.6047	0	0	5.99623	0.867531	2.7977	0.19511	0.96613	FALSE
hsa_circ_0074500	5	150012254	150027117	+	14863	924	ENSG00000113716;	exon:150012255-150012353	Normal_1	4	40	HMGXB3	-||HMG domain-containing protein 3, CxC4 like cysteine cluster||High mobility group box domain superfamily||HMG domain-containing protein 3||High mobility group box domain	0	0	0	4	0	0	0	0	0	22.1396	0	0	0	1.15671	-2.4229	0.54191	0.96613	FALSE
hsa_circ_0006847	16	29904851	29905959	+	1108	286	ENSG00000174939;	exon:29904852-29904965,exon:29905788-29905959	Cirrho_2	41	44	ASPHD1	-||Aspartyl/asparaginy/proline hydroxylase||Isopenicillin N synthase-like	0	41	0	0	0	0	0	241.286	0	0	0	0	13.3508	0	6.4793	0.097893	0.96613	FALSE
hsa_circ_0006846	3	183717650	183722136	+	4486	437	ENSG00000163872;	exon:183717651-183717748	Cirrho_3,Normal_2	3,6	41,47	YEATS2	YEATS superfamily||YEATS	0	0	3	0	6	0	0	0	24.2477	0	16.6629	0	1.34107	1.00731	0.34722	0.92692	0.99445	FALSE
hsa_circ_0070022	4	75964134	75982037	-	17903	1091	ENSG00000198301;	exon:75981933-75982037	Cirrho_1,Cirrho_2,Cirrho_3,Normal_1,Normal_2,Normal_3	2,9,18,34,42,12	7,1,20,0,11,5	SDAD1	SDA1 domain||Sda1||-||Armadillo-type fold||Uncharacterised domain NUC130/133, N-terminal	2	9	18	34	42	12	15.7828	52.9652	145.486	188.186	116.64	94.6693	11.7966	21.8335	-0.89802	0.43875	0.96613	FALSE
hsa_circ_0006848	1	42265114	42278672	-	13558	400	ENSG00000198815;	exon:42265115-42265189,exon:42278348-42278672	Cirrho_1,Cirrho_2,Cirrho_3,Normal_1,Normal_2,Normal_3	71,65,119,71,185,87	1.30159e+17	FOXJ3	Fork head domain conserved site 2||Winged helix DNA-binding domain superfamily||Winged helix-like DNA-binding domain superfamily||Fork head domain||-||Fork head domain conserved site1	71	65	119	71	185	87	560.29	382.526	961.826	392.977	513.773	686.353	103.455	87.4803	0.24114	0.76773	0.97944	FALSE
novel_circ_0011656	1	147212392	147215942	-	3550	304	ENSG00000131781;	exon:147212393-147212535,exon:147213308-147213470	Cirrho_2,Normal_1,Normal_2,Normal_3	8,22,34,5	3959951055530	FMO5	Flavin monooxygenase FMO||FAD/NAD(P)-binding domain superfamily||Flavin monooxygenase-like||-||Flavin monooxygenase (FMO) 5	0	8	0	22	34	5	0	47.0801	0	121.768	94.4232	39.4456	2.60503	14.1326	-2.3947	0.14984	0.96613	FALSE
hsa_circ_0005861	11	62839113	62839867	-	754	590	ENSG00000133316;	exon:62839114-62839235	Cirrho_1	3	48	WDR74	WDR74/Nsa1||WD40 repeat||WD40-repeat-containing domain superfamily||-||WD40/YVTN repeat-like-containing domain superfamily	3	0	0	0	0	0	23.6742	0	0	0	0	0	1.2293	0	3.0309	0.44764	0.96613	FALSE
novel_circ_0011650	1	147190176	147225066	-	34890	243	ENSG00000131781;	exon:147190177-147190249,exon:147224895-147225066	Cirrho_2,Cirrho_3,Normal_1,Normal_2,Normal_3	8,3,30,4,3	267136551662349	FMO5	Flavin monooxygenase FMO||FAD/NAD(P)-binding domain superfamily||Flavin monooxygenase-like||-||Flavin monooxygenase (FMO) 5	0	8	3	30	4	3	0	47.0801	24.2477	166.047	11.1086	23.6673	3.9461	10.5844	-1.4077	0.39822	0.96613	FALSE
novel_circ_0011651	1	147201151	147215942	-	14791	188	ENSG00000131781;	exon:147215754-147215942	Normal_2	2	828	FMO5	Flavin monooxygenase FMO||FAD/NAD(P)-binding domain superfamily||Flavin monooxygenase-like||-||Flavin monooxygenase (FMO) 5	0	0	0	0	2	0	0	0	0	0	5.55431	0	0	0.335768	-0.93528	0.81769	0.98124	FALSE
novel_circ_0011652	1	147201151	147225066	-	23915	171	ENSG00000131781;	exon:147224895-147225066	Cirrho_3	6	133	FMO5	Flavin monooxygenase FMO||FAD/NAD(P)-binding domain superfamily||Flavin monooxygenase-like||-||Flavin monooxygenase (FMO) 5	0	0	6	0	0	0	0	0	48.4954	0	0	0	2.68215	0	4.1534	0.29253	0.96613	FALSE
novel_circ_0011653	1	147208851	147213470	-	4619	503	ENSG00000131781;	exon:147208852-147209051,exon:147212393-147212535,exon:147213308-147213470	Normal_2	8	966	FMO5	Flavin monooxygenase FMO||FAD/NAD(P)-binding domain superfamily||Flavin monooxygenase-like||-||Flavin monooxygenase (FMO) 5	0	0	0	0	8	0	0	0	0	0	22.2172	0	0	1.34307	-2.6749	0.49959	0.96613	FALSE
hsa_circ_0008506	2	48346200	48362707	+	16507	717	ENSG00000170802;	exon:48359047-48359147,exon:48362643-48362707	Cirrho_1,Cirrho_2,Cirrho_3,Normal_1,Normal_2,Normal_3	3,7,8,8,14,4	83,62,61,131,135,77	FOXN2	Winged helix DNA-binding domain superfamily||Fork head domain||Winged helix-like DNA-binding domain superfamily||Fork head domain conserved site 2||Fork head domain conserved site1	3	7	8	8	14	4	23.6742	41.1951	64.6606	44.2791	38.8801	31.5564	7.08489	6.31392	0.15637	0.91021	0.99445	FALSE
hsa_circ_0008505	2	205172210	205193320	+	21110	520	ENSG00000116117;	exon:205172211-205172381,exon:205176445-205176577,exon:205185764-205185863,exon:205193205-205193320	Cirrho_1,Cirrho_2,Cirrho_3,Normal_1,Normal_2	12,17,4,12,28	46,26,9,111,169	PARD3B	Par3/HAL, N-terminal||PDZ domain||PDZ superfamily||-	12	17	4	12	28	0	94.697	100.045	32.3303	66.4187	77.7603	0	12.241	8.17088	0.56275	0.69414	0.97096	FALSE
hsa_circ_0083182	7	158644288	158646563	-	2275	305	ENSG00000146918;	exon:158644289-158644388,exon:158645519-158645619,exon:158646460-158646563	Cirrho_2,Normal_1,Normal_2	4,2,3	2,12,8	NCAPG2	Condensin-2 complex subunit G2||-||Armadillo-type fold||Armadillo-like helical	0	4	0	2	3	0	0	23.5401	0	11.0698	8.33146	0	1.30251	1.08201	0.26782	0.93711	0.99445	FALSE
hsa_circ_0008500	3	197104902	197119530	-	14628	381	ENSG00000075711;	exon:197104903-197105005,exon:197115927-197116083,exon:197119410-197119530	Cirrho_1,Cirrho_2,Cirrho_3,Normal_1,Normal_2,Normal_3	17,69,24,47,229,32	34,40,57,60,138,51	DLG1	L27 domain superfamily||SH3-like domain superfamily||PDZ domain||PDZ-associated domain of NMDA receptors||Disks large 1-like||PDZ superfamily||Guanylate kinase-like domain||L27-1||L27 domain||Guanylate kinase/L-type calcium channel beta subunit||P-loop containing nucleoside triphosphate hydrolase||Guanylate kinase, conserved site||Disks large homologue 1, N-terminal PEST domain||SH3 domain||-	17	69	24	47	229	32	134.154	406.066	193.982	260.14	635.968	252.452	40.163	65.2378	-0.70125	0.45151	0.96613	FALSE
hsa_circ_0008501	1	8541213	8614686	-	73473	434	ENSG00000142599;	exon:8541214-8541318,exon:8556475-8556571,exon:8557418-8557523,exon:8614561-8614686	Cirrho_1,Cirrho_2,Cirrho_3,Normal_1,Normal_2,Normal_3	50,65,15,70,212,46	86,76,13,64,234,86	RERE	ELM2 domain||SANT/Myb domain||Zinc finger, GATA-type||-||Homeobox-like domain superfamily||SANT domain||Bromo adjacent homology (BAH) domain||Atrophin-like	50	65	15	70	212	46	394.571	382.526	121.239	387.442	588.756	362.899	48.3595	74.8102	-0.62975	0.47312	0.96613	FALSE
novel_circ_0015097	20	48690946	48692790	-	1844	267	ENSG00000124126;	exon:48690947-48691096,exon:48692672-48692790	Cirrho_1,Cirrho_2,Cirrho_3,Normal_1,Normal_2	15,11,2,11,9	28,15,4,18,14	PREX1	Pleckstrin homology domain||Winged helix DNA-binding domain superfamily||Winged helix-like DNA-binding domain superfamily||PDZ domain||Dbl homology (DH) domain||PDZ superfamily||DEP domain||Dbl homology (DH) domain superfamily||Guanine-nucleotide dissociation stimulator, CDC24, conserved site||PH-like domain superfamily||-	15	11	2	11	9	0	118.371	64.7352	16.1651	60.8838	24.9944	0	10.6225	4.6919	1.162	0.45653	0.96613	FALSE
novel_circ_0030390	X	147928321	147945616	+	17295	301	ENSG00000102081;	exon:147928322-147928393,exon:147928659-147928807,exon:147945534-147945616	Cirrho_3,Normal_2	3,10	7,42	FMR1	Fragile X mental retardation syndrome-related protein||K Homology domain, type 1||Fxr1, tudor domain||K Homology domain, type 1 superfamily||Fragile X-related mental retardation protein, C-terminal region 2||Agenet-like domain||K Homology domain||-||Synaptic functional regulator FMRP, KH0 domain||Fragile X-related 1 protein, C-terminal core	0	0	3	0	10	0	0	0	24.2477	0	27.7715	0	1.34107	1.67884	-0.37991	0.91264	0.99445	FALSE
novel_circ_0015095	20	47642212	47647366	+	5154	171	ENSG00000124151;	exon:47642213-47642384	Cirrho_2,Normal_2	14,10	31,44	NCOA3	Myc-type, basic helix-loop-helix (bHLH) domain||Domain of unknown function DUF1518||PAS domain superfamily||Nuclear receptor coactivator, Ncoa-type, interlocking||Domain of unknown function DUF4927||Nuclear receptor coactivator, Ncoa-type, interlocking domain superfamily||Nuclear receptor coactivator||Nuclear receptor coactivator, receptor-binding domain||Nuclear receptor coactivator, interlockin…	0	14	0	0	10	0	0	82.3903	0	0	27.7715	0	4.5588	1.67884	1.399	0.60988	0.96613	FALSE
hsa_circ_0035285	15	51563380	51576181	-	12801	480	ENSG00000104093;	exon:51563381-51563447,exon:51565088-51565166,exon:51568487-51568558,exon:51576056-51576181	Cirrho_3,Normal_2,Normal_3	5,12,5	7,16,11	DMXL2	WD40/YVTN repeat-like-containing domain superfamily||-||WD40 repeat||WD40-repeat-containing domain superfamily||WD40-repeat-containing domain||RAVE complex protein Rav1 C-terminal	0	0	5	0	12	5	0	0	40.4129	0	33.3258	39.4456	2.23512	4.07726	-0.89008	0.71806	0.97096	FALSE
hsa_circ_0008641	14	74549862	74555693	-	5831	959	ENSG00000119681;	exon:74549863-74549965,exon:74555503-74555693	Cirrho_2,Normal_2	3,8	140,22	LTBP2	EGF-type aspartate/asparagine hydroxylation site||TB domain||-||TGF-beta binding (TB) domain superfamily||EGF-like calcium-binding, conserved site||EGF-like, conserved site||Growth factor receptor cysteine-rich domain superfamily||EGF-like calcium-binding domain||EGF-like domain	0	3	0	0	8	0	0	17.6551	0	0	22.2172	0	0.976886	1.34307	-0.46907	0.90173	0.99364	FALSE
hsa_circ_0008640	2	61873001	61880394	-	7393	855	ENSG00000115484;	exon:61878869-61879011,exon:61880286-61880394	Cirrho_1,Cirrho_2,Cirrho_3,Normal_1,Normal_2,Normal_3	5,7,6,4,13,3	64,63,126,104,252,150	CCT4	Chaperone tailless complex polypeptide 1 (TCP-1)||Chaperonin Cpn60/TCP-1 family||GroEL-like apical domain superfamily||GroEL-like equatorial domain superfamily||Chaperonin TCP-1, conserved site||TCP-1-like chaperonin intermediate domain superfamily||T-complex protein 1, delta subunit	5	7	6	4	13	3	39.4571	41.1951	48.4954	22.1396	36.103	23.6673	7.01038	4.57679	0.59836	0.67897	0.96876	FALSE
novel_circ_0010545	18	9195550	9211784	+	16234	200	ENSG00000101745;	exon:9211584-9211784	Cirrho_2,Cirrho_3,Normal_2,Normal_3	2,15,5,6	208304407257	ANKRD12	Ankyrin repeat-containing domain||Ankyrin repeat-containing domain superfamily||Ankyrin repeat||-	0	2	15	0	5	6	0	11.77	121.239	0	13.8858	47.3347	7.35662	3.3146	1.1685	0.55812	0.96613	FALSE
novel_circ_0015323	21	29109039	29160056	+	51017	555	ENSG00000156265;	exon:29109040-29109183,exon:29130795-29130923,exon:29133306-29133414,exon:29149189-29149250,exon:29159941-29160056	Normal_2	11	2	MAP3K7CL	-	0	0	0	0	11	0	0	0	0	0	30.5487	0	0	1.84673	-3.1252	0.42853	0.96613	FALSE
hsa_circ_0008645	7	90726566	90790652	+	64087	421	ENSG00000058091;	exon:90726567-90726812,exon:90747681-90747775,exon:90790573-90790652	Cirrho_1,Cirrho_2,Cirrho_3,Normal_1,Normal_2,Normal_3	53,19,54,38,83,38	63,10,106,86,82,24	CDK14	Protein kinase, ATP binding site||-||Protein kinase-like domain superfamily||Protein kinase domain||Serine/threonine-protein kinase, active site	53	19	54	38	83	38	418.245	111.815	436.459	210.326	230.504	299.786	52.0439	40.5993	0.35598	0.69485	0.97096	FALSE
novel_circ_0015325	21	29305203	29329693	+	24490	324	ENSG00000156273;	exon:29305204-29305322,exon:29329487-29329693	Cirrho_2,Cirrho_3,Normal_1,Normal_2,Normal_3	5,25,16,16,11	13,18,12,47,20	BACH1	Basic leucine zipper domain, Maf-type||Basic-leucine zipper domain||SKP1/BTB/POZ domain superfamily||BTB/POZ domain||-||Transcription factor, Skn-1-like, DNA-binding domain superfamily	0	5	25	16	16	11	0	29.4251	202.064	88.5583	44.4344	86.7802	12.8038	11.8508	0.10787	0.94043	0.99445	FALSE
hsa_circ_0008647	5	145796441	145826200	-	29759	602	ENSG00000186314;	exon:145796442-145796547,exon:145817894-145818054,exon:145823077-145823134,exon:145825998-145826200	Cirrho_1,Cirrho_2,Cirrho_3,Normal_1,Normal_2,Normal_3	18,6,16,13,104,11	7,1,16,29,59,20	PRELID2	PRELI/MSF1 domain||Slowmo/Ups family	18	6	16	13	104	11	142.045	35.3101	129.321	71.9536	288.824	86.7802	16.482	25.7571	-0.66204	0.55308	0.96613	FALSE
hsa_circ_0008646	5	14330777	14336727	+	5950	315	ENSG00000038382;	exon:14330778-14330900,exon:14336536-14336727	Normal_2	8	214	TRIO	Triple functional domain protein||Immunoglobulin-like fold||SH3 domain||Protein kinase domain||Immunoglobulin subtype||Immunoglobulin I-set||SH3-like domain superfamily||Spectrin repeat||-||Serine/threonine-protein kinase, active site||Dbl homology (DH) domain superfamily||PH-like domain superfamily||Spectrin/alpha-actinin||Protein kinase-like domain superfamily||CRAL-TRIO lipid binding domain||D…	0	0	0	0	8	0	0	0	0	0	22.2172	0	0	1.34307	-2.6749	0.49959	0.96613	FALSE
hsa_circ_0008648	11	94821529	94831541	+	10012	527	ENSG00000166025;	exon:94821530-94821821	Normal_1	8	7	AMOTL1	Angiomotin||-||Angiomotin, C-terminal	0	0	0	8	0	0	0	0	0	44.2791	0	0	0	2.31342	-3.4234	0.3849	0.96613	FALSE
novel_circ_0015543	21	44074323	44077784	+	3461	313	ENSG00000160218;	exon:44074324-44074470,exon:44076552-44076628,exon:44077693-44077784	Cirrho_2	7	25	TRAPPC10	TRAPP II complex, TRAPPC10||-	0	7	0	0	0	0	0	41.1951	0	0	0	0	2.2794	0	3.9392	0.3189	0.96613	FALSE
hsa_circ_0042414	17	19931804	19958571	-	26767	1322	ENSG00000108599;	exon:19931805-19931978,exon:19936286-19936430	Normal_2,Normal_3	11,4	59,28	AKAP10	RGS domain||-||A-kinase anchor protein 10, PKA-binding (AKB) domain||RGS domain superfamily	0	0	0	0	11	4	0	0	0	0	30.5487	31.5564	0	3.49685	-4.0209	0.21442	0.96613	FALSE
hsa_circ_0002928	14	22926132	22927660	-	1528	462	ENSG00000100462;	exon:22926133-22926296,exon:22926506-22926555,exon:22926702-22926814,exon:22927526-22927660	Cirrho_1,Cirrho_2,Cirrho_3,Normal_1,Normal_2,Normal_3	44,65,19,56,138,35	17,52,27,26,56,42	PRMT5	-||Protein arginine N-methyltransferase PRMT5||Protein arginine N-methyltransferase||PRMT5, oligomerisation domain||PRMT5 arginine-N-methyltransferase||PRMT5, TIM barrel domain||S-adenosyl-L-methionine-dependent methyltransferase	44	65	19	56	138	35	347.222	382.526	153.569	309.954	383.247	276.119	47.689	53.8005	-0.17443	0.84002	0.98523	FALSE
hsa_circ_0077559	6	107908926	107924932	-	16006	509	ENSG00000025796;	exon:107913366-107913427,exon:107921797-107921909	Normal_1,Normal_3	5,2	94,22	SEC63	Translocation protein Sec63||DnaJ domain||Chaperone J-domain superfamily||C2 domain superfamily||-||Immunoglobulin E-set||Sec63 domain	0	0	0	5	0	2	0	0	0	27.6745	0	15.7782	0	2.27095	-3.3879	0.37452	0.96613	FALSE
novel_circ_0006666	15	34915037	34927138	-	12101	466	ENSG00000021776;	exon:34915038-34915179,exon:34918258-34918378,exon:34920332-34920434,exon:34927035-34927138	Cirrho_1,Cirrho_2,Cirrho_3,Normal_1,Normal_2	6,2,10,5,28	33,30,12,22,52	AQR	DNA2/NAM7 helicase, AAA domain||P-loop containing nucleoside triphosphate hydrolase||-||DNA2/NAM7 helicase-like, AAA domain||Intron-binding protein aquarius, N-terminal||CWF11 family	6	2	10	5	28	0	47.3485	11.77	80.8257	27.6745	77.7603	0	7.5801	6.14664	0.26035	0.87391	0.99014	FALSE
novel_circ_0018222	2	47378952	47379969	+	1017	301	ENSG00000119888;	exon:47378953-47379054,exon:47379769-47379969	Cirrho_1,Cirrho_2,Normal_2	7,6,7	7,32,6	EPCAM	Epithelial cell adhesion molecule N-terminal domain||Thyroglobulin type-1 superfamily||Thyroglobulin type-1||-	7	6	0	0	7	0	55.2399	35.3101	0	0	19.4401	0	4.82213	1.17519	1.9501	0.42894	0.96613	FALSE
hsa_circ_0005868	20	34470047	34481206	+	11159	669	ENSG00000078747;	exon:34470048-34470120,exon:34471444-34471515,exon:34477772-34477860,exon:34479630-34479789,exon:34480599-34480732,exon:34481066-34481206	Cirrho_1,Cirrho_2,Cirrho_3,Normal_1,Normal_2,Normal_3	34,34,27,31,30,34	108,53,47,77,88,90	ITCH	WW domain||C2 domain superfamily||E3 ubiquitin-protein ligase, SMURF1 type||HECT, E3 ligase catalytic domain||HECT domain||-||WW domain superfamily||C2 domain	34	34	27	31	30	34	268.308	200.091	218.229	171.582	83.3146	268.23	37.0731	28.027	0.41308	0.65343	0.96627	FALSE
novel_circ_0011921	1	155725381	155729366	+	3985	266	ENSG00000132676;	exon:155725382-155725490,exon:155729208-155729366	Cirrho_3,Normal_2	2,9	151176	DAP3	-||Ribosomal protein S29, mitochondrial||P-loop containing nucleoside triphosphate hydrolase||Ribosomal protein S23/S29, mitochondrial	0	0	2	0	9	0	0	0	16.1651	0	24.9944	0	0.894049	1.51096	-0.81622	0.82852	0.98296	FALSE
[truncated: 19,340 more rows]
