# Supplementary material for: High-throughput circular RNA sequencing reveals the profiles of circular RNA in non-cirrhotic hepatocellular carcinoma
Source: BMC Cancer. 2022 Aug 5;22:857. doi: 10.1186/s12885-022-09909-2 (PMC9356431; doi:10.1186/s12885-022-09909-2)
Supplement: Supplementary file 6 — Additional file 6: Table S4. The differently expressed circRNAs achieved by DESeq2 [file 12885_2022_9909_MOESM6_ESM.xlsx]

## Sheet: Additional file 6_Table S4
The differently expressed circRNAs achieved by DESeq2
	baseMean	log2FoldChange	lfcSE	stat	pvalue	padj	significant
novel_circ_0005321	5.03449	-1.06002	2.19915	-0.482014	0.629796	0.966182	NOT_CHANGE
novel_circ_0028167	7.13581	0.893476	1.75678	0.508589	0.611041	0.966019	NOT_CHANGE
hsa_circ_0049459	4.53904	2.09092	2.22828	0.938358	0.34806	0.966019	NOT_CHANGE
novel_circ_0017231	9.53764	-6.46809	3.91081	-1.6539	0.0981475	0.966019	NOT_CHANGE
hsa_circ_0035336	1.70812	4.51165	3.25996	1.38396	0.166371	0.966019	NOT_CHANGE
novel_circ_0027658	6.27631	2.17532	2.03524	1.06883	0.285148	0.966019	NOT_CHANGE
hsa_circ_0035338	1.56459	4.37619	3.76008	1.16386	0.244482	0.966019	NOT_CHANGE
novel_circ_0019564	2.44221	5.0355	3.23942	1.55445	0.120078	0.966019	NOT_CHANGE
novel_circ_0021986	0.825061	-2.90474	3.95401	-0.734633	0.462563	0.966019	NOT_CHANGE
hsa_circ_0008327	6.24591	0.163864	1.61929	0.101195	0.919396	0.994443	NOT_CHANGE
hsa_circ_0008324	18.5031	-1.09427	1.13507	-0.964051	0.33502	0.966019	NOT_CHANGE
hsa_circ_0008325	2.71924	-1.04451	2.58235	-0.404481	0.685859	0.97099	NOT_CHANGE
hsa_circ_0008322	1.34107	4.15342	3.9459	1.05259	0.292529	0.966019	NOT_CHANGE
hsa_circ_0008323	4.24785	0.938047	2.25763	0.4155	0.677776	0.96861	NOT_CHANGE
hsa_circ_0008320	17.3704	1.98444	1.13555	1.74756	0.0805401	0.966019	NOT_CHANGE
hsa_circ_0008321	22.286	-0.378461	0.980684	-0.385915	0.699559	0.97099	NOT_CHANGE
novel_circ_0009392	0.412531	-1.87514	4.00207	-0.468543	0.639397	0.966182	NOT_CHANGE
hsa_circ_0092271	0.503653	-2.2706	3.97962	-0.570556	0.5683	0.966019	NOT_CHANGE
novel_circ_0021771	1.48942	-3.77285	3.4528	-1.09269	0.274529	0.966019	NOT_CHANGE
novel_circ_0007595	0.325629	2.15818	4.06016	0.53155	0.595038	0.966019	NOT_CHANGE
novel_circ_0001544	16.1764	3.28755	1.29475	2.53913	0.0111128	0.966019	up
novel_circ_0001547	42.0038	2.23532	1.05129	2.12626	0.0334818	0.966019	up
hsa_circ_0020190	0.41971	-2.0157	3.9934	-0.504757	0.613729	0.966019	NOT_CHANGE
hsa_circ_0020197	0.41971	-2.0157	3.9934	-0.504757	0.613729	0.966019	NOT_CHANGE
novel_circ_0001540	7.47822	0.979591	1.86413	0.525495	0.599239	0.966019	NOT_CHANGE
novel_circ_0026089	0.782533	1.57082	3.96779	0.395893	0.692184	0.97099	NOT_CHANGE
novel_circ_0026087	0.819532	3.44719	3.9704	0.868222	0.385273	0.966019	NOT_CHANGE
novel_circ_0013222	0.409766	2.44355	4.03322	0.605855	0.544611	0.966019	NOT_CHANGE
novel_circ_0022583	0.814071	3.45829	3.96991	0.871125	0.383686	0.966019	NOT_CHANGE
novel_circ_0001548	16.7803	1.88025	1.10602	1.70002	0.0891275	0.966019	NOT_CHANGE
novel_circ_0004719	1.24989	-3.54815	3.6369	-0.975598	0.329264	0.966019	NOT_CHANGE
novel_circ_0026080	6.70205	-3.13484	1.76451	-1.77661	0.0756331	0.966019	NOT_CHANGE
hsa_circ_0034682	1.90035	2.11697	3.21377	0.65872	0.510076	0.966019	NOT_CHANGE
novel_circ_0006077	2.25924	0.843067	3.06256	0.275282	0.783099	0.981195	NOT_CHANGE
novel_circ_0015182	0.335768	-1.70539	4.01367	-0.424894	0.670914	0.966182	NOT_CHANGE
novel_circ_0013320	13.233	-1.41607	1.3168	-1.07538	0.282204	0.966019	NOT_CHANGE
novel_circ_0013321	1.2266	1.06425	3.75308	0.283566	0.776743	0.980925	NOT_CHANGE
hsa_circ_0005567	70.8403	0.637947	0.799645	0.797787	0.424994	0.966019	NOT_CHANGE
novel_circ_0003946	0.782793	0.323404	3.95632	0.0817436	0.934851	0.994443	NOT_CHANGE
hsa_circ_0005565	4.41881	-0.758828	2.25788	-0.33608	0.736811	0.97099	NOT_CHANGE
hsa_circ_0005564	0.867531	-3.00824	3.95077	-0.761431	0.446399	0.966019	NOT_CHANGE
hsa_circ_0005563	0.503653	-2.2706	3.97962	-0.570556	0.5683	0.966019	NOT_CHANGE
novel_circ_0016943	0.335768	-1.70539	4.01367	-0.424894	0.670914	0.966182	NOT_CHANGE
hsa_circ_0005560	2.49798	-1.49355	2.94212	-0.507644	0.611703	0.966019	NOT_CHANGE
novel_circ_0018722	0.819532	3.44719	3.9704	0.868222	0.385273	0.966019	NOT_CHANGE
novel_circ_0016491	0.923363	-3.12519	3.94738	-0.791713	0.428528	0.966019	NOT_CHANGE
novel_circ_0014899	3.09347	5.37589	3.0247	1.77733	0.0755138	0.966019	NOT_CHANGE
novel_circ_0006072	1.59901	-1.57139	3.07458	-0.511089	0.609289	0.966019	NOT_CHANGE
novel_circ_0007259	0.722942	-2.74508	3.95946	-0.693297	0.488123	0.966019	NOT_CHANGE
novel_circ_0007258	1.03133	-3.23279	3.94449	-0.819571	0.412461	0.966019	NOT_CHANGE
hsa_circ_0067347	1.69292	-1.63855	3.05045	-0.53715	0.591164	0.966019	NOT_CHANGE
hsa_circ_0007044	2.01161	4.73924	3.45647	1.37112	0.170337	0.966019	NOT_CHANGE
novel_circ_0014896	0.587595	-2.48696	3.96963	-0.626497	0.530989	0.966019	NOT_CHANGE
novel_circ_0014891	0.325629	2.15818	4.06016	0.53155	0.595038	0.966019	NOT_CHANGE
novel_circ_0007252	3.59524	1.29603	2.10022	0.617092	0.537174	0.966019	NOT_CHANGE
novel_circ_0014893	0.251826	-1.35178	4.03601	-0.33493	0.737678	0.97099	NOT_CHANGE
novel_circ_0007250	0.671537	-2.67493	3.96205	-0.675137	0.499589	0.966019	NOT_CHANGE
hsa_circ_0018749	0.651257	3.14016	3.98532	0.787932	0.430736	0.966019	NOT_CHANGE
hsa_circ_0032731	2.24157	-0.463004	2.77618	-0.166778	0.867545	0.989791	NOT_CHANGE
hsa_circ_0013298	4.31017	-0.249763	2.01343	-0.124049	0.901277	0.993574	NOT_CHANGE
hsa_circ_0013299	7.04679	1.17752	1.77167	0.66464	0.506281	0.966019	NOT_CHANGE
hsa_circ_0028088	2.67777	1.06852	2.59657	0.411512	0.680697	0.970113	NOT_CHANGE
hsa_circ_0013290	1.09125	-3.3623	3.94128	-0.8531	0.393604	0.966019	NOT_CHANGE
novel_circ_0025529	19.4049	4.12618	1.62041	2.54637	0.0108848	0.966019	up
hsa_circ_0002694	0.167884	-0.935301	4.05735	-0.23052	0.817688	0.981195	NOT_CHANGE
hsa_circ_0014414	12.8983	0.491657	1.17106	0.419838	0.674604	0.967365	NOT_CHANGE
hsa_circ_0002696	6.11454	1.71476	1.63641	1.04788	0.294695	0.966019	NOT_CHANGE
hsa_circ_0002697	1.68366	-3.97415	3.26586	-1.21688	0.22365	0.966019	NOT_CHANGE
hsa_circ_0002690	1.9152	-0.928024	2.87605	-0.322673	0.746943	0.973704	NOT_CHANGE
novel_circ_0030657	1.3205	-3.59608	3.62199	-0.992846	0.320785	0.966019	NOT_CHANGE
hsa_circ_0014413	0.433765	-2.00738	3.99389	-0.502611	0.615238	0.966019	NOT_CHANGE
novel_circ_0015949	0.488443	2.73116	4.0107	0.68097	0.495891	0.966019	NOT_CHANGE
hsa_circ_0076387	0.937418	-3.13449	3.94712	-0.794121	0.427125	0.966019	NOT_CHANGE
novel_circ_0004202	3.225	0.644253	2.20889	0.291663	0.770544	0.979942	NOT_CHANGE
hsa_circ_0002699	8.45824	-0.304863	1.50893	-0.202039	0.839886	0.985116	NOT_CHANGE
hsa_circ_0006507	10.1845	0.358126	1.24922	0.286679	0.774358	0.980873	NOT_CHANGE
hsa_circ_0034065	0.814071	3.45829	3.96991	0.871125	0.383686	0.966019	NOT_CHANGE
hsa_circ_0087961	15.2165	1.14349	1.36798	0.835896	0.403214	0.966019	NOT_CHANGE
hsa_circ_0087960	30.1661	1.97894	1.30066	1.52148	0.128138	0.966019	NOT_CHANGE
hsa_circ_0022847	1.84395	4.61882	3.55278	1.30006	0.193582	0.966019	NOT_CHANGE
hsa_circ_0016364	1.63432	2.29528	3.04878	0.752852	0.451539	0.966019	NOT_CHANGE
novel_circ_0023341	0.867531	-3.00824	3.95077	-0.761431	0.446399	0.966019	NOT_CHANGE
novel_circ_0023340	0.251826	-1.35178	4.03601	-0.33493	0.737678	0.97099	NOT_CHANGE
novel_circ_0023347	4.33025	-0.853028	2.24755	-0.379537	0.704289	0.97099	NOT_CHANGE
novel_circ_0023614	0.894049	3.56456	3.96547	0.8989	0.368706	0.966019	NOT_CHANGE
novel_circ_0023345	29.5568	-1.08648	0.986024	-1.10188	0.270514	0.966019	NOT_CHANGE
novel_circ_0023344	1.46321	-0.967657	3.15618	-0.306591	0.759155	0.977386	NOT_CHANGE
hsa_circ_0022591	1.62814	4.45152	3.69572	1.20451	0.228394	0.966019	NOT_CHANGE
hsa_circ_0022592	2.82636	1.35447	2.55952	0.529188	0.596675	0.966019	NOT_CHANGE
novel_circ_0009844	1.34107	4.15342	3.9459	1.05259	0.292529	0.966019	NOT_CHANGE
hsa_circ_0022599	3.11082	2.13614	2.24107	0.953178	0.3405	0.966019	NOT_CHANGE
hsa_circ_0012474	1.9323	-1.50011	3.23289	-0.464015	0.642637	0.966182	NOT_CHANGE
hsa_circ_0037010	3.60112	1.34842	2.39095	0.563971	0.572774	0.966019	NOT_CHANGE
novel_circ_0021558	1.02442	3.76988	3.95774	0.952534	0.340826	0.966019	NOT_CHANGE
novel_circ_0014102	0.661397	-0.0719998	3.99302	-0.0180314	0.985614	0.997368	NOT_CHANGE
novel_circ_0005044	0.671537	-2.67493	3.96205	-0.675137	0.499589	0.966019	NOT_CHANGE
novel_circ_0002018	2.75737	2.07907	2.85235	0.728897	0.466064	0.966019	NOT_CHANGE
hsa_circ_0063331	25.4357	0.207236	1.01977	0.203219	0.838964	0.985095	NOT_CHANGE
novel_circ_0005040	1.03133	-3.23279	3.94449	-0.819571	0.412461	0.966019	NOT_CHANGE
novel_circ_0005043	0.671537	-2.67493	3.96205	-0.675137	0.499589	0.966019	NOT_CHANGE
hsa_circ_0033485	3.34166	0.989571	2.20258	0.449278	0.653231	0.966182	NOT_CHANGE
novel_circ_0005048	1.02442	3.76988	3.95774	0.952534	0.340826	0.966019	NOT_CHANGE
novel_circ_0005049	3.64138	-2.32947	2.35941	-0.987307	0.323492	0.966019	NOT_CHANGE
novel_circ_0018000	0.578354	-2.42292	3.97243	-0.609933	0.541906	0.966019	NOT_CHANGE
hsa_circ_0010110	1.41266	-3.70797	3.4926	-1.06166	0.288388	0.966019	NOT_CHANGE
novel_circ_0006256	1.89101	0.10321	2.87251	0.0359302	0.971338	0.995901	NOT_CHANGE
hsa_circ_0082309	3.49008	-1.04228	2.67316	-0.389907	0.696606	0.97099	NOT_CHANGE
hsa_circ_0057173	22.2118	-0.446125	0.984541	-0.45313	0.650455	0.966182	NOT_CHANGE
novel_circ_0028739	0.614649	3.0309	3.99143	0.759353	0.447641	0.966019	NOT_CHANGE
novel_circ_0019758	0.671537	-2.67493	3.96205	-0.675137	0.499589	0.966019	NOT_CHANGE
novel_circ_0003352	0.167884	-0.935301	4.05735	-0.23052	0.817688	0.981195	NOT_CHANGE
hsa_circ_0082306	5.53302	-1.25587	1.89064	-0.664259	0.506525	0.966019	NOT_CHANGE
hsa_circ_0082307	3.83743	-5.15051	2.25402	-2.28503	0.0223112	0.966019	down
hsa_circ_0057179	0.722942	-2.74508	3.95946	-0.693297	0.488123	0.966019	NOT_CHANGE
hsa_circ_0079249	0.671537	-2.67493	3.96205	-0.675137	0.499589	0.966019	NOT_CHANGE
hsa_circ_0002032	25.0366	0.737226	1.03943	0.70926	0.478163	0.966019	NOT_CHANGE
novel_circ_0028590	0.618796	-2.47964	3.96994	-0.624604	0.532231	0.966019	NOT_CHANGE
novel_circ_0028597	0.670537	3.14575	3.98502	0.789395	0.429881	0.966019	NOT_CHANGE
novel_circ_0028596	0.433765	-2.00738	3.99389	-0.502611	0.615238	0.966019	NOT_CHANGE
hsa_circ_0002037	4.59545	-0.607679	1.82065	-0.333769	0.738554	0.97099	NOT_CHANGE
hsa_circ_0076961	10.5123	1.74869	1.42488	1.22725	0.219728	0.966019	NOT_CHANGE
novel_circ_0018110	1.02442	3.76988	3.95774	0.952534	0.340826	0.966019	NOT_CHANGE
novel_circ_0028599	1.56459	4.37619	3.76008	1.16386	0.244482	0.966019	NOT_CHANGE
hsa_circ_0005975	5.0546	-0.0682459	1.76935	-0.0385711	0.969232	0.995901	NOT_CHANGE
hsa_circ_0047374	0.755479	-2.84118	3.95611	-0.718176	0.472649	0.966019	NOT_CHANGE
novel_circ_0007349	1.65012	-3.91817	3.72437	-1.05203	0.292784	0.966019	NOT_CHANGE
novel_circ_0000702	2.23512	4.89146	3.34287	1.46325	0.143398	0.966019	NOT_CHANGE
novel_circ_0020862	0.614649	3.0309	3.99143	0.759353	0.447641	0.966019	NOT_CHANGE
hsa_circ_0007040	6.71161	0.262838	1.50965	0.174105	0.861783	0.989198	NOT_CHANGE
novel_circ_0001180	4.81015	-0.91922	1.99251	-0.461337	0.644557	0.966182	NOT_CHANGE
hsa_circ_0005960	4.92083	-1.97725	1.9406	-1.01888	0.308258	0.966019	NOT_CHANGE
hsa_circ_0064644	12.4364	1.29988	1.73012	0.751327	0.452456	0.966019	NOT_CHANGE
novel_circ_0000898	0.587595	-2.48696	3.96963	-0.626497	0.530989	0.966019	NOT_CHANGE
novel_circ_0024567	0.671537	-2.67493	3.96205	-0.675137	0.499589	0.966019	NOT_CHANGE
hsa_circ_0058814	3.24699	-0.617509	2.23549	-0.27623	0.782372	0.981195	NOT_CHANGE
hsa_circ_0005966	9.41511	-0.720517	1.48642	-0.484734	0.627865	0.966182	NOT_CHANGE
novel_circ_0021455	0.409766	2.44355	4.03322	0.605855	0.544611	0.966019	NOT_CHANGE
hsa_circ_0005741	12.8869	-0.281052	1.37618	-0.204225	0.838177	0.985058	NOT_CHANGE
hsa_circ_0017140	1.00731	-3.24862	3.94408	-0.82367	0.410127	0.966019	NOT_CHANGE
hsa_circ_0001425	3.96183	5.72313	2.26297	2.52903	0.0114379	0.966019	up
novel_circ_0009847	1.2026	-0.988371	3.40354	-0.290395	0.771514	0.980036	NOT_CHANGE
novel_circ_0006426	0.894049	3.56456	3.96547	0.8989	0.368706	0.966019	NOT_CHANGE
novel_circ_0012325	6.85239	0.101275	1.78968	0.0565883	0.954873	0.994443	NOT_CHANGE
novel_circ_0005329	1.15671	-3.42339	3.93986	-0.868913	0.384895	0.966019	NOT_CHANGE
novel_circ_0012321	7.86974	-0.0110992	1.61236	-0.00688383	0.994508	0.998966	NOT_CHANGE
novel_circ_0012323	1.7891	0.672261	3.26245	0.20606	0.836744	0.985058	NOT_CHANGE
novel_circ_0003359	5.37278	-1.6105	2.1446	-0.750956	0.452679	0.966019	NOT_CHANGE
novel_circ_0011167	0.325629	2.15818	4.06016	0.53155	0.595038	0.966019	NOT_CHANGE
novel_circ_0026617	0.819532	3.44719	3.9704	0.868222	0.385273	0.966019	NOT_CHANGE
novel_circ_0006664	5.04279	-1.11157	1.92156	-0.578474	0.562944	0.966019	NOT_CHANGE
novel_circ_0021454	0.167884	-0.935301	4.05735	-0.23052	0.817688	0.981195	NOT_CHANGE
hsa_circ_0036768	8.19998	0.386016	1.73727	0.222198	0.82416	0.982238	NOT_CHANGE
hsa_circ_0015438	3.34369	0.431409	2.47898	0.174027	0.861844	0.989198	NOT_CHANGE
novel_circ_0006660	4.1862	-2.55459	2.02739	-1.26004	0.207655	0.966019	NOT_CHANGE
hsa_circ_0023644	1.43183	-3.73815	3.46749	-1.07806	0.281008	0.966019	NOT_CHANGE
novel_circ_0024291	1.93709	4.68547	3.13473	1.4947	0.134994	0.966019	NOT_CHANGE
hsa_circ_0036763	17.2109	0.42074	1.06805	0.393932	0.693631	0.97099	NOT_CHANGE
hsa_circ_0063768	8.82532	-0.72231	1.3221	-0.546333	0.584837	0.966019	NOT_CHANGE
hsa_circ_0015124	6.77067	2.16264	1.78784	1.20964	0.226418	0.966019	NOT_CHANGE
hsa_circ_0015437	6.48204	-0.752009	1.47415	-0.51013	0.60996	0.966019	NOT_CHANGE
hsa_circ_0015430	36.7709	-0.52806	0.952059	-0.55465	0.579134	0.966019	NOT_CHANGE
novel_circ_0024292	4.10494	0.543308	2.3005	0.23617	0.813301	0.981195	NOT_CHANGE
novel_circ_0013814	0.409766	2.44355	4.03322	0.605855	0.544611	0.966019	NOT_CHANGE
hsa_circ_0006869	3.27391	0.299931	1.98846	0.150836	0.880105	0.990902	NOT_CHANGE
hsa_circ_0006868	21.9051	-0.494558	1.01018	-0.489575	0.624435	0.966182	NOT_CHANGE
novel_circ_0009396	1.95598	3.09212	3.22394	0.959113	0.337502	0.966019	NOT_CHANGE
hsa_circ_0006863	2.49935	1.69312	2.66222	0.63598	0.524789	0.966019	NOT_CHANGE
novel_circ_0019116	6.28183	-1.55603	1.593	-0.976792	0.328672	0.966019	NOT_CHANGE
hsa_circ_0006861	4.77644	0.0591756	2.21486	0.0267176	0.978685	0.997368	NOT_CHANGE
hsa_circ_0006860	7.47335	-2.6966	1.96642	-1.37132	0.170275	0.966019	NOT_CHANGE
hsa_circ_0006867	75.5235	1.877	0.998609	1.87962	0.0601603	0.966019	NOT_CHANGE
hsa_circ_0006866	5.63613	-0.151022	2.17389	-0.0694707	0.944615	0.994443	NOT_CHANGE
hsa_circ_0006865	0.433765	-2.00738	3.99389	-0.502611	0.615238	0.966019	NOT_CHANGE
hsa_circ_0006864	1.43418	4.2561	3.87452	1.09849	0.271993	0.966019	NOT_CHANGE
hsa_circ_0056558	49.9477	-0.259453	0.900532	-0.288111	0.773262	0.980566	NOT_CHANGE
novel_circ_0011169	9.12716	-0.739672	3.748	-0.197351	0.843553	0.985726	NOT_CHANGE
novel_circ_0024296	0.167884	-0.935301	4.05735	-0.23052	0.817688	0.981195	NOT_CHANGE
novel_circ_0021614	0.167884	-0.935301	4.05735	-0.23052	0.817688	0.981195	NOT_CHANGE
hsa_circ_0056552	0.325629	2.15818	4.06016	0.53155	0.595038	0.966019	NOT_CHANGE
hsa_circ_0056550	1.43418	4.2561	3.87452	1.09849	0.271993	0.966019	NOT_CHANGE
novel_circ_0000985	0.782793	0.323404	3.95632	0.0817436	0.934851	0.994443	NOT_CHANGE
novel_circ_0029461	2.01161	4.73924	3.45647	1.37112	0.170337	0.966019	NOT_CHANGE
hsa_circ_0029754	0.614649	3.0309	3.99143	0.759353	0.447641	0.966019	NOT_CHANGE
hsa_circ_0086154	7.80718	2.20263	2.00601	1.09801	0.272198	0.966019	NOT_CHANGE
novel_circ_0024298	0.670537	3.14575	3.98502	0.789395	0.429881	0.966019	NOT_CHANGE
novel_circ_0004714	0.755479	-2.84118	3.95611	-0.718176	0.472649	0.966019	NOT_CHANGE
novel_circ_0030427	0.488443	2.73116	4.0107	0.68097	0.495891	0.966019	NOT_CHANGE
novel_circ_0030424	0.578354	-2.42292	3.97243	-0.609933	0.541906	0.966019	NOT_CHANGE
novel_circ_0024299	2.93275	-2.54457	2.54442	-1.00006	0.317282	0.966019	NOT_CHANGE
novel_circ_0012497	7.19176	2.39134	2.01508	1.18672	0.235337	0.966019	NOT_CHANGE
hsa_circ_0003124	31.7271	-0.903198	0.936669	-0.964266	0.334912	0.966019	NOT_CHANGE
hsa_circ_0003127	9.06307	-1.24762	1.29889	-0.960527	0.33679	0.966019	NOT_CHANGE
hsa_circ_0003126	4.50072	-1.76818	1.98143	-0.892378	0.37219	0.966019	NOT_CHANGE
hsa_circ_0003121	2.79323	5.21788	2.49477	2.09153	0.0364808	0.966019	up
hsa_circ_0003120	10.4997	-1.32178	1.49483	-0.884237	0.376568	0.966019	NOT_CHANGE
hsa_circ_0003122	0.335768	-1.70539	4.01367	-0.424894	0.670914	0.966182	NOT_CHANGE
hsa_circ_0003987	3.99373	-1.3184	2.5851	-0.510002	0.61005	0.966019	NOT_CHANGE
novel_circ_0005662	0.587595	-2.48696	3.96963	-0.626497	0.530989	0.966019	NOT_CHANGE
hsa_circ_0069340	10.0095	-0.596317	1.47846	-0.403335	0.686702	0.97099	NOT_CHANGE
hsa_circ_0007209	5.42032	-0.272157	1.95092	-0.139502	0.889053	0.992156	NOT_CHANGE
hsa_circ_0082875	1.54247	0.176586	3.45185	0.051157	0.9592	0.994443	NOT_CHANGE
hsa_circ_0003985	5.01994	1.63152	1.97996	0.824016	0.40993	0.966019	NOT_CHANGE
novel_circ_0025754	0.670537	3.14575	3.98502	0.789395	0.429881	0.966019	NOT_CHANGE
hsa_circ_0003984	1.57969	-1.15553	3.41059	-0.338807	0.734755	0.97099	NOT_CHANGE
novel_circ_0012671	2.35319	0.393347	3.0151	0.130459	0.896203	0.993574	NOT_CHANGE
hsa_circ_0027618	2.89951	5.27854	2.74016	1.92636	0.0540597	0.966019	NOT_CHANGE
hsa_circ_0043273	1.7881	4.56909	3.59301	1.27166	0.203494	0.966019	NOT_CHANGE
novel_circ_0025751	1.57642	-3.8762	3.35273	-1.15613	0.247627	0.966019	NOT_CHANGE
hsa_circ_0007752	3.78043	5.65212	2.5808	2.19007	0.0285191	0.966019	up
hsa_circ_0055055	8.81273	-1.25812	1.48458	-0.847461	0.396738	0.966019	NOT_CHANGE
hsa_circ_0055052	0.923363	-3.12519	3.94738	-0.791713	0.428528	0.966019	NOT_CHANGE
hsa_circ_0055053	2.81942	0.827355	2.87573	0.287703	0.773574	0.980566	NOT_CHANGE
novel_circ_0025758	1.39789	0.499057	3.57171	0.139725	0.888877	0.992113	NOT_CHANGE
novel_circ_0002723	1.40674	1.92148	3.58696	0.535686	0.592176	0.966019	NOT_CHANGE
novel_circ_0022346	0.670537	3.14575	3.98502	0.789395	0.429881	0.966019	NOT_CHANGE
novel_circ_0011678	12.3782	2.79169	1.59427	1.75108	0.0799326	0.966019	NOT_CHANGE
novel_circ_0005667	0.335768	-1.70539	4.01367	-0.424894	0.670914	0.966182	NOT_CHANGE
hsa_circ_0070000	0.433765	-2.00738	3.99389	-0.502611	0.615238	0.966019	NOT_CHANGE
hsa_circ_0007750	16.9568	-0.577067	1.12174	-0.51444	0.606944	0.966019	NOT_CHANGE
novel_circ_0011672	0.41971	-2.0157	3.9934	-0.504757	0.613729	0.966019	NOT_CHANGE
hsa_circ_0086376	168.128	0.662086	0.792302	0.835649	0.403352	0.966019	NOT_CHANGE
hsa_circ_0086375	18.9758	1.1289	1.20993	0.933033	0.350803	0.966019	NOT_CHANGE
hsa_circ_0090618	0.894049	3.56456	3.96547	0.8989	0.368706	0.966019	NOT_CHANGE
novel_circ_0008948	0.409766	2.44355	4.03322	0.605855	0.544611	0.966019	NOT_CHANGE
novel_circ_0011675	13.9862	-1.07148	1.29975	-0.824373	0.409728	0.966019	NOT_CHANGE
hsa_circ_0008520	14.112	1.02922	1.14604	0.898063	0.369152	0.966019	NOT_CHANGE
hsa_circ_0000506	3.14291	-1.47613	2.4509	-0.602282	0.546987	0.966019	NOT_CHANGE
hsa_circ_0008522	6.23679	-0.0886484	1.43427	-0.0618074	0.950716	0.994443	NOT_CHANGE
hsa_circ_0086482	16.3113	-0.19196	1.18039	-0.162624	0.870815	0.990113	NOT_CHANGE
hsa_circ_0008524	1.68266	-0.61444	3.36269	-0.182723	0.855016	0.987385	NOT_CHANGE
novel_circ_0029645	0.814071	3.45829	3.96991	0.871125	0.383686	0.966019	NOT_CHANGE
hsa_circ_0008527	5.93463	-0.975671	1.90902	-0.511085	0.609291	0.966019	NOT_CHANGE
novel_circ_0030761	3.58868	-0.225541	2.4037	-0.0938304	0.925244	0.994443	NOT_CHANGE
hsa_circ_0078453	2.04883	4.77088	3.43249	1.38992	0.164554	0.966019	NOT_CHANGE
novel_circ_0030763	0.671537	-2.67493	3.96205	-0.675137	0.499589	0.966019	NOT_CHANGE
novel_circ_0005663	0.167884	-0.935301	4.05735	-0.23052	0.817688	0.981195	NOT_CHANGE
hsa_circ_0000504	17.5223	-1.05827	1.04335	-1.01431	0.310436	0.966019	NOT_CHANGE
novel_circ_0030767	3.3383	2.36364	2.13812	1.10548	0.268953	0.966019	NOT_CHANGE
hsa_circ_0003788	10.2265	1.67805	1.4676	1.14339	0.252875	0.966019	NOT_CHANGE
hsa_circ_0059685	53.0597	-0.6253	0.932419	-0.670621	0.502462	0.966019	NOT_CHANGE
novel_circ_0006976	0.335768	-1.70539	4.01367	-0.424894	0.670914	0.966182	NOT_CHANGE
novel_circ_0002497	0.41971	-2.0157	3.9934	-0.504757	0.613729	0.966019	NOT_CHANGE
hsa_circ_0003239	90.5447	-0.475498	0.778203	-0.611021	0.541186	0.966019	NOT_CHANGE
hsa_circ_0003783	4.27171	0.958414	1.79005	0.535413	0.592364	0.966019	NOT_CHANGE
novel_circ_0003179	0.825061	-2.90474	3.95401	-0.734633	0.462563	0.966019	NOT_CHANGE
hsa_circ_0003785	6.32435	-0.430023	1.50727	-0.285299	0.775415	0.980873	NOT_CHANGE
hsa_circ_0003784	41.5934	0.706391	0.880789	0.801999	0.422554	0.966019	NOT_CHANGE
hsa_circ_0003787	6.09257	-2.63225	1.77647	-1.48173	0.138411	0.966019	NOT_CHANGE
hsa_circ_0000503	4.72846	0.154596	1.96295	0.0787572	0.937226	0.994443	NOT_CHANGE
novel_circ_0001840	1.44588	-3.74537	3.88335	-0.964467	0.334812	0.966019	NOT_CHANGE
hsa_circ_0024323	5.93411	-1.81402	1.63256	-1.11115	0.266504	0.966019	NOT_CHANGE
hsa_circ_0007974	5.45632	4.59054	1.95291	2.35062	0.0187423	0.966019	up
novel_circ_0026618	0.722942	-2.74508	3.95946	-0.693297	0.488123	0.966019	NOT_CHANGE
novel_circ_0001841	4.45107	-5.36502	2.18407	-2.45643	0.0140325	0.966019	down
novel_circ_0000143	3.84726	1.12021	2.0703	0.541087	0.588448	0.966019	NOT_CHANGE
hsa_circ_0007207	0.289177	-1.44213	4.03154	-0.357713	0.720558	0.97099	NOT_CHANGE
novel_circ_0016948	4.73329	0.502409	1.74429	0.28803	0.773324	0.980566	NOT_CHANGE
novel_circ_0010345	2.03242	-1.2357	2.81131	-0.439544	0.660267	0.966182	NOT_CHANGE
novel_circ_0012285	1.42702	-3.74469	3.88018	-0.965083	0.334503	0.966019	NOT_CHANGE
hsa_circ_0045841	0.587595	-2.48696	3.96963	-0.626497	0.530989	0.966019	NOT_CHANGE
hsa_circ_0000478	171.431	-1.6052	0.907542	-1.76873	0.0769383	0.966019	NOT_CHANGE
hsa_circ_0045843	0.894049	3.56456	3.96547	0.8989	0.368706	0.966019	NOT_CHANGE
hsa_circ_0000475	30.1349	-0.0824511	1.01401	-0.0813119	0.935194	0.994443	NOT_CHANGE
novel_circ_0030584	0.335768	-1.70539	4.01367	-0.424894	0.670914	0.966182	NOT_CHANGE
hsa_circ_0012990	0.578354	-2.42292	3.97243	-0.609933	0.541906	0.966019	NOT_CHANGE
hsa_circ_0000471	539.768	0.375288	0.716604	0.523704	0.600485	0.966019	NOT_CHANGE
hsa_circ_0008669	2.74353	1.27748	2.60007	0.491326	0.623196	0.966182	NOT_CHANGE
hsa_circ_0008668	13.4478	0.830347	1.62233	0.511823	0.608775	0.966019	NOT_CHANGE
hsa_circ_0011738	0.819532	3.44719	3.9704	0.868222	0.385273	0.966019	NOT_CHANGE
novel_circ_0015306	3.37696	0.19713	2.15511	0.0914709	0.927118	0.994443	NOT_CHANGE
hsa_circ_0008662	7.83441	0.0855687	1.37021	0.0624492	0.950205	0.994443	NOT_CHANGE
hsa_circ_0008661	66.5713	0.211122	0.798013	0.264559	0.791349	0.981195	NOT_CHANGE
hsa_circ_0008660	3.22013	1.13911	1.99373	0.571347	0.567764	0.966019	NOT_CHANGE
hsa_circ_0008667	1.93067	-4.17955	3.50061	-1.19395	0.232497	0.966019	NOT_CHANGE
novel_circ_0003945	0.488443	2.73116	4.0107	0.68097	0.495891	0.966019	NOT_CHANGE
hsa_circ_0008665	5.97045	-0.018508	1.90166	-0.00973258	0.992235	0.998966	NOT_CHANGE
hsa_circ_0008664	20.4981	-1.74861	1.07548	-1.62589	0.103973	0.966019	NOT_CHANGE
hsa_circ_0062948	0.722942	-2.74508	3.95946	-0.693297	0.488123	0.966019	NOT_CHANGE
novel_circ_0016946	0.839421	-2.99018	3.95132	-0.756756	0.449196	0.966019	NOT_CHANGE
hsa_circ_0003879	5.06508	0.35798	1.9641	0.182261	0.855378	0.987385	NOT_CHANGE
hsa_circ_0003878	3.26745	-0.131555	2.45108	-0.053672	0.957197	0.994443	NOT_CHANGE
hsa_circ_0003877	4.26443	-1.43458	2.23161	-0.642844	0.520325	0.966019	NOT_CHANGE
novel_circ_0016941	0.488443	2.73116	4.0107	0.68097	0.495891	0.966019	NOT_CHANGE
hsa_circ_0003874	13.4396	-1.80389	1.30112	-1.38641	0.165621	0.966019	NOT_CHANGE
hsa_circ_0003873	13.1099	-1.07355	1.21478	-0.883736	0.376839	0.966019	NOT_CHANGE
hsa_circ_0003872	7.90394	-0.738945	1.54869	-0.477144	0.63326	0.966182	NOT_CHANGE
hsa_circ_0003871	15.2326	-0.645816	1.12707	-0.573002	0.566643	0.966019	NOT_CHANGE
hsa_circ_0007803	20.2637	0.0617376	0.992074	0.0622308	0.950379	0.994443	NOT_CHANGE
novel_circ_0018422	0.839421	-2.99018	3.95132	-0.756756	0.449196	0.966019	NOT_CHANGE
hsa_circ_0007806	0.409766	2.44355	4.03322	0.605855	0.544611	0.966019	NOT_CHANGE
hsa_circ_0007807	6.40327	-0.179188	1.395	-0.12845	0.897793	0.993574	NOT_CHANGE
hsa_circ_0007804	0.409766	2.44355	4.03322	0.605855	0.544611	0.966019	NOT_CHANGE
hsa_circ_0001788	4.49939	1.29127	1.98129	0.651733	0.514574	0.966019	NOT_CHANGE
hsa_circ_0001786	0.819532	3.44719	3.9704	0.868222	0.385273	0.966019	NOT_CHANGE
hsa_circ_0001785	43.0766	-0.294654	0.927246	-0.317773	0.750657	0.973704	NOT_CHANGE
hsa_circ_0001784	5.99525	-0.934808	1.91461	-0.488251	0.625372	0.966182	NOT_CHANGE
hsa_circ_0077717	5.33781	-2.84123	2.23596	-1.2707	0.203835	0.966019	NOT_CHANGE
hsa_circ_0055940	0.908153	0.190672	3.92208	0.048615	0.961226	0.994443	NOT_CHANGE
hsa_circ_0087353	1.11756	3.88881	3.95373	0.983579	0.325322	0.966019	NOT_CHANGE
hsa_circ_0055942	0.923363	-3.12519	3.94738	-0.791713	0.428528	0.966019	NOT_CHANGE
hsa_circ_0008750	1.606	4.4188	3.34016	1.32293	0.185858	0.966019	NOT_CHANGE
hsa_circ_0055945	30.0153	-1.2639	0.969475	-1.30369	0.192338	0.966019	NOT_CHANGE
hsa_circ_0055235	0.987026	0.909943	3.91689	0.232313	0.816295	0.981195	NOT_CHANGE
novel_circ_0010861	1.02442	3.76988	3.95774	0.952534	0.340826	0.966019	NOT_CHANGE
novel_circ_0007406	0.503653	-2.2706	3.97962	-0.570556	0.5683	0.966019	NOT_CHANGE
hsa_circ_0055239	0.651257	3.14016	3.98532	0.787932	0.430736	0.966019	NOT_CHANGE
hsa_circ_0000785	1.65012	-3.91817	3.72437	-1.05203	0.292784	0.966019	NOT_CHANGE
hsa_circ_0000786	14.6542	0.725006	1.27728	0.567616	0.570296	0.966019	NOT_CHANGE
hsa_circ_0000787	23.0446	0.532578	0.996301	0.534555	0.592958	0.966019	NOT_CHANGE
hsa_circ_0000780	1.7425	-0.748197	3.28869	-0.227506	0.82003	0.981266	NOT_CHANGE
novel_circ_0008367	0.819532	3.44719	3.9704	0.868222	0.385273	0.966019	NOT_CHANGE
hsa_circ_0000782	48.4187	0.123211	0.838629	0.146919	0.883196	0.991775	NOT_CHANGE
hsa_circ_0000783	1.02442	3.76988	3.95774	0.952534	0.340826	0.966019	NOT_CHANGE
novel_circ_0021201	5.88202	-0.967295	1.86729	-0.51802	0.604444	0.966019	NOT_CHANGE
novel_circ_0008369	4.58246	3.48759	2.22696	1.56608	0.117331	0.966019	NOT_CHANGE
novel_circ_0009575	13.6322	-0.471313	1.16592	-0.404241	0.686036	0.97099	NOT_CHANGE
hsa_circ_0018513	0.839421	-2.99018	3.95132	-0.756756	0.449196	0.966019	NOT_CHANGE
novel_circ_0010642	18.6408	-0.499693	1.30516	-0.382859	0.701824	0.97099	NOT_CHANGE
novel_circ_0022192	0.41971	-2.0157	3.9934	-0.504757	0.613729	0.966019	NOT_CHANGE
novel_circ_0022195	0.614649	3.0309	3.99143	0.759353	0.447641	0.966019	NOT_CHANGE
novel_circ_0022643	1.16595	-3.44719	3.73296	-0.923446	0.355775	0.966019	NOT_CHANGE
novel_circ_0015771	2.00723	0.412172	3.15294	0.130726	0.895992	0.993574	NOT_CHANGE
novel_circ_0022196	0.412531	-1.87514	4.00207	-0.468543	0.639397	0.966182	NOT_CHANGE
hsa_circ_0020522	14.703	3.11357	3.49682	0.890401	0.37325	0.966019	NOT_CHANGE
hsa_circ_0020523	8.99507	-1.14394	1.44439	-0.791986	0.428369	0.966019	NOT_CHANGE
hsa_circ_0020520	6.80159	-1.70698	1.56237	-1.09256	0.274587	0.966019	NOT_CHANGE
novel_circ_0015536	2.701	3.57601	2.63406	1.3576	0.17459	0.966019	NOT_CHANGE
hsa_circ_0054547	1.15671	-3.42339	3.93986	-0.868913	0.384895	0.966019	NOT_CHANGE
hsa_circ_0081746	5.78476	-1.55513	1.859	-0.83654	0.402851	0.966019	NOT_CHANGE
novel_circ_0030752	7.82293	6.70448	3.91347	1.71318	0.0866792	0.966019	NOT_CHANGE
novel_circ_0014894	0.251826	-1.35178	4.03601	-0.33493	0.737678	0.97099	NOT_CHANGE
novel_circ_0029566	0.651257	3.14016	3.98532	0.787932	0.430736	0.966019	NOT_CHANGE
hsa_circ_0040722	0.578354	-2.42292	3.97243	-0.609933	0.541906	0.966019	NOT_CHANGE
hsa_circ_0040231	4.2271	1.22433	2.10227	0.582381	0.56031	0.966019	NOT_CHANGE
hsa_circ_0001251	3.85185	0.6556	2.08315	0.314715	0.752978	0.97507	NOT_CHANGE
hsa_circ_0001250	77.1464	0.586738	0.975536	0.601451	0.547539	0.966019	NOT_CHANGE
hsa_circ_0001252	0.671537	-2.67493	3.96205	-0.675137	0.499589	0.966019	NOT_CHANGE
novel_circ_0017907	17.726	-0.598376	1.07362	-0.557342	0.577294	0.966019	NOT_CHANGE
novel_circ_0015533	0.41971	-2.0157	3.9934	-0.504757	0.613729	0.966019	NOT_CHANGE
hsa_circ_0001259	3.77319	1.73704	2.64602	0.656472	0.51152	0.966019	NOT_CHANGE
hsa_circ_0001258	487.362	-0.457957	0.867044	-0.528182	0.597373	0.966019	NOT_CHANGE
novel_circ_0008794	0.651257	3.14016	3.98532	0.787932	0.430736	0.966019	NOT_CHANGE
novel_circ_0022310	0.722942	-2.74508	3.95946	-0.693297	0.488123	0.966019	NOT_CHANGE
novel_circ_0000087	3.31474	5.46731	2.6632	2.05291	0.0400814	0.966019	up
novel_circ_0028853	0.755479	-2.84118	3.95611	-0.718176	0.472649	0.966019	NOT_CHANGE
novel_circ_0007936	8.26995	6.78473	3.91311	1.73385	0.0829451	0.966019	NOT_CHANGE
hsa_circ_0002215	46.8	0.230787	1.00623	0.229358	0.818591	0.981266	NOT_CHANGE
hsa_circ_0024997	15.2907	0.348782	1.09886	0.317402	0.750939	0.973923	NOT_CHANGE
hsa_circ_0017586	68.9697	-0.912762	0.91038	-1.00262	0.316046	0.966019	NOT_CHANGE
hsa_circ_0032509	0.614805	0.191258	4.01098	0.0476837	0.961968	0.994443	NOT_CHANGE
novel_circ_0013880	0.503653	-2.2706	3.97962	-0.570556	0.5683	0.966019	NOT_CHANGE
novel_circ_0016638	1.01212	-3.23071	3.94454	-0.819032	0.412768	0.966019	NOT_CHANGE
novel_circ_0007251	10.141	0.161285	1.66142	0.0970765	0.922666	0.994443	NOT_CHANGE
hsa_circ_0024991	1.2293	4.03343	3.94928	1.02131	0.307109	0.966019	NOT_CHANGE
novel_circ_0022648	0.578354	-2.42292	3.97243	-0.609933	0.541906	0.966019	NOT_CHANGE
novel_circ_0021317	4.94336	-1.01596	1.71183	-0.593489	0.552854	0.966019	NOT_CHANGE
novel_circ_0001762	2.54913	-1.06399	2.94189	-0.361671	0.717598	0.97099	NOT_CHANGE
hsa_circ_0032506	4.51164	1.13902	2.27556	0.500546	0.616691	0.966182	NOT_CHANGE
hsa_circ_0004573	2.38657	-1.92428	2.66754	-0.721369	0.470682	0.966019	NOT_CHANGE
novel_circ_0017950	0.935467	3.64435	3.96233	0.919749	0.357704	0.966019	NOT_CHANGE
novel_circ_0017953	1.89198	-4.13674	2.8333	-1.46004	0.144278	0.966019	NOT_CHANGE
novel_circ_0017224	1.11756	3.88881	3.95373	0.983579	0.325322	0.966019	NOT_CHANGE
hsa_circ_0004577	0.409766	2.44355	4.03322	0.605855	0.544611	0.966019	NOT_CHANGE
hsa_circ_0004576	5.59346	1.05842	1.85986	0.569086	0.569298	0.966019	NOT_CHANGE
hsa_circ_0004575	30.2777	-0.767954	0.971098	-0.79081	0.429055	0.966019	NOT_CHANGE
novel_circ_0017220	3.18745	1.18564	2.23974	0.529364	0.596553	0.966019	NOT_CHANGE
hsa_circ_0017850	1.2293	4.03343	3.94928	1.02131	0.307109	0.966019	NOT_CHANGE
novel_circ_0005679	3.0872	-2.98843	2.25824	-1.32335	0.185719	0.966019	NOT_CHANGE
hsa_circ_0004578	4.40282	0.222873	1.81621	0.122713	0.902334	0.993734	NOT_CHANGE
hsa_circ_0019612	0.651257	3.14016	3.98532	0.787932	0.430736	0.966019	NOT_CHANGE
novel_circ_0017228	12.9262	0.115791	1.38119	0.0838343	0.933188	0.994443	NOT_CHANGE
novel_circ_0006063	0.325629	2.15818	4.06016	0.53155	0.595038	0.966019	NOT_CHANGE
novel_circ_0020283	1.16083	-3.41837	3.76362	-0.908266	0.363738	0.966019	NOT_CHANGE
novel_circ_0009701	0.614649	3.0309	3.99143	0.759353	0.447641	0.966019	NOT_CHANGE
novel_circ_0009700	4.34054	1.09817	2.00476	0.547778	0.583844	0.966019	NOT_CHANGE
novel_circ_0009706	1.21254	-3.5096	3.6966	-0.949414	0.34241	0.966019	NOT_CHANGE
novel_circ_0001288	1.74124	-4.00406	3.25161	-1.23141	0.21817	0.966019	NOT_CHANGE
novel_circ_0001286	6.43966	1.14766	1.60894	0.713301	0.47566	0.966019	NOT_CHANGE
hsa_circ_0025583	34.553	-4.16135	1.34098	-3.10321	0.00191434	0.966019	down
novel_circ_0006069	0.819532	3.44719	3.9704	0.868222	0.385273	0.966019	NOT_CHANGE
novel_circ_0006068	0.722942	-2.74508	3.95946	-0.693297	0.488123	0.966019	NOT_CHANGE
novel_circ_0030582	0.894049	3.56456	3.96547	0.8989	0.368706	0.966019	NOT_CHANGE
hsa_circ_0001434	83.3179	-0.0481547	0.822107	-0.0585747	0.953291	0.994443	NOT_CHANGE
hsa_circ_0005778	0.447025	2.55363	4.02408	0.634586	0.525699	0.966019	NOT_CHANGE
hsa_circ_0005955	99.6308	0.0629197	0.798089	0.0788379	0.937162	0.994443	NOT_CHANGE
hsa_circ_0005952	16.979	-0.330242	1.12903	-0.292501	0.769904	0.979942	NOT_CHANGE
hsa_circ_0001430	12.711	-0.53261	1.13119	-0.470841	0.637754	0.966182	NOT_CHANGE
hsa_circ_0025822	3.68429	-0.725489	2.14025	-0.338974	0.734629	0.97099	NOT_CHANGE
hsa_circ_0005951	0.708887	-2.73749	3.95974	-0.691331	0.489358	0.966019	NOT_CHANGE
hsa_circ_0005772	31.8954	0.141481	1.23354	0.114696	0.908686	0.994443	NOT_CHANGE
hsa_circ_0005771	11.8608	0.345527	1.37715	0.250899	0.801892	0.981195	NOT_CHANGE
hsa_circ_0001439	334.379	0.36841	0.762923	0.482893	0.629172	0.966182	NOT_CHANGE
hsa_circ_0005777	8.8387	0.939267	1.5615	0.601515	0.547497	0.966019	NOT_CHANGE
hsa_circ_0005774	0.587595	-2.48696	3.96963	-0.626497	0.530989	0.966019	NOT_CHANGE
novel_circ_0004722	21.3853	-1.25615	1.23838	-1.01435	0.310417	0.966019	NOT_CHANGE
novel_circ_0002603	0.867531	-3.00824	3.95077	-0.761431	0.446399	0.966019	NOT_CHANGE
novel_circ_0000881	1.989	-0.0302187	3.16439	-0.0095496	0.992381	0.998966	NOT_CHANGE
hsa_circ_0067599	1.7425	-0.748197	3.28869	-0.227506	0.82003	0.981266	NOT_CHANGE
novel_circ_0000887	5.09829	-0.793294	1.99905	-0.396835	0.691489	0.97099	NOT_CHANGE
novel_circ_0020285	0.488443	2.73116	4.0107	0.68097	0.495891	0.966019	NOT_CHANGE
novel_circ_0000885	7.13627	-0.015347	1.58511	-0.00968195	0.992275	0.998966	NOT_CHANGE
hsa_circ_0009205	4.3924	0.308711	2.01108	0.153505	0.878	0.990126	NOT_CHANGE
hsa_circ_0024197	2.78414	-4.7073	2.80903	-1.67577	0.0937826	0.966019	NOT_CHANGE
hsa_circ_0067593	0.503653	-2.2706	3.97962	-0.570556	0.5683	0.966019	NOT_CHANGE
novel_circ_0000888	5.23231	-0.052893	1.89407	-0.0279256	0.977721	0.997368	NOT_CHANGE
hsa_circ_0067596	0.997165	-1.04156	3.94113	-0.264279	0.791565	0.981195	NOT_CHANGE
hsa_circ_0067594	0.251826	-1.35178	4.03601	-0.33493	0.737678	0.97099	NOT_CHANGE
novel_circ_0013583	0.618796	-2.47964	3.96994	-0.624604	0.532231	0.966019	NOT_CHANGE
novel_circ_0021554	0.335768	-1.70539	4.01367	-0.424894	0.670914	0.966182	NOT_CHANGE
novel_circ_0002481	4.6823	2.29844	2.21404	1.03812	0.299213	0.966019	NOT_CHANGE
novel_circ_0002480	0.670537	3.14575	3.98502	0.789395	0.429881	0.966019	NOT_CHANGE
hsa_circ_0028340	1.56459	4.37619	3.76008	1.16386	0.244482	0.966019	NOT_CHANGE
novel_circ_0024075	25.1312	-0.0123144	0.972405	-0.0126638	0.989896	0.998451	NOT_CHANGE
novel_circ_0003719	0.433765	-2.00738	3.99389	-0.502611	0.615238	0.966019	NOT_CHANGE
novel_circ_0024076	0.825061	-2.90474	3.95401	-0.734633	0.462563	0.966019	NOT_CHANGE
hsa_circ_0013607	1.31772	0.658924	3.61584	0.182233	0.8554	0.987385	NOT_CHANGE
hsa_circ_0004402	1.64932	-0.60015	3.00603	-0.199648	0.841756	0.98518	NOT_CHANGE
hsa_circ_0002200	10.0341	1.2085	1.48298	0.814911	0.415123	0.966019	NOT_CHANGE
hsa_circ_0002207	1.82724	-0.808188	3.2747	-0.246797	0.805065	0.981195	NOT_CHANGE
hsa_circ_0004401	15.6689	1.20281	1.0608	1.13387	0.256849	0.966019	NOT_CHANGE
hsa_circ_0002205	2.32081	-1.85965	2.70741	-0.686875	0.492162	0.966019	NOT_CHANGE
novel_circ_0008482	0.614649	3.0309	3.99143	0.759353	0.447641	0.966019	NOT_CHANGE
novel_circ_0023116	1.1397	3.93919	3.95213	0.996726	0.318898	0.966019	NOT_CHANGE
novel_circ_0009527	1.17519	-3.46767	3.93887	-0.880372	0.378658	0.966019	NOT_CHANGE
novel_circ_0026474	0.651257	3.14016	3.98532	0.787932	0.430736	0.966019	NOT_CHANGE
novel_circ_0012854	35.2317	0.502842	2.53527	0.198338	0.842781	0.985448	NOT_CHANGE
hsa_circ_0019607	9.12978	-0.14324	1.27484	-0.112359	0.910539	0.994443	NOT_CHANGE
hsa_circ_0019606	0.618796	-2.47964	3.96994	-0.624604	0.532231	0.966019	NOT_CHANGE
novel_circ_0000148	1.34307	-3.65776	3.93493	-0.929562	0.352598	0.966019	NOT_CHANGE
hsa_circ_0002695	1.03133	-3.23279	3.94449	-0.819571	0.412461	0.966019	NOT_CHANGE
hsa_circ_0015957	1.1397	3.93919	3.95213	0.996726	0.318898	0.966019	NOT_CHANGE
novel_circ_0012853	15.8966	-0.40955	1.41572	-0.289288	0.772361	0.98054	NOT_CHANGE
hsa_circ_0019609	0.954564	-3.13855	3.94701	-0.795173	0.426513	0.966019	NOT_CHANGE
hsa_circ_0007201	10.4874	-0.186839	1.54351	-0.121049	0.903652	0.993734	NOT_CHANGE
novel_circ_0023118	2.45863	5.02917	3.24671	1.549	0.121381	0.966019	NOT_CHANGE
hsa_circ_0050461	7.24434	-0.304842	1.66091	-0.183539	0.854375	0.987385	NOT_CHANGE
novel_circ_0027868	0.894049	3.56456	3.96547	0.8989	0.368706	0.966019	NOT_CHANGE
novel_circ_0015943	0.651257	3.14016	3.98532	0.787932	0.430736	0.966019	NOT_CHANGE
novel_circ_0027380	0.41971	-2.0157	3.9934	-0.504757	0.613729	0.966019	NOT_CHANGE
hsa_circ_0069559	7.61054	0.33216	1.33556	0.248705	0.803589	0.981195	NOT_CHANGE
hsa_circ_0030596	3.84425	-0.731041	2.12574	-0.343899	0.730922	0.97099	NOT_CHANGE
novel_circ_0012850	1.0659	1.58173	3.92419	0.403071	0.686896	0.97099	NOT_CHANGE
novel_circ_0022793	5.62645	-1.1301	1.6413	-0.68854	0.491113	0.966019	NOT_CHANGE
hsa_circ_0002692	6.51884	1.79603	1.62496	1.10527	0.269041	0.966019	NOT_CHANGE
novel_circ_0024078	2.39064	-0.51373	2.408	-0.213343	0.831059	0.982989	NOT_CHANGE
hsa_circ_0020498	2.38959	-0.130542	2.65335	-0.0491989	0.960761	0.994443	NOT_CHANGE
novel_circ_0020135	0.990884	-3.18943	3.94563	-0.808346	0.418891	0.966019	NOT_CHANGE
novel_circ_0020136	7.09682	-1.50453	1.82419	-0.824764	0.409506	0.966019	NOT_CHANGE
hsa_circ_0057098	4.90362	-0.814429	2.20224	-0.369819	0.711518	0.97099	NOT_CHANGE
novel_circ_0028420	3.68577	-1.11598	2.0955	-0.532559	0.594339	0.966019	NOT_CHANGE
hsa_circ_0006488	0.839421	-2.99018	3.95132	-0.756756	0.449196	0.966019	NOT_CHANGE
novel_circ_0020132	3.80184	-5.12449	2.34402	-2.1862	0.0288009	0.966019	down
novel_circ_0007214	0.578354	-2.42292	3.97243	-0.609933	0.541906	0.966019	NOT_CHANGE
hsa_circ_0057090	1.1043	0.613587	3.89632	0.157479	0.874868	0.990113	NOT_CHANGE
novel_circ_0030809	0.913223	-0.85356	3.94875	-0.21616	0.828863	0.982956	NOT_CHANGE
novel_circ_0001752	0.409766	2.44355	4.03322	0.605855	0.544611	0.966019	NOT_CHANGE
novel_circ_0001753	1.09125	-3.3623	3.94128	-0.8531	0.393604	0.966019	NOT_CHANGE
novel_circ_0001754	0.251826	-1.35178	4.03601	-0.33493	0.737678	0.97099	NOT_CHANGE
novel_circ_0001755	0.335768	-1.70539	4.01367	-0.424894	0.670914	0.966182	NOT_CHANGE
novel_circ_0001024	15.2643	2.12825	1.45692	1.46079	0.144073	0.966019	NOT_CHANGE
novel_circ_0001025	2.12636	-4.29353	3.06447	-1.40107	0.161193	0.966019	NOT_CHANGE
novel_circ_0001759	2.02204	0.679379	2.831	0.239978	0.810347	0.981195	NOT_CHANGE
novel_circ_0001028	3.30244	1.18129	2.44326	0.483491	0.628747	0.966182	NOT_CHANGE
novel_circ_0004509	2.23512	4.89146	3.34287	1.46325	0.143398	0.966019	NOT_CHANGE
hsa_circ_0072099	2.08641	1.88523	2.80517	0.672054	0.501549	0.966019	NOT_CHANGE
hsa_circ_0085444	0.825061	-2.90474	3.95401	-0.734633	0.462563	0.966019	NOT_CHANGE
hsa_circ_0001922	35.5791	-0.104429	1.00022	-0.104406	0.916847	0.994443	NOT_CHANGE
hsa_circ_0001921	0.661592	0.566985	3.98823	0.142165	0.88695	0.991775	NOT_CHANGE
hsa_circ_0085447	4.26467	5.82752	2.21573	2.63007	0.00853668	0.966019	up
hsa_circ_0085440	12.3416	0.453377	1.51138	0.299976	0.764196	0.978196	NOT_CHANGE
hsa_circ_0085441	8.70463	-1.62999	1.82041	-0.895399	0.370574	0.966019	NOT_CHANGE
hsa_circ_0085114	0.587595	-2.48696	3.96963	-0.626497	0.530989	0.966019	NOT_CHANGE
hsa_circ_0001924	38.4691	0.896615	0.971835	0.9226	0.356216	0.966019	NOT_CHANGE
novel_circ_0024830	7.4354	-1.18677	1.51205	-0.784875	0.432527	0.966019	NOT_CHANGE
novel_circ_0025788	6.88317	-2.27695	1.71811	-1.32526	0.185085	0.966019	NOT_CHANGE
novel_circ_0024832	4.04203	1.58472	2.30033	0.688909	0.49088	0.966019	NOT_CHANGE
novel_circ_0024833	4.24113	-1.42269	2.2344	-0.636719	0.524308	0.966019	NOT_CHANGE
novel_circ_0024834	11.2973	1.16413	1.46249	0.795989	0.426038	0.966019	NOT_CHANGE
novel_circ_0016579	0.503653	-2.2706	3.97962	-0.570556	0.5683	0.966019	NOT_CHANGE
novel_circ_0003538	6.67721	-0.23737	1.6164	-0.146851	0.88325	0.991775	NOT_CHANGE
novel_circ_0024837	3.11576	0.884435	2.19494	0.402942	0.686991	0.97099	NOT_CHANGE
novel_circ_0029387	1.606	4.4188	3.34016	1.32293	0.185858	0.966019	NOT_CHANGE
hsa_circ_0063459	5.30967	-2.07189	1.87642	-1.10418	0.269517	0.966019	NOT_CHANGE
novel_circ_0029877	0.792829	-2.89826	3.95422	-0.732955	0.463586	0.966019	NOT_CHANGE
novel_circ_0029876	0.41971	-2.0157	3.9934	-0.504757	0.613729	0.966019	NOT_CHANGE
novel_circ_0000124	0.335768	-1.70539	4.01367	-0.424894	0.670914	0.966182	NOT_CHANGE
novel_circ_0025074	0.488443	2.73116	4.0107	0.68097	0.495891	0.966019	NOT_CHANGE
hsa_circ_0063452	3.97143	-0.24441	1.84592	-0.132405	0.894664	0.993574	NOT_CHANGE
hsa_circ_0071278	3.94017	1.17697	2.29974	0.511783	0.608803	0.966019	NOT_CHANGE
novel_circ_0002223	1.11756	3.88881	3.95373	0.983579	0.325322	0.966019	NOT_CHANGE
novel_circ_0023348	1.7881	4.56909	3.59301	1.27166	0.203494	0.966019	NOT_CHANGE
hsa_circ_0044183	3.13775	-1.0448	2.20728	-0.473343	0.635969	0.966182	NOT_CHANGE
novel_circ_0002229	1.76273	0.653746	2.71707	0.240607	0.80986	0.981195	NOT_CHANGE
novel_circ_0002228	2.14198	4.83103	3.03075	1.594	0.110935	0.966019	NOT_CHANGE
novel_circ_0027120	0.325629	2.15818	4.06016	0.53155	0.595038	0.966019	NOT_CHANGE
novel_circ_0027127	12.6562	-0.95759	3.41721	-0.280226	0.779304	0.981195	NOT_CHANGE
novel_circ_0027125	1.85639	-4.08864	3.58248	-1.14129	0.253751	0.966019	NOT_CHANGE
hsa_circ_0014601	2.77064	1.14283	2.28643	0.499832	0.617193	0.966182	NOT_CHANGE
hsa_circ_0014603	5.13603	-1.36781	1.71217	-0.798875	0.424363	0.966019	NOT_CHANGE
hsa_circ_0072899	0.412531	-1.87514	4.00207	-0.468543	0.639397	0.966182	NOT_CHANGE
hsa_circ_0014606	442.92	0.25014	0.76564	0.326707	0.743889	0.973063	NOT_CHANGE
novel_circ_0015399	0.614805	0.191258	4.01098	0.0476837	0.961968	0.994443	NOT_CHANGE
hsa_circ_0072672	1.87378	-1.07052	3.22541	-0.331901	0.739964	0.97099	NOT_CHANGE
hsa_circ_0076594	0.41971	-2.0157	3.9934	-0.504757	0.613729	0.966019	NOT_CHANGE
novel_circ_0006699	0.41971	-2.0157	3.9934	-0.504757	0.613729	0.966019	NOT_CHANGE
novel_circ_0023610	6.8891	2.10035	3.7656	0.557774	0.576999	0.966019	NOT_CHANGE
novel_circ_0008036	1.69592	0.938424	3.34516	0.280532	0.779069	0.981195	NOT_CHANGE
novel_circ_0004830	4.8534	2.24545	2.25297	0.996663	0.318928	0.966019	NOT_CHANGE
hsa_circ_0044185	1.70625	-1.69994	3.0248	-0.562002	0.574115	0.966019	NOT_CHANGE
hsa_circ_0074736	5.07441	-0.653633	1.92712	-0.339176	0.734477	0.97099	NOT_CHANGE
novel_circ_0025933	0.814071	3.45829	3.96991	0.871125	0.383686	0.966019	NOT_CHANGE
hsa_circ_0007206	3.47451	1.58687	2.16039	0.734528	0.462627	0.966019	NOT_CHANGE
hsa_circ_0012732	10.2957	-0.132716	1.24169	-0.106883	0.914881	0.994443	NOT_CHANGE
hsa_circ_0060228	3.15204	-2.66239	2.48099	-1.07312	0.283219	0.966019	NOT_CHANGE
novel_circ_0008802	1.23759	-3.49994	3.93816	-0.888725	0.374151	0.966019	NOT_CHANGE
novel_circ_0021262	0.587595	-2.48696	3.96963	-0.626497	0.530989	0.966019	NOT_CHANGE
novel_circ_0023615	2.73455	1.46787	2.88376	0.509012	0.610744	0.966019	NOT_CHANGE
novel_circ_0024340	0.614649	3.0309	3.99143	0.759353	0.447641	0.966019	NOT_CHANGE
novel_circ_0021261	0.433765	-2.00738	3.99389	-0.502611	0.615238	0.966019	NOT_CHANGE
novel_circ_0021266	0.867531	-3.00824	3.95077	-0.761431	0.446399	0.966019	NOT_CHANGE
hsa_circ_0012738	1.63906	4.44882	3.6964	1.20355	0.228762	0.966019	NOT_CHANGE
novel_circ_0021265	0.335768	-1.70539	4.01367	-0.424894	0.670914	0.966182	NOT_CHANGE
novel_circ_0008800	2.44221	5.0355	3.23942	1.55445	0.120078	0.966019	NOT_CHANGE
novel_circ_0023617	1.8176	-0.309284	2.91674	-0.106038	0.915552	0.994443	NOT_CHANGE
novel_circ_0015173	1.1397	3.93919	3.95213	0.996726	0.318898	0.966019	NOT_CHANGE
novel_circ_0015172	2.01942	-4.23839	3.06678	-1.38203	0.166961	0.966019	NOT_CHANGE
novel_circ_0024831	29.1431	-1.72372	0.964516	-1.78713	0.073916	0.966019	NOT_CHANGE
novel_circ_0008807	3.17802	-3.0239	2.28388	-1.32402	0.185498	0.966019	NOT_CHANGE
hsa_circ_0014952	2.20618	4.88364	2.98556	1.63575	0.101891	0.966019	NOT_CHANGE
novel_circ_0015179	0.503653	-2.2706	3.97962	-0.570556	0.5683	0.966019	NOT_CHANGE
hsa_circ_0071013	0.651257	3.14016	3.98532	0.787932	0.430736	0.966019	NOT_CHANGE
novel_circ_0028475	1.56459	4.37619	3.76008	1.16386	0.244482	0.966019	NOT_CHANGE
hsa_circ_0057890	3.76576	-2.38848	2.12738	-1.12273	0.26155	0.966019	NOT_CHANGE
novel_circ_0028471	0.814071	3.45829	3.96991	0.871125	0.383686	0.966019	NOT_CHANGE
hsa_circ_0023219	3.07332	-4.84815	2.71072	-1.78851	0.0736936	0.966019	NOT_CHANGE
hsa_circ_0057328	0.488443	2.73116	4.0107	0.68097	0.495891	0.966019	NOT_CHANGE
novel_circ_0024993	5.18453	4.09117	2.20142	1.85842	0.063109	0.966019	NOT_CHANGE
novel_circ_0029310	1.49107	0.238486	3.4696	0.0687358	0.9452	0.994443	NOT_CHANGE
novel_circ_0023804	2.55716	0.975074	2.61035	0.373541	0.708746	0.97099	NOT_CHANGE
novel_circ_0023805	0.335768	-1.70539	4.01367	-0.424894	0.670914	0.966182	NOT_CHANGE
hsa_circ_0006458	14.2373	0.377956	1.65221	0.228757	0.819058	0.981266	NOT_CHANGE
hsa_circ_0006459	5.83296	0.946617	1.8593	0.509125	0.610664	0.966019	NOT_CHANGE
hsa_circ_0006320	11.1611	-0.485773	1.42195	-0.341626	0.732633	0.97099	NOT_CHANGE
hsa_circ_0006453	0.614649	3.0309	3.99143	0.759353	0.447641	0.966019	NOT_CHANGE
hsa_circ_0006450	4.98875	0.583502	1.74187	0.334987	0.737635	0.97099	NOT_CHANGE
hsa_circ_0006323	48.0496	-0.951976	1.00088	-0.951142	0.341532	0.966019	NOT_CHANGE
hsa_circ_0006324	82.8125	-0.226124	0.887989	-0.254648	0.798995	0.981195	NOT_CHANGE
novel_circ_0023809	1.88885	-0.867722	3.24176	-0.26767	0.788953	0.981195	NOT_CHANGE
novel_circ_0005878	1.34107	4.15342	3.9459	1.05259	0.292529	0.966019	NOT_CHANGE
novel_circ_0008888	3.08023	-1.89542	2.21791	-0.854597	0.392774	0.966019	NOT_CHANGE
novel_circ_0024500	0.289177	-1.44213	4.03154	-0.357713	0.720558	0.97099	NOT_CHANGE
novel_circ_0024694	2.14272	1.62895	3.0765	0.529483	0.59647	0.966019	NOT_CHANGE
novel_circ_0021407	6.71718	-1.25915	2.05688	-0.612164	0.540429	0.966019	NOT_CHANGE
hsa_circ_0025826	3.72252	-0.620963	2.34029	-0.265335	0.790751	0.981195	NOT_CHANGE
novel_circ_0024165	1.90978	1.72618	2.87595	0.600212	0.548365	0.966019	NOT_CHANGE
novel_circ_0024992	1.89909	1.77263	3.21639	0.551123	0.581549	0.966019	NOT_CHANGE
novel_circ_0021403	2.01161	4.73924	3.45647	1.37112	0.170337	0.966019	NOT_CHANGE
novel_circ_0024692	2.81348	1.94335	2.86262	0.678871	0.49722	0.966019	NOT_CHANGE
novel_circ_0024161	1.31456	-0.982086	3.67491	-0.267241	0.789284	0.981195	NOT_CHANGE
hsa_circ_0029927	1.1397	3.93919	3.95213	0.996726	0.318898	0.966019	NOT_CHANGE
hsa_circ_0029926	1.80325	0.568205	2.96837	0.19142	0.848197	0.986517	NOT_CHANGE
hsa_circ_0086742	1.82138	-0.318436	3.23496	-0.0984357	0.921586	0.994443	NOT_CHANGE
hsa_circ_0086743	0.325629	2.15818	4.06016	0.53155	0.595038	0.966019	NOT_CHANGE
hsa_circ_0086740	0.251826	-1.35178	4.03601	-0.33493	0.737678	0.97099	NOT_CHANGE
novel_circ_0029253	0.651257	3.14016	3.98532	0.787932	0.430736	0.966019	NOT_CHANGE
hsa_circ_0011385	1.97435	4.71167	3.13764	1.50166	0.133185	0.966019	NOT_CHANGE
novel_circ_0029257	0.839421	-2.99018	3.95132	-0.756756	0.449196	0.966019	NOT_CHANGE
novel_circ_0002601	1.69576	0.268371	2.99776	0.0895236	0.928666	0.994443	NOT_CHANGE
novel_circ_0029254	4.12179	-2.41618	2.2773	-1.06098	0.288698	0.966019	NOT_CHANGE
novel_circ_0028046	0.819532	3.44719	3.9704	0.868222	0.385273	0.966019	NOT_CHANGE
novel_circ_0017760	5.59213	-0.59943	1.76724	-0.339189	0.734467	0.97099	NOT_CHANGE
novel_circ_0017761	2.89967	3.17668	2.56028	1.24075	0.214697	0.966019	NOT_CHANGE
novel_circ_0017766	4.99852	-0.86203	1.93743	-0.444936	0.656366	0.966182	NOT_CHANGE
novel_circ_0017767	3.45772	0.184448	2.45002	0.0752844	0.939988	0.994443	NOT_CHANGE
novel_circ_0017768	0.335768	-1.70539	4.01367	-0.424894	0.670914	0.966182	NOT_CHANGE
novel_circ_0017769	1.93783	1.43989	3.17649	0.453295	0.650336	0.966182	NOT_CHANGE
novel_circ_0022103	1.98478	0.651585	3.14983	0.206864	0.836116	0.985058	NOT_CHANGE
novel_circ_0021045	2.80218	0.362868	2.8827	0.125878	0.899829	0.993574	NOT_CHANGE
hsa_circ_0034866	0.587595	-2.48696	3.96963	-0.626497	0.530989	0.966019	NOT_CHANGE
hsa_circ_0051494	0.251826	-1.35178	4.03601	-0.33493	0.737678	0.97099	NOT_CHANGE
hsa_circ_0087162	0.587595	-2.48696	3.96963	-0.626497	0.530989	0.966019	NOT_CHANGE
novel_circ_0014228	0.671537	-2.67493	3.96205	-0.675137	0.499589	0.966019	NOT_CHANGE
novel_circ_0019309	3.0558	-0.100363	2.78946	-0.0359794	0.971299	0.995901	NOT_CHANGE
novel_circ_0019650	3.51242	1.60065	2.43942	0.656161	0.511721	0.966019	NOT_CHANGE
novel_circ_0019651	17.5797	-0.473485	1.59514	-0.296829	0.766597	0.97839	NOT_CHANGE
hsa_circ_0070637	1.23905	0.492368	3.3515	0.14691	0.883203	0.991775	NOT_CHANGE
novel_circ_0014223	15.0227	2.98942	1.30931	2.2832	0.0224186	0.966019	up
hsa_circ_0074994	1.31265	1.48165	3.62973	0.408197	0.683129	0.970846	NOT_CHANGE
novel_circ_0019301	12.1305	0.546391	1.25727	0.434586	0.663863	0.966182	NOT_CHANGE
novel_circ_0019306	1.15671	-3.42339	3.93986	-0.868913	0.384895	0.966019	NOT_CHANGE
novel_circ_0014227	0.814071	3.45829	3.96991	0.871125	0.383686	0.966019	NOT_CHANGE
novel_circ_0002483	3.67908	-0.649399	2.36113	-0.275038	0.783287	0.981195	NOT_CHANGE
hsa_circ_0070630	1.48112	2.14406	3.50186	0.612262	0.540365	0.966019	NOT_CHANGE
novel_circ_0011081	0.976886	3.71871	3.95956	0.939171	0.347643	0.966019	NOT_CHANGE
novel_circ_0008084	16.5399	21.2056	3.90993	5.42351	NA	NA	NOT_CHANGE
hsa_circ_0060953	0.839421	-2.99018	3.95132	-0.756756	0.449196	0.966019	NOT_CHANGE
hsa_circ_0060480	2.41996	-4.49512	2.91838	-1.54028	0.123492	0.966019	NOT_CHANGE
novel_circ_0008089	20.0262	21.4736	3.90938	5.49284	NA	NA	NOT_CHANGE
hsa_circ_0060950	2.23512	4.89146	3.34287	1.46325	0.143398	0.966019	NOT_CHANGE
hsa_circ_0060484	0.325629	2.15818	4.06016	0.53155	0.595038	0.966019	NOT_CHANGE
novel_circ_0007308	2.9194	1.25468	2.50203	0.501465	0.616044	0.966182	NOT_CHANGE
hsa_circ_0060954	0.335768	-1.70539	4.01367	-0.424894	0.670914	0.966182	NOT_CHANGE
novel_circ_0021807	3.38423	-1.37538	2.20084	-0.624932	0.532015	0.966019	NOT_CHANGE
novel_circ_0012688	0.335768	-1.70539	4.01367	-0.424894	0.670914	0.966182	NOT_CHANGE
hsa_circ_0007328	13.5378	0.27982	1.11388	0.251212	0.80165	0.981195	NOT_CHANGE
hsa_circ_0031359	4.55964	-0.00999582	2.02211	-0.00494327	0.996056	0.998966	NOT_CHANGE
novel_circ_0024997	1.30251	4.13037	3.94653	1.04658	0.295292	0.966019	NOT_CHANGE
hsa_circ_0021467	4.10209	-1.09567	2.06093	-0.53164	0.594976	0.966019	NOT_CHANGE
hsa_circ_0021468	0.814071	3.45829	3.96991	0.871125	0.383686	0.966019	NOT_CHANGE
hsa_circ_0007322	0.503653	-2.2706	3.97962	-0.570556	0.5683	0.966019	NOT_CHANGE
hsa_circ_0007321	6.58138	-0.671345	1.6078	-0.417554	0.676273	0.967724	NOT_CHANGE
hsa_circ_0003661	2.72409	2.40804	2.58508	0.931517	0.351586	0.966019	NOT_CHANGE
hsa_circ_0007495	1.85376	2.41038	3.27478	0.736043	0.461704	0.966019	NOT_CHANGE
hsa_circ_0007494	5.01388	0.327426	1.93849	0.168908	0.865869	0.989655	NOT_CHANGE
hsa_circ_0007325	8.26531	-0.490482	1.56623	-0.31316	0.754159	0.975727	NOT_CHANGE
hsa_circ_0007324	5.51986	1.30534	2.17335	0.600609	0.548101	0.966019	NOT_CHANGE
hsa_circ_0031357	2.50698	-2.37758	2.39901	-0.991071	0.321651	0.966019	NOT_CHANGE
novel_circ_0006836	1.02442	3.76988	3.95774	0.952534	0.340826	0.966019	NOT_CHANGE
novel_circ_0010420	0.843531	-0.0886178	3.9456	-0.0224599	0.982081	0.997368	NOT_CHANGE
novel_circ_0010421	0.578354	-2.42292	3.97243	-0.609933	0.541906	0.966019	NOT_CHANGE
novel_circ_0016846	3.29398	-0.74519	2.47271	-0.301365	0.763136	0.978196	NOT_CHANGE
novel_circ_0001991	1.02442	3.76988	3.95774	0.952534	0.340826	0.966019	NOT_CHANGE
novel_circ_0010936	5.89347	-0.490304	2.086	-0.235046	0.814173	0.981195	NOT_CHANGE
hsa_circ_0085125	5.34838	-0.232892	2.19855	-0.10593	0.915638	0.994443	NOT_CHANGE
hsa_circ_0061570	8.31436	0.430848	1.58488	0.271849	0.785738	0.981195	NOT_CHANGE
hsa_circ_0065052	2.47745	0.550328	2.95545	0.186208	0.852281	0.986652	NOT_CHANGE
hsa_circ_0061687	3.5021	0.461019	1.98269	0.232523	0.816132	0.981195	NOT_CHANGE
novel_circ_0000323	0.651257	3.14016	3.98532	0.787932	0.430736	0.966019	NOT_CHANGE
novel_circ_0000161	1.98419	-0.0596785	3.14353	-0.0189846	0.984853	0.997368	NOT_CHANGE
novel_circ_0028877	1.34107	4.15342	3.9459	1.05259	0.292529	0.966019	NOT_CHANGE
novel_circ_0000163	0.651257	3.14016	3.98532	0.787932	0.430736	0.966019	NOT_CHANGE
novel_circ_0028555	3.44995	5.52166	2.3605	2.33919	0.0193256	0.966019	up
novel_circ_0000166	0.503653	-2.2706	3.97962	-0.570556	0.5683	0.966019	NOT_CHANGE
novel_circ_0017223	0.488443	2.73116	4.0107	0.68097	0.495891	0.966019	NOT_CHANGE
novel_circ_0011339	0.819532	3.44719	3.9704	0.868222	0.385273	0.966019	NOT_CHANGE
novel_circ_0008668	0.433765	-2.00738	3.99389	-0.502611	0.615238	0.966019	NOT_CHANGE
novel_circ_0009291	1.44386	-3.72492	3.898	-0.9556	0.339275	0.966019	NOT_CHANGE
novel_circ_0026669	1.84395	4.61882	3.55278	1.30006	0.193582	0.966019	NOT_CHANGE
hsa_circ_0004368	216.851	0.258366	0.812015	0.318178	0.75035	0.973704	NOT_CHANGE
hsa_circ_0024970	0.289177	-1.44213	4.03154	-0.357713	0.720558	0.97099	NOT_CHANGE
hsa_circ_0010389	0.488443	2.73116	4.0107	0.68097	0.495891	0.966019	NOT_CHANGE
hsa_circ_0004367	1.1397	3.93919	3.95213	0.996726	0.318898	0.966019	NOT_CHANGE
hsa_circ_0004364	40.7202	-0.276732	0.957332	-0.289066	0.772531	0.98054	NOT_CHANGE
hsa_circ_0004365	8.67086	-0.31683	1.76023	-0.179993	0.857158	0.988037	NOT_CHANGE
hsa_circ_0000860	17.5388	1.09792	1.13141	0.970404	0.331845	0.966019	NOT_CHANGE
hsa_circ_0000647	89.6955	0.162279	0.797724	0.203427	0.838801	0.985058	NOT_CHANGE
hsa_circ_0004361	46.4206	-1.08936	0.987412	-1.10325	0.269919	0.966019	NOT_CHANGE
novel_circ_0024995	2.9934	2.20948	2.46835	0.895126	0.37072	0.966019	NOT_CHANGE
hsa_circ_0007149	12.9634	-1.56107	1.47631	-1.05742	0.290322	0.966019	NOT_CHANGE
novel_circ_0003542	2.06265	-4.24116	3.46434	-1.22423	0.220864	0.966019	NOT_CHANGE
hsa_circ_0007147	6.64917	0.961727	1.84449	0.521405	0.602084	0.966019	NOT_CHANGE
hsa_circ_0007146	9.38353	-0.00207105	1.50298	-0.00137796	0.998901	0.999593	NOT_CHANGE
hsa_circ_0007144	2.81813	-4.69889	2.79178	-1.68312	0.0923518	0.966019	NOT_CHANGE
hsa_circ_0007142	41.199	-0.0718914	0.876141	-0.0820546	0.934603	0.994443	NOT_CHANGE
novel_circ_0017222	2.45124	-0.70458	2.39131	-0.294642	0.768267	0.979779	NOT_CHANGE
novel_circ_0022699	1.11856	-0.647151	3.86934	-0.167251	0.867173	0.989723	NOT_CHANGE
novel_circ_0005822	0.976886	3.71871	3.95956	0.939171	0.347643	0.966019	NOT_CHANGE
novel_circ_0013410	4.50083	0.365758	1.79904	0.203307	0.838895	0.985095	NOT_CHANGE
hsa_circ_0031568	0.251826	-1.35178	4.03601	-0.33493	0.737678	0.97099	NOT_CHANGE
hsa_circ_0036249	1.63913	0.0427472	3.38704	0.0126208	0.98993	0.998451	NOT_CHANGE
novel_circ_0016840	9.23633	-0.400084	1.48524	-0.269374	0.787642	0.981195	NOT_CHANGE
hsa_circ_0040000	7.56093	1.25038	1.76629	0.707915	0.478998	0.966019	NOT_CHANGE
hsa_circ_0031564	2.35038	-4.46245	3.29038	-1.35621	0.175032	0.966019	NOT_CHANGE
novel_circ_0024801	21.6421	0.278976	1.13072	0.246724	0.805122	0.981195	NOT_CHANGE
novel_circ_0025567	1.6696	-3.96781	3.27948	-1.20989	0.22632	0.966019	NOT_CHANGE
novel_circ_0025566	0.940278	3.65232	3.96203	0.921832	0.356616	0.966019	NOT_CHANGE
hsa_circ_0031560	5.61045	-5.71152	2.31189	-2.47049	0.0134927	0.966019	down
novel_circ_0025560	1.00731	-3.24862	3.94408	-0.82367	0.410127	0.966019	NOT_CHANGE
novel_circ_0025563	0.651257	3.14016	3.98532	0.787932	0.430736	0.966019	NOT_CHANGE
hsa_circ_0031563	2.84479	-4.73754	2.77873	-1.70493	0.0882077	0.966019	NOT_CHANGE
hsa_circ_0005897	1.30251	4.13037	3.94653	1.04658	0.295292	0.966019	NOT_CHANGE
hsa_circ_0001101	0.894049	3.56456	3.96547	0.8989	0.368706	0.966019	NOT_CHANGE
novel_circ_0013290	10.3637	-3.80264	1.56712	-2.42652	0.0152444	0.966019	down
hsa_circ_0080358	0.41971	-2.0157	3.9934	-0.504757	0.613729	0.966019	NOT_CHANGE
hsa_circ_0055554	12.8123	0.243281	1.19749	0.203159	0.839011	0.985095	NOT_CHANGE
hsa_circ_0005899	6.42593	1.82237	1.6094	1.13233	0.257495	0.966019	NOT_CHANGE
hsa_circ_0005898	15.1635	1.295	1.44334	0.897224	0.369599	0.966019	NOT_CHANGE
novel_circ_0007385	5.14278	1.4499	2.4445	0.59313	0.553094	0.966019	NOT_CHANGE
hsa_circ_0090740	0.409766	2.44355	4.03322	0.605855	0.544611	0.966019	NOT_CHANGE
hsa_circ_0024834	7.94433	-0.159725	1.63024	-0.0979766	0.921951	0.994443	NOT_CHANGE
novel_circ_0009101	0.722942	-2.74508	3.95946	-0.693297	0.488123	0.966019	NOT_CHANGE
hsa_circ_0024837	10.1799	-0.171533	1.4066	-0.121949	0.902939	0.993734	NOT_CHANGE
hsa_circ_0006487	2.44632	-0.996927	2.66153	-0.374569	0.707981	0.97099	NOT_CHANGE
novel_circ_0008289	1.01212	-3.23071	3.94454	-0.819032	0.412768	0.966019	NOT_CHANGE
hsa_circ_0066378	3.81847	0.56452	2.3263	0.242668	0.808262	0.981195	NOT_CHANGE
novel_circ_0007386	65.6565	-1.6733	1.08082	-1.54818	0.12158	0.966019	NOT_CHANGE
hsa_circ_0061655	0.839421	-2.99018	3.95132	-0.756756	0.449196	0.966019	NOT_CHANGE
hsa_circ_0062887	2.39551	-1.89615	2.40446	-0.788597	0.430348	0.966019	NOT_CHANGE
novel_circ_0028733	0.894049	3.56456	3.96547	0.8989	0.368706	0.966019	NOT_CHANGE
hsa_circ_0062885	6.84869	-0.120178	1.58741	-0.0757068	0.939652	0.994443	NOT_CHANGE
hsa_circ_0005133	6.79682	0.625631	1.63429	0.382815	0.701857	0.97099	NOT_CHANGE
novel_circ_0030242	10.2484	-0.320219	3.35838	-0.0953493	0.924037	0.994443	NOT_CHANGE
novel_circ_0029039	0.503653	-2.2706	3.97962	-0.570556	0.5683	0.966019	NOT_CHANGE
hsa_circ_0066500	2.05076	-0.389128	3.15001	-0.123532	0.901686	0.993574	NOT_CHANGE
novel_circ_0028732	1.5929	2.25929	3.42054	0.660506	0.508929	0.966019	NOT_CHANGE
novel_circ_0023440	1.0668	-0.216546	3.90072	-0.0555144	0.955729	0.994443	NOT_CHANGE
novel_circ_0013799	3.57551	-0.412199	2.44206	-0.168792	0.86596	0.989655	NOT_CHANGE
novel_circ_0013798	3.16004	0.235527	2.26324	0.104066	0.917117	0.994443	NOT_CHANGE
hsa_circ_0082304	3.04779	-2.97448	2.2718	-1.30931	0.19043	0.966019	NOT_CHANGE
novel_circ_0004080	1.03133	-3.23279	3.94449	-0.819571	0.412461	0.966019	NOT_CHANGE
novel_circ_0013793	2.34738	2.4699	3.01016	0.820519	0.41192	0.966019	NOT_CHANGE
novel_circ_0013792	6.41946	0.360749	1.84643	0.195377	0.845098	0.986183	NOT_CHANGE
novel_circ_0013790	3.52057	3.98436	2.74169	1.45325	0.146154	0.966019	NOT_CHANGE
novel_circ_0013795	0.503653	-2.2706	3.97962	-0.570556	0.5683	0.966019	NOT_CHANGE
novel_circ_0025252	0.577455	0.281612	4.01547	0.0701318	0.944089	0.994443	NOT_CHANGE
hsa_circ_0016733	17.8987	0.611605	1.11853	0.546795	0.584519	0.966019	NOT_CHANGE
novel_circ_0030807	0.167884	-0.935301	4.05735	-0.23052	0.817688	0.981195	NOT_CHANGE
novel_circ_0007932	0.670537	3.14575	3.98502	0.789395	0.429881	0.966019	NOT_CHANGE
hsa_circ_0031194	2.73031	0.543626	2.85949	0.190113	0.84922	0.986517	NOT_CHANGE
hsa_circ_0016738	0.651257	3.14016	3.98532	0.787932	0.430736	0.966019	NOT_CHANGE
hsa_circ_0005094	5.47394	0.608249	1.94006	0.313521	0.753885	0.975674	NOT_CHANGE
hsa_circ_0005093	2.2086	0.616326	3.07267	0.200583	0.841024	0.98518	NOT_CHANGE
hsa_circ_0085320	1.15671	-3.42339	3.93986	-0.868913	0.384895	0.966019	NOT_CHANGE
hsa_circ_0085323	26.9441	-0.994155	0.939085	-1.05864	0.289763	0.966019	NOT_CHANGE
hsa_circ_0005090	36.0188	0.604901	0.954801	0.633536	0.526384	0.966019	NOT_CHANGE
novel_circ_0001104	0.651257	3.14016	3.98532	0.787932	0.430736	0.966019	NOT_CHANGE
novel_circ_0000708	2.05303	4.77181	3.07903	1.54978	0.121194	0.966019	NOT_CHANGE
novel_circ_0006182	1.70812	4.51165	3.25996	1.38396	0.166371	0.966019	NOT_CHANGE
hsa_circ_0004142	1.64742	4.46208	3.30415	1.35045	0.176873	0.966019	NOT_CHANGE
novel_circ_0026238	0.651257	3.14016	3.98532	0.787932	0.430736	0.966019	NOT_CHANGE
hsa_circ_0004140	16.4287	0.823222	1.44075	0.571384	0.567739	0.966019	NOT_CHANGE
hsa_circ_0048268	0.825061	-2.90474	3.95401	-0.734633	0.462563	0.966019	NOT_CHANGE
hsa_circ_0004147	1.32179	4.14215	3.57685	1.15804	0.246846	0.966019	NOT_CHANGE
novel_circ_0000003	1.49575	-1.0423	3.47389	-0.300039	0.764147	0.978196	NOT_CHANGE
hsa_circ_0008344	1.02442	3.76988	3.95774	0.952534	0.340826	0.966019	NOT_CHANGE
hsa_circ_0008345	32.1979	-1.17982	0.953154	-1.23781	0.215787	0.966019	NOT_CHANGE
hsa_circ_0004148	7.17509	-2.3913	1.80695	-1.32339	0.185707	0.966019	NOT_CHANGE
novel_circ_0023442	3.48169	-2.06621	2.12334	-0.973095	0.330506	0.966019	NOT_CHANGE
hsa_circ_0008341	2.46965	-0.989793	2.99394	-0.330598	0.740948	0.97099	NOT_CHANGE
hsa_circ_0008342	58.2404	-0.304949	0.815053	-0.374146	0.708296	0.97099	NOT_CHANGE
hsa_circ_0008343	6.30633	1.0323	1.80732	0.571177	0.56788	0.966019	NOT_CHANGE
hsa_circ_0050459	1.59047	-3.88288	3.75635	-1.03368	0.301285	0.966019	NOT_CHANGE
hsa_circ_0002038	10.6415	0.275654	1.4638	0.188313	0.850631	0.986517	NOT_CHANGE
novel_circ_0001335	1.24392	-0.635518	3.70327	-0.17161	0.863744	0.98924	NOT_CHANGE
novel_circ_0013249	1.84442	0.191432	3.24118	0.0590623	0.952902	0.994443	NOT_CHANGE
novel_circ_0022037	0.289177	-1.44213	4.03154	-0.357713	0.720558	0.97099	NOT_CHANGE
novel_circ_0022034	3.39909	-0.38173	1.93692	-0.197081	0.843764	0.985863	NOT_CHANGE
novel_circ_0022035	40.0607	-1.05997	0.920494	-1.15152	0.249518	0.966019	NOT_CHANGE
novel_circ_0001567	8.75784	0.476509	1.73044	0.275368	0.783034	0.981195	NOT_CHANGE
novel_circ_0001566	0.41971	-2.0157	3.9934	-0.504757	0.613729	0.966019	NOT_CHANGE
hsa_circ_0050453	0.325629	2.15818	4.06016	0.53155	0.595038	0.966019	NOT_CHANGE
novel_circ_0029034	3.57783	-3.24134	2.43859	-1.32919	0.183786	0.966019	NOT_CHANGE
novel_circ_0013241	6.29144	-1.887	3.77409	-0.499987	0.617084	0.966182	NOT_CHANGE
hsa_circ_0040823	144.587	0.362663	0.754588	0.48061	0.630794	0.966182	NOT_CHANGE
novel_circ_0001333	1.09125	-3.3623	3.94128	-0.8531	0.393604	0.966019	NOT_CHANGE
novel_circ_0013308	0.41971	-2.0157	3.9934	-0.504757	0.613729	0.966019	NOT_CHANGE
hsa_circ_0034669	1.2293	4.03343	3.94928	1.02131	0.307109	0.966019	NOT_CHANGE
hsa_circ_0047373	1.49248	-3.79633	3.42455	-1.10856	0.267619	0.966019	NOT_CHANGE
hsa_circ_0081005	0.447025	2.55363	4.02408	0.634586	0.525699	0.966019	NOT_CHANGE
hsa_circ_0081006	17.3939	0.371509	1.10689	0.335635	0.737147	0.97099	NOT_CHANGE
novel_circ_0017503	0.671537	-2.67493	3.96205	-0.675137	0.499589	0.966019	NOT_CHANGE
novel_circ_0013300	0.814071	3.45829	3.96991	0.871125	0.383686	0.966019	NOT_CHANGE
novel_circ_0026860	4.91522	-1.51285	1.75554	-0.861754	0.388823	0.966019	NOT_CHANGE
hsa_circ_0034662	0.867531	-3.00824	3.95077	-0.761431	0.446399	0.966019	NOT_CHANGE
novel_circ_0013303	10.7452	-0.709907	1.40599	-0.504916	0.613618	0.966019	NOT_CHANGE
novel_circ_0013305	5.46931	0.155413	1.90225	0.0816994	0.934886	0.994443	NOT_CHANGE
novel_circ_0013306	0.488443	2.73116	4.0107	0.68097	0.495891	0.966019	NOT_CHANGE
hsa_circ_0039299	4.78622	0.429662	2.28211	0.188274	0.850662	0.986517	NOT_CHANGE
hsa_circ_0005545	13.1865	-1.18202	1.44837	-0.816106	0.41444	0.966019	NOT_CHANGE
hsa_circ_0005544	0.587595	-2.48696	3.96963	-0.626497	0.530989	0.966019	NOT_CHANGE
hsa_circ_0005231	33.4363	0.435012	1.02808	0.423132	0.672199	0.966564	NOT_CHANGE
hsa_circ_0005230	5.59261	2.75646	2.13321	1.29217	0.196299	0.966019	NOT_CHANGE
hsa_circ_0005237	3.18332	-1.51259	2.42432	-0.623925	0.532677	0.966019	NOT_CHANGE
hsa_circ_0005236	13.8691	0.336983	1.35071	0.249486	0.802985	0.981195	NOT_CHANGE
hsa_circ_0005542	42.9571	-0.32085	0.860131	-0.373025	0.70913	0.97099	NOT_CHANGE
novel_circ_0010966	3.2877	2.724	2.19862	1.23896	0.21536	0.966019	NOT_CHANGE
hsa_circ_0025128	8.33098	-0.0100684	1.29496	-0.00777506	0.993796	0.998966	NOT_CHANGE
hsa_circ_0005239	18.3844	0.214589	1.41668	0.151472	0.879603	0.990862	NOT_CHANGE
hsa_circ_0005238	22.1484	0.903796	1.05863	0.85374	0.393249	0.966019	NOT_CHANGE
hsa_circ_0005549	1.23759	-3.49994	3.93816	-0.888725	0.374151	0.966019	NOT_CHANGE
hsa_circ_0005548	0.814071	3.45829	3.96991	0.871125	0.383686	0.966019	NOT_CHANGE
novel_circ_0016969	1.0813	-0.756166	3.91337	-0.193226	0.846782	0.986183	NOT_CHANGE
hsa_circ_0067103	14.3815	-0.318625	1.07824	-0.295503	0.767609	0.979256	NOT_CHANGE
novel_circ_0026233	1.43418	4.2561	3.87452	1.09849	0.271993	0.966019	NOT_CHANGE
novel_circ_0003715	8.6496	-0.0436968	1.29217	-0.0338165	0.973023	0.995913	NOT_CHANGE
novel_circ_0017504	0.755479	-2.84118	3.95611	-0.718176	0.472649	0.966019	NOT_CHANGE
hsa_circ_0048006	8.98658	2.98755	1.60511	1.86128	0.0627046	0.966019	NOT_CHANGE
hsa_circ_0048005	9.89263	1.70767	1.46649	1.16446	0.244238	0.966019	NOT_CHANGE
hsa_circ_0003773	3.75989	0.915593	2.64947	0.345576	0.729661	0.97099	NOT_CHANGE
novel_circ_0002230	0.587595	-2.48696	3.96963	-0.626497	0.530989	0.966019	NOT_CHANGE
hsa_circ_0084188	70.3792	-0.612128	0.885863	-0.690997	0.489568	0.966019	NOT_CHANGE
novel_circ_0013459	5.36305	-5.65026	2.39285	-2.36131	0.0182105	0.966019	down
novel_circ_0003943	0.819532	3.44719	3.9704	0.868222	0.385273	0.966019	NOT_CHANGE
novel_circ_0010643	2.44916	-0.550822	2.38575	-0.23088	0.817408	0.981195	NOT_CHANGE
novel_circ_0030328	1.56459	4.37619	3.76008	1.16386	0.244482	0.966019	NOT_CHANGE
novel_circ_0003648	0.894049	3.56456	3.96547	0.8989	0.368706	0.966019	NOT_CHANGE
novel_circ_0030732	0.41971	-2.0157	3.9934	-0.504757	0.613729	0.966019	NOT_CHANGE
novel_circ_0017509	0.671537	-2.67493	3.96205	-0.675137	0.499589	0.966019	NOT_CHANGE
novel_circ_0023325	117.416	-10.0885	3.29863	-3.0584	NA	NA	NOT_CHANGE
hsa_circ_0007099	232.207	1.28978	0.762297	1.69196	0.0906535	0.966019	NOT_CHANGE
novel_circ_0018739	0.488443	2.73116	4.0107	0.68097	0.495891	0.966019	NOT_CHANGE
novel_circ_0023320	3.30024	-4.92171	3.028	-1.6254	0.104078	0.966019	NOT_CHANGE
novel_circ_0016056	5.91335	-1.38602	1.85623	-0.746688	0.455252	0.966019	NOT_CHANGE
novel_circ_0023633	2.01161	4.73924	3.45647	1.37112	0.170337	0.966019	NOT_CHANGE
novel_circ_0000328	23.5048	1.09851	1.00173	1.09661	0.27281	0.966019	NOT_CHANGE
novel_circ_0010960	2.76662	0.188438	2.86502	0.0657721	0.947559	0.994443	NOT_CHANGE
hsa_circ_0068103	1.07097	0.599677	3.89612	0.153916	0.877676	0.990113	NOT_CHANGE
novel_circ_0009329	2.99903	3.7306	2.56332	1.45538	0.145564	0.966019	NOT_CHANGE
novel_circ_0023639	0.325629	2.15818	4.06016	0.53155	0.595038	0.966019	NOT_CHANGE
novel_circ_0007933	31.8691	8.73193	3.90841	2.23414	NA	NA	NOT_CHANGE
novel_circ_0019803	3.43737	0.991517	2.18509	0.453764	0.649999	0.966182	NOT_CHANGE
novel_circ_0000007	0.41971	-2.0157	3.9934	-0.504757	0.613729	0.966019	NOT_CHANGE
novel_circ_0019880	2.05913	1.15721	2.82392	0.409789	0.681961	0.970713	NOT_CHANGE
novel_circ_0022941	3.58049	-5.04136	2.35481	-2.14088	0.032284	0.966019	down
hsa_circ_0063865	8.49347	6.82324	3.91294	1.74376	0.0812004	0.966019	NOT_CHANGE
novel_circ_0002038	0.433765	-2.00738	3.99389	-0.502611	0.615238	0.966019	NOT_CHANGE
novel_circ_0019887	2.24142	0.276745	3.05655	0.0905417	0.927857	0.994443	NOT_CHANGE
novel_circ_0019886	2.83953	1.56346	2.83925	0.550657	0.581869	0.966019	NOT_CHANGE
hsa_circ_0084454	0.587595	-2.48696	3.96963	-0.626497	0.530989	0.966019	NOT_CHANGE
novel_circ_0005027	1.28519	4.0934	3.62521	1.12915	0.258836	0.966019	NOT_CHANGE
novel_circ_0005024	0.503653	-2.2706	3.97962	-0.570556	0.5683	0.966019	NOT_CHANGE
hsa_circ_0063681	0.488443	2.73116	4.0107	0.68097	0.495891	0.966019	NOT_CHANGE
novel_circ_0007927	0.825061	-2.90474	3.95401	-0.734633	0.462563	0.966019	NOT_CHANGE
hsa_circ_0047720	11.8593	0.45639	1.22696	0.371969	0.709916	0.97099	NOT_CHANGE
hsa_circ_0057159	0.447025	2.55363	4.02408	0.634586	0.525699	0.966019	NOT_CHANGE
novel_circ_0006238	1.56459	4.37619	3.76008	1.16386	0.244482	0.966019	NOT_CHANGE
novel_circ_0009919	11.9176	0.867894	1.40905	0.615942	0.537933	0.966019	NOT_CHANGE
novel_circ_0006237	3.93243	0.569195	2.10044	0.270989	0.7864	0.981195	NOT_CHANGE
novel_circ_0006234	1.21139	-0.5369	3.76041	-0.142777	0.886466	0.991775	NOT_CHANGE
hsa_circ_0037903	0.98812	-0.504158	3.92388	-0.128484	0.897766	0.993574	NOT_CHANGE
hsa_circ_0057151	1.4835	-0.324004	3.14108	-0.10315	0.917844	0.994443	NOT_CHANGE
hsa_circ_0057150	0.578354	-2.42292	3.97243	-0.609933	0.541906	0.966019	NOT_CHANGE
hsa_circ_0091638	0.839421	-2.99018	3.95132	-0.756756	0.449196	0.966019	NOT_CHANGE
novel_circ_0006231	0.447025	2.55363	4.02408	0.634586	0.525699	0.966019	NOT_CHANGE
hsa_circ_0002014	3.21658	-1.50533	2.16883	-0.694074	0.487636	0.966019	NOT_CHANGE
hsa_circ_0088361	1.84673	-4.11561	3.55195	-1.15869	0.246583	0.966019	NOT_CHANGE
hsa_circ_0082580	52.1259	-1.28204	1.01015	-1.26916	0.204385	0.966019	NOT_CHANGE
novel_circ_0010157	0.792829	-2.89826	3.95422	-0.732955	0.463586	0.966019	NOT_CHANGE
hsa_circ_0082583	11.605	-1.37173	1.22283	-1.12176	0.261963	0.966019	NOT_CHANGE
hsa_circ_0079227	0.894049	3.56456	3.96547	0.8989	0.368706	0.966019	NOT_CHANGE
hsa_circ_0085033	0.894049	3.56456	3.96547	0.8989	0.368706	0.966019	NOT_CHANGE
novel_circ_0023720	0.671537	-2.67493	3.96205	-0.675137	0.499589	0.966019	NOT_CHANGE
hsa_circ_0002019	0.335768	-1.70539	4.01367	-0.424894	0.670914	0.966182	NOT_CHANGE
novel_circ_0000766	1.56955	0.0881233	3.39926	0.0259243	0.979318	0.997368	NOT_CHANGE
hsa_circ_0079733	4.0774	-0.169968	2.06787	-0.0821949	0.934492	0.994443	NOT_CHANGE
novel_circ_0000762	0.289177	-1.44213	4.03154	-0.357713	0.720558	0.97099	NOT_CHANGE
novel_circ_0003901	11.464	-2.58107	3.12639	-0.825573	0.409046	0.966019	NOT_CHANGE
hsa_circ_0079739	0.325629	2.15818	4.06016	0.53155	0.595038	0.966019	NOT_CHANGE
hsa_circ_0058876	11.174	-0.269039	1.4083	-0.191038	0.848496	0.986517	NOT_CHANGE
novel_circ_0002901	0.671537	-2.67493	3.96205	-0.675137	0.499589	0.966019	NOT_CHANGE
novel_circ_0000769	2.65759	0.768945	2.39229	0.321427	0.747887	0.973704	NOT_CHANGE
hsa_circ_0049356	14.2796	0.624278	1.13005	0.552435	0.58065	0.966019	NOT_CHANGE
novel_circ_0006112	0.412531	-1.87514	4.00207	-0.468543	0.639397	0.966182	NOT_CHANGE
hsa_circ_0017127	0.289177	-1.44213	4.03154	-0.357713	0.720558	0.97099	NOT_CHANGE
novel_circ_0000823	0.651257	3.14016	3.98532	0.787932	0.430736	0.966019	NOT_CHANGE
novel_circ_0018724	0.867531	-3.00824	3.95077	-0.761431	0.446399	0.966019	NOT_CHANGE
novel_circ_0000822	0.325629	2.15818	4.06016	0.53155	0.595038	0.966019	NOT_CHANGE
novel_circ_0012309	2.08816	-1.67456	2.78413	-0.601468	0.547528	0.966019	NOT_CHANGE
novel_circ_0009637	0.578354	-2.42292	3.97243	-0.609933	0.541906	0.966019	NOT_CHANGE
novel_circ_0017153	0.335768	-1.70539	4.01367	-0.424894	0.670914	0.966182	NOT_CHANGE
novel_circ_0012303	1.80796	-0.800482	3.27238	-0.244618	0.806753	0.981195	NOT_CHANGE
novel_circ_0012302	0.503653	-2.2706	3.97962	-0.570556	0.5683	0.966019	NOT_CHANGE
novel_circ_0012301	1.96988	0.463383	2.84402	0.162932	0.870572	0.990113	NOT_CHANGE
novel_circ_0017156	0.614649	3.0309	3.99143	0.759353	0.447641	0.966019	NOT_CHANGE
novel_circ_0027802	0.587595	-2.48696	3.96963	-0.626497	0.530989	0.966019	NOT_CHANGE
novel_circ_0027804	1.17519	-3.46767	3.93887	-0.880372	0.378658	0.966019	NOT_CHANGE
novel_circ_0009635	1.15671	-3.42339	3.93986	-0.868913	0.384895	0.966019	NOT_CHANGE
novel_circ_0017485	0.614649	3.0309	3.99143	0.759353	0.447641	0.966019	NOT_CHANGE
hsa_circ_0035289	0.670537	3.14575	3.98502	0.789395	0.429881	0.966019	NOT_CHANGE
novel_circ_0027808	0.618796	-2.47964	3.96994	-0.624604	0.532231	0.966019	NOT_CHANGE
novel_circ_0017489	2.78493	-0.0890518	2.88991	-0.0308147	0.975417	0.996713	NOT_CHANGE
novel_circ_0006644	10.5821	0.403719	3.40459	0.118581	0.905607	0.994206	NOT_CHANGE
novel_circ_0022806	0.447025	2.55363	4.02408	0.634586	0.525699	0.966019	NOT_CHANGE
hsa_circ_0043898	37.1546	-0.092198	0.870977	-0.105856	0.915697	0.994443	NOT_CHANGE
hsa_circ_0015140	3.49903	-0.771756	1.94911	-0.395953	0.69214	0.97099	NOT_CHANGE
hsa_circ_0047135	4.27706	0.799153	2.01972	0.395674	0.692345	0.97099	NOT_CHANGE
novel_circ_0002903	0.587595	-2.48696	3.96963	-0.626497	0.530989	0.966019	NOT_CHANGE
novel_circ_0000072	2.27337	-0.41078	2.7166	-0.151211	0.879809	0.990902	NOT_CHANGE
novel_circ_0013874	2.31001	0.547576	2.7032	0.202566	0.839475	0.985116	NOT_CHANGE
novel_circ_0013873	0.447025	2.55363	4.02408	0.634586	0.525699	0.966019	NOT_CHANGE
novel_circ_0029155	0.722942	-2.74508	3.95946	-0.693297	0.488123	0.966019	NOT_CHANGE
hsa_circ_0003919	11.8816	1.73202	1.63251	1.06096	0.288709	0.966019	NOT_CHANGE
novel_circ_0021674	0.503653	-2.2706	3.97962	-0.570556	0.5683	0.966019	NOT_CHANGE
novel_circ_0021677	1.11756	3.88881	3.95373	0.983579	0.325322	0.966019	NOT_CHANGE
novel_circ_0009638	0.578354	-2.42292	3.97243	-0.609933	0.541906	0.966019	NOT_CHANGE
novel_circ_0021671	0.839421	-2.99018	3.95132	-0.756756	0.449196	0.966019	NOT_CHANGE
novel_circ_0021670	2.33239	4.96042	2.95523	1.67852	0.0932449	0.966019	NOT_CHANGE
hsa_circ_0083983	0.503653	-2.2706	3.97962	-0.570556	0.5683	0.966019	NOT_CHANGE
hsa_circ_0029000	5.19457	-1.09665	2.15956	-0.507811	0.611586	0.966019	NOT_CHANGE
novel_circ_0018525	5.3478	0.75473	1.68998	0.446591	0.65517	0.966182	NOT_CHANGE
novel_circ_0030406	6.89874	1.9352	1.90186	1.01753	0.308901	0.966019	NOT_CHANGE
novel_circ_0029405	1.16801	-3.44467	3.75353	-0.917714	0.358769	0.966019	NOT_CHANGE
novel_circ_0029400	0.251826	-1.35178	4.03601	-0.33493	0.737678	0.97099	NOT_CHANGE
novel_circ_0029401	0.671537	-2.67493	3.96205	-0.675137	0.499589	0.966019	NOT_CHANGE
hsa_circ_0067818	0.990884	-3.18943	3.94563	-0.808346	0.418891	0.966019	NOT_CHANGE
novel_circ_0023911	0.488443	2.73116	4.0107	0.68097	0.495891	0.966019	NOT_CHANGE
novel_circ_0019127	11.6689	-3.6628	1.58186	-2.3155	0.0205857	0.966019	down
hsa_circ_0000871	22.5574	0.719041	1.09233	0.658262	0.51037	0.966019	NOT_CHANGE
hsa_circ_0038960	0.618796	-2.47964	3.96994	-0.624604	0.532231	0.966019	NOT_CHANGE
hsa_circ_0021781	0.325629	2.15818	4.06016	0.53155	0.595038	0.966019	NOT_CHANGE
hsa_circ_0007798	1.3135	-0.691397	3.66938	-0.188423	0.850545	0.986517	NOT_CHANGE
hsa_circ_0007799	1.70997	-0.679894	2.97377	-0.228631	0.819156	0.981266	NOT_CHANGE
novel_circ_0030746	0.614649	3.0309	3.99143	0.759353	0.447641	0.966019	NOT_CHANGE
novel_circ_0030744	1.56459	4.37619	3.76008	1.16386	0.244482	0.966019	NOT_CHANGE
novel_circ_0004869	1.33759	-0.239544	3.63293	-0.0659369	0.947428	0.994443	NOT_CHANGE
hsa_circ_0007793	30.6004	0.264597	0.929597	0.284636	0.775923	0.980925	NOT_CHANGE
hsa_circ_0007796	8.87218	0.0694524	1.57424	0.0441181	0.96481	0.995285	NOT_CHANGE
hsa_circ_0005688	5.69501	-0.718351	1.88412	-0.381266	0.703006	0.97099	NOT_CHANGE
novel_circ_0003733	1.11424	-3.35141	3.85029	-0.87043	0.384066	0.966019	NOT_CHANGE
hsa_circ_0007795	6.2205	0.194584	1.65865	0.117315	0.90661	0.994443	NOT_CHANGE
novel_circ_0025954	0.825061	-2.90474	3.95401	-0.734633	0.462563	0.966019	NOT_CHANGE
hsa_circ_0088404	1.56459	4.37619	3.76008	1.16386	0.244482	0.966019	NOT_CHANGE
hsa_circ_0082854	3.23607	-2.81404	2.46836	-1.14004	0.254269	0.966019	NOT_CHANGE
novel_circ_0025953	2.26615	-2.16853	3.1091	-0.697477	0.485504	0.966019	NOT_CHANGE
hsa_circ_0001361	15.2616	-3.57827	1.57087	-2.2779	0.0227326	0.966019	down
novel_circ_0011923	1.78974	-1.37766	3.29672	-0.417888	0.676029	0.967699	NOT_CHANGE
hsa_circ_0043297	13.5397	0.68897	1.40049	0.49195	0.622755	0.966182	NOT_CHANGE
hsa_circ_0043296	0.433765	-2.00738	3.99389	-0.502611	0.615238	0.966019	NOT_CHANGE
hsa_circ_0088408	1.2293	4.03343	3.94928	1.02131	0.307109	0.966019	NOT_CHANGE
hsa_circ_0006841	8.98197	-0.846092	1.28218	-0.659884	0.509328	0.966019	NOT_CHANGE
novel_circ_0003076	0.335768	-1.70539	4.01367	-0.424894	0.670914	0.966182	NOT_CHANGE
hsa_circ_0006843	4.15306	-1.06234	2.04917	-0.518424	0.604162	0.966019	NOT_CHANGE
hsa_circ_0006842	12.6485	0.653526	1.37001	0.477024	0.633345	0.966182	NOT_CHANGE
hsa_circ_0006845	3.43188	2.7977	2.15928	1.29566	0.195091	0.966019	NOT_CHANGE
hsa_circ_0074500	0.578354	-2.42292	3.97243	-0.609933	0.541906	0.966019	NOT_CHANGE
hsa_circ_0006847	6.67539	6.47928	3.9146	1.65516	0.0978926	0.966019	NOT_CHANGE
hsa_circ_0006846	1.17419	0.347239	3.78603	0.0917157	0.926924	0.994443	NOT_CHANGE
hsa_circ_0070022	16.8151	-0.898025	1.15903	-0.774807	0.438454	0.966019	NOT_CHANGE
hsa_circ_0006848	95.4677	0.241141	0.81527	0.295781	0.767397	0.979113	NOT_CHANGE
novel_circ_0011656	8.36882	-2.39463	1.66227	-1.44057	0.149705	0.966019	NOT_CHANGE
hsa_circ_0005861	0.614649	3.0309	3.99143	0.759353	0.447641	0.966019	NOT_CHANGE
novel_circ_0011650	7.26527	-1.40765	1.66582	-0.84502	0.3981	0.966019	NOT_CHANGE
novel_circ_0011651	0.167884	-0.935301	4.05735	-0.23052	0.817688	0.981195	NOT_CHANGE
novel_circ_0011652	1.34107	4.15342	3.9459	1.05259	0.292529	0.966019	NOT_CHANGE
novel_circ_0011653	0.671537	-2.67493	3.96205	-0.675137	0.499589	0.966019	NOT_CHANGE
hsa_circ_0008506	6.69941	0.15637	1.38614	0.112809	0.910182	0.994443	NOT_CHANGE
hsa_circ_0008505	10.2059	0.562737	1.43045	0.393398	0.694025	0.97099	NOT_CHANGE
hsa_circ_0083182	1.19226	0.267827	3.39473	0.078895	0.937116	0.994443	NOT_CHANGE
hsa_circ_0008500	52.7004	-0.701244	0.930352	-0.75374	0.451005	0.966019	NOT_CHANGE
hsa_circ_0008501	61.5849	-0.629742	0.876689	-0.718319	0.472561	0.966019	NOT_CHANGE
novel_circ_0015097	7.65718	1.16197	1.56011	0.744796	0.456395	0.966019	NOT_CHANGE
novel_circ_0030390	1.50996	-0.379891	3.46348	-0.109685	0.91266	0.994443	NOT_CHANGE
novel_circ_0015095	3.11882	1.39902	2.74177	0.510262	0.609868	0.966019	NOT_CHANGE
hsa_circ_0035285	3.15619	-0.890068	2.46513	-0.361063	0.718052	0.97099	NOT_CHANGE
hsa_circ_0008641	1.15998	-0.469059	3.79944	-0.123455	0.901747	0.993574	NOT_CHANGE
hsa_circ_0008640	5.79359	0.598361	1.44545	0.413962	0.678902	0.968791	NOT_CHANGE
novel_circ_0010545	5.33561	1.16852	1.99493	0.585747	0.558046	0.966019	NOT_CHANGE
novel_circ_0015323	0.923363	-3.12519	3.94738	-0.791713	0.428528	0.966019	NOT_CHANGE
hsa_circ_0008645	46.3216	0.355981	0.906432	0.392728	0.69452	0.97099	NOT_CHANGE
novel_circ_0015325	12.3273	0.107872	1.44282	0.0747648	0.940402	0.994443	NOT_CHANGE
hsa_circ_0008647	21.1195	-0.662062	1.11536	-0.593585	0.55279	0.966019	NOT_CHANGE
hsa_circ_0008646	0.671537	-2.67493	3.96205	-0.675137	0.499589	0.966019	NOT_CHANGE
hsa_circ_0008648	1.15671	-3.42339	3.93986	-0.868913	0.384895	0.966019	NOT_CHANGE
novel_circ_0015543	1.1397	3.93919	3.95213	0.996726	0.318898	0.966019	NOT_CHANGE
hsa_circ_0042414	1.74842	-4.02086	3.23898	-1.2414	0.214459	0.966019	NOT_CHANGE
hsa_circ_0002928	50.7448	-0.174427	0.862961	-0.202126	0.839818	0.985116	NOT_CHANGE
hsa_circ_0077559	1.13547	-3.38788	3.81564	-0.887894	0.374598	0.966019	NOT_CHANGE
novel_circ_0006666	6.86337	0.260338	1.64019	0.158724	0.873886	0.990113	NOT_CHANGE
novel_circ_0018222	2.99866	1.95011	2.46529	0.791026	0.428929	0.966019	NOT_CHANGE
hsa_circ_0005868	32.5501	0.413102	0.919021	0.449502	0.653069	0.966182	NOT_CHANGE
novel_circ_0011921	1.2025	-0.8162	3.76898	-0.216557	0.828554	0.982956	NOT_CHANGE
novel_circ_0018221	12.5174	0.0466088	1.37246	0.0339601	0.972909	0.995913	NOT_CHANGE
novel_circ_0006661	0.325629	2.15818	4.06016	0.53155	0.595038	0.966019	NOT_CHANGE
novel_circ_0024605	2.7249	1.26385	2.61072	0.484101	0.628314	0.966182	NOT_CHANGE
novel_circ_0019962	5.99456	0.275061	1.48278	0.185504	0.852834	0.986949	NOT_CHANGE
hsa_circ_0006153	3.46524	0.184524	1.99406	0.092537	0.926271	0.994443	NOT_CHANGE
hsa_circ_0080635	0.614649	3.0309	3.99143	0.759353	0.447641	0.966019	NOT_CHANGE
hsa_circ_0006151	54.874	-0.728279	0.858052	-0.848759	0.396016	0.966019	NOT_CHANGE
hsa_circ_0006150	10.7594	-1.21522	1.55698	-0.7805	0.435097	0.966019	NOT_CHANGE
hsa_circ_0080986	4.01366	-1.84973	2.03798	-0.907632	0.364073	0.966019	NOT_CHANGE
hsa_circ_0006156	161.023	-0.659737	0.783999	-0.841502	0.400067	0.966019	NOT_CHANGE
novel_circ_0019793	2.69398	-1.62212	2.55334	-0.635294	0.525237	0.966019	NOT_CHANGE
hsa_circ_0045862	1.32318	0.644955	3.62001	0.178164	0.858594	0.988037	NOT_CHANGE
novel_circ_0006662	2.08841	-2.40426	3.15662	-0.761655	0.446266	0.966019	NOT_CHANGE
hsa_circ_0055038	2.34971	-1.50535	3.03308	-0.496311	0.619675	0.966182	NOT_CHANGE
novel_circ_0024453	0.825061	-2.90474	3.95401	-0.734633	0.462563	0.966019	NOT_CHANGE
hsa_circ_0070281	1.36018	1.52878	3.5935	0.425428	0.670524	0.966182	NOT_CHANGE
hsa_circ_0000414	2.94704	5.29727	2.76225	1.91774	0.0551445	0.966019	NOT_CHANGE
novel_circ_0011431	4.11624	3.09368	2.09178	1.47896	0.13915	0.966019	NOT_CHANGE
hsa_circ_0000416	6.20036	0.865322	1.58908	0.544542	0.586068	0.966019	NOT_CHANGE
hsa_circ_0000417	129.279	0.213731	0.957302	0.223264	0.82333	0.981994	NOT_CHANGE
novel_circ_0024575	8.25595	0.45923	1.51205	0.303714	0.761346	0.978054	NOT_CHANGE
hsa_circ_0000411	2.66287	5.14743	2.83389	1.81639	0.0693113	0.966019	NOT_CHANGE
hsa_circ_0000412	4.84385	0.259345	1.74831	0.148341	0.882074	0.991746	NOT_CHANGE
hsa_circ_0056957	1.67884	-3.97851	3.66699	-1.08495	0.277942	0.966019	NOT_CHANGE
novel_circ_0021099	0.503653	-2.2706	3.97962	-0.570556	0.5683	0.966019	NOT_CHANGE
novel_circ_0016359	1.30658	1.17028	3.68299	0.317752	0.750673	0.973704	NOT_CHANGE
novel_circ_0006728	1.6573	-3.93104	3.31163	-1.18704	0.235211	0.966019	NOT_CHANGE
hsa_circ_0000418	14.8858	0.569442	1.06196	0.536216	0.591809	0.966019	NOT_CHANGE
hsa_circ_0057799	6.50476	-5.91692	2.04291	-2.89632	0.00377569	0.966019	down
novel_circ_0007512	1.56559	0.352263	3.41431	0.103173	0.917826	0.994443	NOT_CHANGE
novel_circ_0021222	1.34307	-3.65776	3.93493	-0.929562	0.352598	0.966019	NOT_CHANGE
novel_circ_0016668	0.976886	3.71871	3.95956	0.939171	0.347643	0.966019	NOT_CHANGE
hsa_circ_0009154	23.1068	-0.422488	0.988891	-0.427235	0.669208	0.966182	NOT_CHANGE
hsa_circ_0003599	6.22155	1.71713	1.57853	1.08781	0.27668	0.966019	NOT_CHANGE
novel_circ_0006669	2.79826	0.801017	2.82829	0.283216	0.777012	0.980925	NOT_CHANGE
novel_circ_0022205	1.28724	-3.5855	3.60294	-0.99516	0.319658	0.966019	NOT_CHANGE
novel_circ_0022204	1.57336	-3.85412	3.37808	-1.14092	0.253904	0.966019	NOT_CHANGE
hsa_circ_0048846	3.7267	-0.373535	2.62717	-0.142181	0.886937	0.991775	NOT_CHANGE
hsa_circ_0003503	0.335768	-1.70539	4.01367	-0.424894	0.670914	0.966182	NOT_CHANGE
hsa_circ_0003854	30.2593	-0.638253	0.955574	-0.667927	0.50418	0.966019	NOT_CHANGE
hsa_circ_0003501	12.8152	-0.8565	1.37229	-0.624141	0.532535	0.966019	NOT_CHANGE
hsa_circ_0003500	50.1111	0.555079	0.942976	0.588645	0.556099	0.966019	NOT_CHANGE
hsa_circ_0003507	43.9481	0.107332	1.01167	0.106094	0.915508	0.994443	NOT_CHANGE
hsa_circ_0003506	10.646	1.45824	1.64352	0.887262	0.374938	0.966019	NOT_CHANGE
hsa_circ_0003853	26.0831	-1.17057	0.989366	-1.18315	0.236749	0.966019	NOT_CHANGE
hsa_circ_0003504	4.48761	-0.0132612	2.24496	-0.0059071	0.995287	0.998966	NOT_CHANGE
novel_circ_0013490	0.814071	3.45829	3.96991	0.871125	0.383686	0.966019	NOT_CHANGE
novel_circ_0008193	2.02049	1.88346	2.85026	0.660802	0.508739	0.966019	NOT_CHANGE
hsa_circ_0003509	2.51989	-1.99137	2.64771	-0.752111	0.451984	0.966019	NOT_CHANGE
hsa_circ_0003508	1.34107	4.15342	3.9459	1.05259	0.292529	0.966019	NOT_CHANGE
hsa_circ_0054789	0.867531	-3.00824	3.95077	-0.761431	0.446399	0.966019	NOT_CHANGE
hsa_circ_0054788	0.251826	-1.35178	4.03601	-0.33493	0.737678	0.97099	NOT_CHANGE
novel_circ_0013496	1.11756	3.88881	3.95373	0.983579	0.325322	0.966019	NOT_CHANGE
novel_circ_0013497	8.87099	1.60919	1.32792	1.21181	0.225584	0.966019	NOT_CHANGE
hsa_circ_0027093	4.47025	5.89305	2.77028	2.12724	0.0333999	0.966019	up
hsa_circ_0027090	4.02322	5.74079	2.83983	2.02153	0.0432251	0.966019	up
novel_circ_0015164	0.335768	-1.70539	4.01367	-0.424894	0.670914	0.966182	NOT_CHANGE
novel_circ_0008344	0.829477	-0.0969387	3.94511	-0.0245719	0.980396	0.997368	NOT_CHANGE
novel_circ_0008347	0.409766	2.44355	4.03322	0.605855	0.544611	0.966019	NOT_CHANGE
novel_circ_0008341	4.09488	0.102349	2.02564	0.0505267	0.959703	0.994443	NOT_CHANGE
hsa_circ_0007894	4.92172	0.56083	1.9852	0.282505	0.777556	0.980925	NOT_CHANGE
hsa_circ_0025823	0.289177	-1.44213	4.03154	-0.357713	0.720558	0.97099	NOT_CHANGE
hsa_circ_0007897	2.4586	5.03403	3.24295	1.5523	0.12059	0.966019	NOT_CHANGE
hsa_circ_0003593	23.8755	-0.648191	1.13659	-0.570296	0.568477	0.966019	NOT_CHANGE
hsa_circ_0032526	3.93659	-0.0811892	2.04927	-0.0396186	0.968397	0.995901	NOT_CHANGE
hsa_circ_0018533	4.6534	0.442217	1.94572	0.227276	0.820209	0.981331	NOT_CHANGE
novel_circ_0023468	0.894049	3.56456	3.96547	0.8989	0.368706	0.966019	NOT_CHANGE
hsa_circ_0007674	4.60682	-2.06403	2.56032	-0.806161	0.42015	0.966019	NOT_CHANGE
novel_circ_0019117	0.755479	-2.84118	3.95611	-0.718176	0.472649	0.966019	NOT_CHANGE
hsa_circ_0007677	4.88087	-0.358341	1.74374	-0.205502	0.83718	0.985058	NOT_CHANGE
novel_circ_0019440	0.41971	-2.0157	3.9934	-0.504757	0.613729	0.966019	NOT_CHANGE
hsa_circ_0054561	0.903982	-0.789532	3.95157	-0.199802	0.841635	0.98518	NOT_CHANGE
novel_circ_0013061	0.503653	-2.2706	3.97962	-0.570556	0.5683	0.966019	NOT_CHANGE
novel_circ_0012678	1.1397	3.93919	3.95213	0.996726	0.318898	0.966019	NOT_CHANGE
hsa_circ_0007676	2.40866	-4.48649	2.61983	-1.71251	0.0868025	0.966019	NOT_CHANGE
novel_circ_0019115	1.30382	4.11303	3.61367	1.13819	0.255043	0.966019	NOT_CHANGE
hsa_circ_0001236	21.2996	0.20798	1.07869	0.192808	0.84711	0.986186	NOT_CHANGE
hsa_circ_0001235	11.9736	-0.138608	1.45132	-0.095505	0.923914	0.994443	NOT_CHANGE
novel_circ_0019442	0.587595	-2.48696	3.96963	-0.626497	0.530989	0.966019	NOT_CHANGE
novel_circ_0010213	5.27404	-3.47655	2.32034	-1.4983	0.134056	0.966019	NOT_CHANGE
hsa_circ_0077084	8.19694	-0.78172	1.3798	-0.566546	0.571023	0.966019	NOT_CHANGE
hsa_circ_0001231	10.5051	7.13015	3.91176	1.82275	0.0683413	0.966019	NOT_CHANGE
hsa_circ_0077086	4.24538	-0.130096	2.29345	-0.0567251	0.954764	0.994443	NOT_CHANGE
hsa_circ_0077089	3.46483	1.39439	2.37457	0.587218	0.557057	0.966019	NOT_CHANGE
hsa_circ_0061740	0.447025	2.55363	4.02408	0.634586	0.525699	0.966019	NOT_CHANGE
hsa_circ_0061744	5.20044	-1.15281	1.67628	-0.68772	0.491629	0.966019	NOT_CHANGE
hsa_circ_0001239	2.00025	-4.21754	3.09762	-1.36154	0.173342	0.966019	NOT_CHANGE
hsa_circ_0001238	131.105	-0.14658	0.893163	-0.164113	0.869642	0.990113	NOT_CHANGE
novel_circ_0014051	7.66249	-2.70658	1.73647	-1.55866	0.119077	0.966019	NOT_CHANGE
hsa_circ_0009590	4.19062	-2.0205	2.24258	-0.900969	0.367605	0.966019	NOT_CHANGE
novel_circ_0014055	1.89021	4.65114	3.17906	1.46305	0.143452	0.966019	NOT_CHANGE
novel_circ_0014054	17.9024	-1.08879	1.31302	-0.829227	0.406976	0.966019	NOT_CHANGE
hsa_circ_0009594	1.35597	-0.797966	3.61508	-0.220732	0.825301	0.982238	NOT_CHANGE
novel_circ_0014056	0.651257	3.14016	3.98532	0.787932	0.430736	0.966019	NOT_CHANGE
novel_circ_0014059	2.96193	-0.00486415	2.50456	-0.00194212	0.99845	0.999442	NOT_CHANGE
novel_circ_0014058	0.433765	-2.00738	3.99389	-0.502611	0.615238	0.966019	NOT_CHANGE
novel_circ_0019446	1.00731	-3.24862	3.94408	-0.82367	0.410127	0.966019	NOT_CHANGE
novel_circ_0002853	0.894049	3.56456	3.96547	0.8989	0.368706	0.966019	NOT_CHANGE
hsa_circ_0010048	5.69807	-0.460668	1.71094	-0.269249	0.787738	0.981195	NOT_CHANGE
hsa_circ_0031447	46.4585	-1.46198	0.974835	-1.49972	0.133688	0.966019	NOT_CHANGE
novel_circ_0002935	0.651257	3.14016	3.98532	0.787932	0.430736	0.966019	NOT_CHANGE
hsa_circ_0004558	13.2804	0.0506972	1.10237	0.0459894	0.963319	0.994884	NOT_CHANGE
hsa_circ_0007383	9.02824	-0.121505	1.28016	-0.0949135	0.924384	0.994443	NOT_CHANGE
novel_circ_0002936	6.82508	0.526538	1.80714	0.291366	0.770771	0.979942	NOT_CHANGE
novel_circ_0005611	5.32057	-3.62003	2.19675	-1.6479	0.0993733	0.966019	NOT_CHANGE
novel_circ_0002930	1.24784	0.927934	3.71211	0.249975	0.802607	0.981195	NOT_CHANGE
novel_circ_0002933	1.43093	-1.73004	3.20026	-0.540593	0.588788	0.966019	NOT_CHANGE
novel_circ_0002932	1.65349	-0.0606596	3.33985	-0.0181624	0.985509	0.997368	NOT_CHANGE
novel_circ_0017973	0.503653	-2.2706	3.97962	-0.570556	0.5683	0.966019	NOT_CHANGE
hsa_circ_0004550	5.9623	2.56454	2.10443	1.21864	0.222981	0.966019	NOT_CHANGE
hsa_circ_0004552	4.73885	-0.897276	1.73422	-0.517395	0.60488	0.966019	NOT_CHANGE
hsa_circ_0004554	2.35038	-4.46245	3.29038	-1.35621	0.175032	0.966019	NOT_CHANGE
novel_circ_0017975	2.9684	0.0335377	2.26981	0.0147756	0.988211	0.997794	NOT_CHANGE
hsa_circ_0013222	38.9375	0.586085	0.915341	0.640291	0.521983	0.966019	NOT_CHANGE
novel_circ_0030485	8.50525	-0.735793	1.36465	-0.539181	0.589762	0.966019	NOT_CHANGE
novel_circ_0030580	1.60895	-3.91618	3.33069	-1.17579	0.23968	0.966019	NOT_CHANGE
novel_circ_0006006	0.825061	-2.90474	3.95401	-0.734633	0.462563	0.966019	NOT_CHANGE
novel_circ_0026944	1.50056	-1.01849	3.49236	-0.291634	0.770566	0.979942	NOT_CHANGE
novel_circ_0006003	0.409766	2.44355	4.03322	0.605855	0.544611	0.966019	NOT_CHANGE
hsa_circ_0062439	2.85986	1.19788	2.54602	0.470493	0.638003	0.966182	NOT_CHANGE
hsa_circ_0066995	11.991	0.786784	1.18887	0.661792	0.508105	0.966019	NOT_CHANGE
hsa_circ_0062435	0.41971	-2.0157	3.9934	-0.504757	0.613729	0.966019	NOT_CHANGE
hsa_circ_0066991	3.80745	-0.207638	2.09153	-0.0992759	0.920919	0.994443	NOT_CHANGE
hsa_circ_0031446	97.583	-1.37051	0.938083	-1.46097	0.144024	0.966019	NOT_CHANGE
hsa_circ_0066776	31.1216	-0.84667	0.962247	-0.879888	0.37892	0.966019	NOT_CHANGE
hsa_circ_0018280	1.78577	-4.04764	2.90142	-1.39505	0.163	0.966019	NOT_CHANGE
novel_circ_0010283	2.00537	-4.23284	3.08617	-1.37155	0.170204	0.966019	NOT_CHANGE
hsa_circ_0005938	0.825061	-2.90474	3.95401	-0.734633	0.462563	0.966019	NOT_CHANGE
hsa_circ_0005939	86.2784	-0.335387	0.778137	-0.431012	0.66646	0.966182	NOT_CHANGE
novel_circ_0029791	0.876772	-3.04266	3.94974	-0.770342	0.441097	0.966019	NOT_CHANGE
hsa_circ_0018281	1.1053	-3.37272	3.81251	-0.884646	0.376348	0.966019	NOT_CHANGE
hsa_circ_0005934	12.2232	-0.365784	1.17811	-0.310485	0.756192	0.976498	NOT_CHANGE
hsa_circ_0005935	14.1477	-0.469743	1.12965	-0.41583	0.677534	0.968524	NOT_CHANGE
hsa_circ_0005937	23.1583	-0.601604	0.976577	-0.616034	0.537872	0.966019	NOT_CHANGE
hsa_circ_0028279	1.34307	-3.65776	3.93493	-0.929562	0.352598	0.966019	NOT_CHANGE
hsa_circ_0005931	0.251826	-1.35178	4.03601	-0.33493	0.737678	0.97099	NOT_CHANGE
hsa_circ_0005932	12.7286	-0.762372	1.20236	-0.634061	0.526041	0.966019	NOT_CHANGE
hsa_circ_0025805	2.65118	0.6926	2.9072	0.238236	0.811698	0.981195	NOT_CHANGE
novel_circ_0025655	2.27421	-0.24344	2.47477	-0.0983689	0.921639	0.994443	NOT_CHANGE
novel_circ_0026508	6.48186	6.43289	3.91486	1.6432	0.100342	0.966019	NOT_CHANGE
novel_circ_0025654	1.02442	3.76988	3.95774	0.952534	0.340826	0.966019	NOT_CHANGE
hsa_circ_0073706	35.981	-0.0487466	1.23636	-0.0394276	0.968549	0.995901	NOT_CHANGE
novel_circ_0029466	5.81132	6.27222	2.62029	2.39371	0.016679	0.966019	up
hsa_circ_0073705	0.41971	-2.0157	3.9934	-0.504757	0.613729	0.966019	NOT_CHANGE
novel_circ_0014447	4.33321	-0.0285342	2.00844	-0.0142072	0.988665	0.997972	NOT_CHANGE
novel_circ_0014445	0.670537	3.14575	3.98502	0.789395	0.429881	0.966019	NOT_CHANGE
hsa_circ_0017713	3.16795	-4.86591	2.42746	-2.00453	0.0450138	0.966019	down
hsa_circ_0035276	3.04682	-0.408009	2.46548	-0.165489	0.868559	0.99008	NOT_CHANGE
hsa_circ_0035277	1.25883	-3.5298	3.67156	-0.961389	0.336357	0.966019	NOT_CHANGE
hsa_circ_0024310	0.671537	-2.67493	3.96205	-0.675137	0.499589	0.966019	NOT_CHANGE
hsa_circ_0005465	22.821	0.355832	1.21947	0.291792	0.770446	0.979942	NOT_CHANGE
hsa_circ_0053517	1.67166	-3.96611	3.30826	-1.19885	0.230586	0.966019	NOT_CHANGE
novel_circ_0009589	1.77484	1.61919	3.3011	0.4905	0.62378	0.966182	NOT_CHANGE
novel_circ_0009588	23.3816	0.73812	0.980962	0.752445	0.451784	0.966019	NOT_CHANGE
novel_circ_0029462	3.74382	5.63595	2.60357	2.1647	0.0304108	0.966019	up
novel_circ_0009483	0.251826	-1.35178	4.03601	-0.33493	0.737678	0.97099	NOT_CHANGE
hsa_circ_0013668	0.839421	-2.99018	3.95132	-0.756756	0.449196	0.966019	NOT_CHANGE
novel_circ_0023138	0.167884	-0.935301	4.05735	-0.23052	0.817688	0.981195	NOT_CHANGE
hsa_circ_0039353	3.48301	5.53678	2.94043	1.88298	0.0597028	0.966019	NOT_CHANGE
novel_circ_0004697	1.44588	-3.74537	3.88335	-0.964467	0.334812	0.966019	NOT_CHANGE
hsa_circ_0039351	7.9942	0.88844	1.59735	0.556197	0.578076	0.966019	NOT_CHANGE
novel_circ_0023830	6.87364	1.78528	1.56991	1.13718	0.255462	0.966019	NOT_CHANGE
novel_circ_0026323	1.15671	-3.42339	3.93986	-0.868913	0.384895	0.966019	NOT_CHANGE
novel_circ_0004698	2.70502	-4.65868	2.7942	-1.66727	0.0954616	0.966019	NOT_CHANGE
hsa_circ_0019071	0.671537	-2.67493	3.96205	-0.675137	0.499589	0.966019	NOT_CHANGE
novel_circ_0023833	1.03133	-3.23279	3.94449	-0.819571	0.412461	0.966019	NOT_CHANGE
hsa_circ_0039359	3.61884	0.658924	2.11149	0.312066	0.75499	0.976241	NOT_CHANGE
novel_circ_0026325	1.44386	-3.72492	3.898	-0.9556	0.339275	0.966019	NOT_CHANGE
novel_circ_0023832	7.28052	1.34347	1.58584	0.847167	0.396902	0.966019	NOT_CHANGE
novel_circ_0011285	0.651257	3.14016	3.98532	0.787932	0.430736	0.966019	NOT_CHANGE
novel_circ_0021756	0.167884	-0.935301	4.05735	-0.23052	0.817688	0.981195	NOT_CHANGE
novel_circ_0023834	0.447025	2.55363	4.02408	0.634586	0.525699	0.966019	NOT_CHANGE
novel_circ_0027549	208.926	-0.0620781	0.739624	-0.083932	0.933111	0.994443	NOT_CHANGE
novel_circ_0015653	0.335768	-1.70539	4.01367	-0.424894	0.670914	0.966182	NOT_CHANGE
novel_circ_0023837	10.6664	1.20852	1.18802	1.01726	0.309031	0.966019	NOT_CHANGE
novel_circ_0015654	1.46533	4.29973	3.83609	1.12086	0.262345	0.966019	NOT_CHANGE
novel_circ_0030425	0.867531	-3.00824	3.95077	-0.761431	0.446399	0.966019	NOT_CHANGE
novel_circ_0002685	1.25913	-3.56585	3.93677	-0.90578	0.365052	0.966019	NOT_CHANGE
novel_circ_0020449	0.251826	-1.35178	4.03601	-0.33493	0.737678	0.97099	NOT_CHANGE
hsa_circ_0084841	3.52805	-5.02696	2.61212	-1.92448	0.0542946	0.966019	NOT_CHANGE
hsa_circ_0084844	14.4636	-0.384837	1.19293	-0.322599	0.746999	0.973704	NOT_CHANGE
novel_circ_0020117	8.67583	0.568931	1.32962	0.42789	0.668731	0.966182	NOT_CHANGE
novel_circ_0020440	0.41971	-2.0157	3.9934	-0.504757	0.613729	0.966019	NOT_CHANGE
hsa_circ_0033050	0.488443	2.73116	4.0107	0.68097	0.495891	0.966019	NOT_CHANGE
novel_circ_0027325	1.15671	-3.42339	3.93986	-0.868913	0.384895	0.966019	NOT_CHANGE
novel_circ_0027327	7.36424	1.1817	1.57279	0.751339	0.452449	0.966019	NOT_CHANGE
novel_circ_0020110	0.671537	-2.67493	3.96205	-0.675137	0.499589	0.966019	NOT_CHANGE
hsa_circ_0002221	17.1931	1.75944	1.12197	1.56817	0.116842	0.966019	NOT_CHANGE
hsa_circ_0002220	46.242	0.930711	0.869027	1.07098	0.284179	0.966019	NOT_CHANGE
hsa_circ_0014592	48.2758	0.52154	0.885176	0.589194	0.555731	0.966019	NOT_CHANGE
hsa_circ_0072078	1.64624	-1.43425	3.09263	-0.463765	0.642816	0.966182	NOT_CHANGE
novel_circ_0023921	28.5501	-1.29518	0.976406	-1.32648	0.184681	0.966019	NOT_CHANGE
novel_circ_0002681	0.814071	3.45829	3.96991	0.871125	0.383686	0.966019	NOT_CHANGE
hsa_circ_0002227	1.51284	0.566721	3.49264	0.162261	0.8711	0.990113	NOT_CHANGE
hsa_circ_0002226	19.9956	-1.19064	1.01723	-1.17048	0.241808	0.966019	NOT_CHANGE
hsa_circ_0002229	15.5099	0.678925	1.1863	0.572307	0.567114	0.966019	NOT_CHANGE
hsa_circ_0002228	27.768	-2.10536	1.03746	-2.02934	0.0424242	0.966019	down
novel_circ_0026017	0.997165	-1.04156	3.94113	-0.264279	0.791565	0.981195	NOT_CHANGE
novel_circ_0010830	0.251826	-1.35178	4.03601	-0.33493	0.737678	0.97099	NOT_CHANGE
novel_circ_0006638	0.825061	-2.90474	3.95401	-0.734633	0.462563	0.966019	NOT_CHANGE
hsa_circ_0064871	5.35819	0.440984	1.95378	0.225708	0.821429	0.981459	NOT_CHANGE
novel_circ_0016518	4.85943	6.01854	2.39271	2.51537	0.0118908	0.966019	up
novel_circ_0016519	1.11756	3.88881	3.95373	0.983579	0.325322	0.966019	NOT_CHANGE
novel_circ_0016516	0.289177	-1.44213	4.03154	-0.357713	0.720558	0.97099	NOT_CHANGE
hsa_circ_0058663	1.52677	-3.8054	3.44652	-1.10413	0.269538	0.966019	NOT_CHANGE
novel_circ_0003512	0.976886	3.71871	3.95956	0.939171	0.347643	0.966019	NOT_CHANGE
hsa_circ_0001902	0.814071	3.45829	3.96991	0.871125	0.383686	0.966019	NOT_CHANGE
hsa_circ_0001905	22.2203	0.566354	1.09636	0.516576	0.605452	0.966019	NOT_CHANGE
hsa_circ_0001904	24.3933	0.674558	0.955658	0.705858	0.480277	0.966019	NOT_CHANGE
hsa_circ_0085465	40.2373	-0.374418	0.933763	-0.400978	0.688436	0.97099	NOT_CHANGE
novel_circ_0008894	8.64003	0.781349	1.36562	0.572157	0.567215	0.966019	NOT_CHANGE
novel_circ_0023920	5.98573	-0.167926	1.67995	-0.099959	0.920377	0.994443	NOT_CHANGE
novel_circ_0027014	1.88889	-4.1379	3.14418	-1.31605	0.188157	0.966019	NOT_CHANGE
novel_circ_0005011	0.614649	3.0309	3.99143	0.759353	0.447641	0.966019	NOT_CHANGE
hsa_circ_0012283	2.01161	4.73924	3.45647	1.37112	0.170337	0.966019	NOT_CHANGE
novel_circ_0005868	0.867531	-3.00824	3.95077	-0.761431	0.446399	0.966019	NOT_CHANGE
hsa_circ_0012536	0.908153	0.190672	3.92208	0.048615	0.961226	0.994443	NOT_CHANGE
novel_circ_0027544	8.95638	-1.6077	1.49894	-1.07255	0.283472	0.966019	NOT_CHANGE
hsa_circ_0004014	1.71004	-3.99379	3.26889	-1.22176	0.221799	0.966019	NOT_CHANGE
novel_circ_0005869	0.894049	3.56456	3.96547	0.8989	0.368706	0.966019	NOT_CHANGE
novel_circ_0002689	0.587595	-2.48696	3.96963	-0.626497	0.530989	0.966019	NOT_CHANGE
novel_circ_0021106	5.50894	1.30733	2.14122	0.610554	0.541495	0.966019	NOT_CHANGE
hsa_circ_0000020	0.898209	3.59016	3.96444	0.905591	0.365153	0.966019	NOT_CHANGE
hsa_circ_0078343	4.55466	-0.922001	1.76068	-0.523663	0.600513	0.966019	NOT_CHANGE
novel_circ_0008890	3.03477	-1.2993	2.4753	-0.524907	0.599648	0.966019	NOT_CHANGE
hsa_circ_0078617	68.318	-1.12959	0.931048	-1.21324	0.225038	0.966019	NOT_CHANGE
novel_circ_0027546	2.15218	1.34047	3.07388	0.436085	0.662775	0.966182	NOT_CHANGE
hsa_circ_0078347	2.76185	0.94108	2.53727	0.370902	0.71071	0.97099	NOT_CHANGE
hsa_circ_0075594	0.671537	-2.67493	3.96205	-0.675137	0.499589	0.966019	NOT_CHANGE
novel_circ_0002205	0.488443	2.73116	4.0107	0.68097	0.495891	0.966019	NOT_CHANGE
novel_circ_0002204	2.90566	5.27054	3.09249	1.7043	0.0883242	0.966019	NOT_CHANGE
novel_circ_0008932	1.71805	0.996242	3.31752	0.300297	0.76395	0.978196	NOT_CHANGE
hsa_circ_0014627	2.01161	4.73924	3.45647	1.37112	0.170337	0.966019	NOT_CHANGE
hsa_circ_0030380	8.48103	-0.360672	1.39338	-0.258848	0.795753	0.981195	NOT_CHANGE
hsa_circ_0057521	10.2649	0.146308	1.71685	0.0852187	0.932088	0.994443	NOT_CHANGE
hsa_circ_0057523	6.03933	-1.52058	1.46705	-1.03649	0.299972	0.966019	NOT_CHANGE
novel_circ_0028672	1.74832	-1.57211	3.34432	-0.470083	0.638296	0.966182	NOT_CHANGE
hsa_circ_0000025	12.7486	-0.285996	1.21329	-0.23572	0.81365	0.981195	NOT_CHANGE
novel_circ_0028671	1.03133	-3.23279	3.94449	-0.819571	0.412461	0.966019	NOT_CHANGE
novel_circ_0028677	1.56459	4.37619	3.76008	1.16386	0.244482	0.966019	NOT_CHANGE
novel_circ_0028674	0.670537	3.14575	3.98502	0.789395	0.429881	0.966019	NOT_CHANGE
hsa_circ_0047185	1.00731	-3.24862	3.94408	-0.82367	0.410127	0.966019	NOT_CHANGE
novel_circ_0023794	4.55768	-1.83661	2.2127	-0.830029	0.406522	0.966019	NOT_CHANGE
novel_circ_0023795	3.02328	-0.562005	2.50194	-0.224627	0.822269	0.981786	NOT_CHANGE
novel_circ_0023796	2.76768	-0.328564	2.35001	-0.139814	0.888807	0.992113	NOT_CHANGE
novel_circ_0023797	0.587595	-2.48696	3.96963	-0.626497	0.530989	0.966019	NOT_CHANGE
novel_circ_0023790	0.651257	3.14016	3.98532	0.787932	0.430736	0.966019	NOT_CHANGE
novel_circ_0023792	58.6056	0.093427	0.855354	0.109226	0.913023	0.994443	NOT_CHANGE
novel_circ_0023793	0.894049	3.56456	3.96547	0.8989	0.368706	0.966019	NOT_CHANGE
hsa_circ_0052174	2.70984	-0.149085	2.37511	-0.0627695	0.94995	0.994443	NOT_CHANGE
hsa_circ_0000026	10.0853	-0.109478	1.26826	-0.0863218	0.931211	0.994443	NOT_CHANGE
hsa_circ_0025372	1.43418	4.2561	3.87452	1.09849	0.271993	0.966019	NOT_CHANGE
novel_circ_0010657	0.976886	3.71871	3.95956	0.939171	0.347643	0.966019	NOT_CHANGE
novel_circ_0021470	0.335768	-1.70539	4.01367	-0.424894	0.670914	0.966182	NOT_CHANGE
hsa_circ_0012758	5.38301	3.77132	2.42486	1.55527	0.119882	0.966019	NOT_CHANGE
novel_circ_0021249	0.614649	3.0309	3.99143	0.759353	0.447641	0.966019	NOT_CHANGE
novel_circ_0008780	0.814071	3.45829	3.96991	0.871125	0.383686	0.966019	NOT_CHANGE
novel_circ_0005173	3.9388	-1.08812	2.0883	-0.521056	0.602328	0.966019	NOT_CHANGE
hsa_circ_0022058	1.01212	-3.23071	3.94454	-0.819032	0.412768	0.966019	NOT_CHANGE
novel_circ_0021246	0.671537	-2.67493	3.96205	-0.675137	0.499589	0.966019	NOT_CHANGE
novel_circ_0024367	46.5207	0.545903	0.948848	0.575332	0.565067	0.966019	NOT_CHANGE
hsa_circ_0042463	1.17519	-3.46767	3.93887	-0.880372	0.378658	0.966019	NOT_CHANGE
novel_circ_0016162	1.03133	-3.23279	3.94449	-0.819571	0.412461	0.966019	NOT_CHANGE
novel_circ_0021790	6.99367	-0.51901	3.75389	-0.138259	0.890036	0.992783	NOT_CHANGE
novel_circ_0016160	2.31463	0.381545	3.01673	0.126476	0.899355	0.993574	NOT_CHANGE
novel_circ_0015158	5.80571	0.854264	1.63984	0.520945	0.602405	0.966019	NOT_CHANGE
novel_circ_0015156	1.77989	0.390959	3.26502	0.119742	0.904688	0.993734	NOT_CHANGE
novel_circ_0015154	0.755479	-2.84118	3.95611	-0.718176	0.472649	0.966019	NOT_CHANGE
novel_circ_0015152	0.894049	3.56456	3.96547	0.8989	0.368706	0.966019	NOT_CHANGE
novel_circ_0015150	0.412531	-1.87514	4.00207	-0.468543	0.639397	0.966182	NOT_CHANGE
novel_circ_0010865	0.488443	2.73116	4.0107	0.68097	0.495891	0.966019	NOT_CHANGE
novel_circ_0029244	0.251826	-1.35178	4.03601	-0.33493	0.737678	0.97099	NOT_CHANGE
novel_circ_0001290	1.65012	-3.91817	3.72437	-1.05203	0.292784	0.966019	NOT_CHANGE
novel_circ_0002454	0.167884	-0.935301	4.05735	-0.23052	0.817688	0.981195	NOT_CHANGE
novel_circ_0028418	1.15671	-3.42339	3.93986	-0.868913	0.384895	0.966019	NOT_CHANGE
novel_circ_0023840	1.75264	-2.1063	3.33125	-0.632284	0.527202	0.966019	NOT_CHANGE
hsa_circ_0082440	0.722942	-2.74508	3.95946	-0.693297	0.488123	0.966019	NOT_CHANGE
novel_circ_0028415	4.04327	0.211345	1.8952	0.111516	0.911207	0.994443	NOT_CHANGE
hsa_circ_0082444	7.60787	0.0811808	1.3705	0.0592344	0.952765	0.994443	NOT_CHANGE
novel_circ_0028410	0.839421	-2.99018	3.95132	-0.756756	0.449196	0.966019	NOT_CHANGE
novel_circ_0025755	4.0321	3.05853	2.31298	1.32233	0.186058	0.966019	NOT_CHANGE
hsa_circ_0006308	54.2911	-0.225431	0.852042	-0.264577	0.791335	0.981195	NOT_CHANGE
hsa_circ_0068738	7.75609	-0.40884	1.3198	-0.309774	0.756733	0.976498	NOT_CHANGE
hsa_circ_0003223	2.58289	5.11001	2.84457	1.79641	0.0724296	0.966019	NOT_CHANGE
novel_circ_0023867	101.619	-2.36375	0.920642	-2.56751	0.0102433	0.966019	down
hsa_circ_0068735	1.39153	2.05523	3.5684	0.575952	0.564647	0.966019	NOT_CHANGE
hsa_circ_0006305	10.2554	0.935874	1.29109	0.724872	0.468531	0.966019	NOT_CHANGE
hsa_circ_0006302	9.35423	-0.388022	1.58594	-0.244663	0.806717	0.981195	NOT_CHANGE
hsa_circ_0006303	3.35355	0.987664	2.14839	0.459724	0.645715	0.966182	NOT_CHANGE
novel_circ_0005847	3.55975	-0.197917	2.15117	-0.0920043	0.926695	0.994443	NOT_CHANGE
hsa_circ_0006301	12.0657	-0.805021	1.36425	-0.590084	0.555134	0.966019	NOT_CHANGE
novel_circ_0026748	0.670537	3.14575	3.98502	0.789395	0.429881	0.966019	NOT_CHANGE
hsa_circ_0009022	96.1344	0.308185	0.782254	0.39397	0.693603	0.97099	NOT_CHANGE
novel_circ_0022409	3.3244	5.46636	2.40136	2.27636	0.0228244	0.966019	up
hsa_circ_0022064	0.503653	-2.2706	3.97962	-0.570556	0.5683	0.966019	NOT_CHANGE
novel_circ_0025975	1.23759	-3.49994	3.93816	-0.888725	0.374151	0.966019	NOT_CHANGE
novel_circ_0021420	0.614649	3.0309	3.99143	0.759353	0.447641	0.966019	NOT_CHANGE
novel_circ_0005852	3.90798	-0.449258	2.64759	-0.169685	0.865258	0.989366	NOT_CHANGE
novel_circ_0021423	1.94778	0.106607	3.17119	0.0336172	0.973182	0.995913	NOT_CHANGE
novel_circ_0029239	1.01212	-3.23071	3.94454	-0.819032	0.412768	0.966019	NOT_CHANGE
novel_circ_0021425	1.56559	0.352263	3.41431	0.103173	0.917826	0.994443	NOT_CHANGE
novel_circ_0024146	0.722942	-2.74508	3.95946	-0.693297	0.488123	0.966019	NOT_CHANGE
novel_circ_0021427	0.671537	-2.67493	3.96205	-0.675137	0.499589	0.966019	NOT_CHANGE
novel_circ_0024148	0.614649	3.0309	3.99143	0.759353	0.447641	0.966019	NOT_CHANGE
novel_circ_0024149	1.3013	-3.59335	3.93621	-0.912896	0.361297	0.966019	NOT_CHANGE
novel_circ_0028837	3.17062	1.77048	2.45955	0.71984	0.471623	0.966019	NOT_CHANGE
novel_circ_0029236	0.651257	3.14016	3.98532	0.787932	0.430736	0.966019	NOT_CHANGE
hsa_circ_0086720	3.05514	2.87252	2.5046	1.1469	0.251424	0.966019	NOT_CHANGE
hsa_circ_0086721	3.18427	-2.67878	2.22416	-1.2044	0.228436	0.966019	NOT_CHANGE
novel_circ_0029233	1.65012	-3.91817	3.72437	-1.05203	0.292784	0.966019	NOT_CHANGE
hsa_circ_0029276	0.976886	3.71871	3.95956	0.939171	0.347643	0.966019	NOT_CHANGE
novel_circ_0008783	0.814071	3.45829	3.96991	0.871125	0.383686	0.966019	NOT_CHANGE
novel_circ_0012518	19.4608	-1.76173	1.05003	-1.67779	0.0933872	0.966019	NOT_CHANGE
hsa_circ_0071037	1.63906	4.44882	3.6964	1.20355	0.228762	0.966019	NOT_CHANGE
novel_circ_0004747	2.69096	-4.65437	2.80263	-1.66072	0.0967705	0.966019	NOT_CHANGE
novel_circ_0017743	0.447025	2.55363	4.02408	0.634586	0.525699	0.966019	NOT_CHANGE
novel_circ_0003992	1.2773	-1.09021	3.71323	-0.293602	0.769062	0.97987	NOT_CHANGE
novel_circ_0022403	0.41971	-2.0157	3.9934	-0.504757	0.613729	0.966019	NOT_CHANGE
hsa_circ_0071038	0.289177	-1.44213	4.03154	-0.357713	0.720558	0.97099	NOT_CHANGE
novel_circ_0012516	2.04648	-1.23958	2.81199	-0.440819	0.659344	0.966182	NOT_CHANGE
novel_circ_0012517	1.00631	0.915529	3.91659	0.233757	0.815174	0.981195	NOT_CHANGE
hsa_circ_0043278	2.91784	0.690984	2.05122	0.336864	0.736219	0.97099	NOT_CHANGE
novel_circ_0025895	1.50072	-0.345608	3.13338	-0.110299	0.912173	0.994443	NOT_CHANGE
novel_circ_0025894	1.75427	-4.01111	3.26295	-1.22929	0.218963	0.966019	NOT_CHANGE
novel_circ_0006583	0.503653	-2.2706	3.97962	-0.570556	0.5683	0.966019	NOT_CHANGE
novel_circ_0000518	1.00731	-3.24862	3.94408	-0.82367	0.410127	0.966019	NOT_CHANGE
novel_circ_0025893	1.23759	-3.49994	3.93816	-0.888725	0.374151	0.966019	NOT_CHANGE
novel_circ_0025892	1.3013	-3.59335	3.93621	-0.912896	0.361297	0.966019	NOT_CHANGE
hsa_circ_0015081	0.839421	-2.99018	3.95132	-0.756756	0.449196	0.966019	NOT_CHANGE
novel_circ_0006589	0.503653	-2.2706	3.97962	-0.570556	0.5683	0.966019	NOT_CHANGE
novel_circ_0000513	1.67884	-3.97851	3.66699	-1.08495	0.277942	0.966019	NOT_CHANGE
hsa_circ_0079963	0.651257	3.14016	3.98532	0.787932	0.430736	0.966019	NOT_CHANGE
hsa_circ_0043333	0.722942	-2.74508	3.95946	-0.693297	0.488123	0.966019	NOT_CHANGE
hsa_circ_0061510	4.02979	0.470556	2.04836	0.229724	0.818306	0.981235	NOT_CHANGE
novel_circ_0019329	1.15671	-3.42339	3.93986	-0.868913	0.384895	0.966019	NOT_CHANGE
novel_circ_0019639	0.867531	-3.00824	3.95077	-0.761431	0.446399	0.966019	NOT_CHANGE
novel_circ_0014204	0.670537	3.14575	3.98502	0.789395	0.429881	0.966019	NOT_CHANGE
novel_circ_0019325	0.587595	-2.48696	3.96963	-0.626497	0.530989	0.966019	NOT_CHANGE
novel_circ_0014206	0.251826	-1.35178	4.03601	-0.33493	0.737678	0.97099	NOT_CHANGE
novel_circ_0008116	0.409766	2.44355	4.03322	0.605855	0.544611	0.966019	NOT_CHANGE
novel_circ_0014200	0.251826	-1.35178	4.03601	-0.33493	0.737678	0.97099	NOT_CHANGE
novel_circ_0019321	0.825061	-2.90474	3.95401	-0.734633	0.462563	0.966019	NOT_CHANGE
novel_circ_0019322	0.671537	-2.67493	3.96205	-0.675137	0.499589	0.966019	NOT_CHANGE
hsa_circ_0008998	14.5514	0.974577	1.15869	0.841102	0.400291	0.966019	NOT_CHANGE
novel_circ_0004220	4.02589	0.206379	2.05575	0.100391	0.920034	0.994443	NOT_CHANGE
novel_circ_0005584	1.02442	3.76988	3.95774	0.952534	0.340826	0.966019	NOT_CHANGE
hsa_circ_0070617	1.45513	-3.76405	3.44019	-1.09414	0.273894	0.966019	NOT_CHANGE
novel_circ_0005580	11.4363	-0.0767741	1.41548	-0.0542389	0.956745	0.994443	NOT_CHANGE
novel_circ_0005582	3.43397	-3.16146	2.47308	-1.27835	0.201127	0.966019	NOT_CHANGE
novel_circ_0006242	1.23885	0.126553	3.69883	0.0342143	0.972706	0.995913	NOT_CHANGE
novel_circ_0003666	1.11756	3.88881	3.95373	0.983579	0.325322	0.966019	NOT_CHANGE
novel_circ_0008758	0.335768	-1.70539	4.01367	-0.424894	0.670914	0.966182	NOT_CHANGE
hsa_circ_0033144	53.162	1.69139	1.02533	1.64961	0.0990234	0.966019	NOT_CHANGE
novel_circ_0020267	0.614649	3.0309	3.99143	0.759353	0.447641	0.966019	NOT_CHANGE
novel_circ_0022095	0.671537	-2.67493	3.96205	-0.675137	0.499589	0.966019	NOT_CHANGE
hsa_circ_0007301	1.91039	-0.950834	3.19245	-0.297838	0.765827	0.978328	NOT_CHANGE
hsa_circ_0007303	11.4369	0.865573	1.68764	0.512889	0.608029	0.966019	NOT_CHANGE
hsa_circ_0007302	19.2025	0.794071	1.12158	0.707992	0.47895	0.966019	NOT_CHANGE
novel_circ_0010918	1.11756	3.88881	3.95373	0.983579	0.325322	0.966019	NOT_CHANGE
hsa_circ_0007304	4.7561	-0.496753	1.74388	-0.284855	0.775755	0.980925	NOT_CHANGE
hsa_circ_0007307	1.11756	3.88881	3.95373	0.983579	0.325322	0.966019	NOT_CHANGE
hsa_circ_0007306	2.38965	0.962288	3.01487	0.319181	0.74959	0.973704	NOT_CHANGE
novel_circ_0025095	0.670537	3.14575	3.98502	0.789395	0.429881	0.966019	NOT_CHANGE
hsa_circ_0007308	85.9476	-0.84332	0.869363	-0.970044	0.332025	0.966019	NOT_CHANGE
novel_circ_0011670	1.92027	-1.51506	2.86868	-0.528139	0.597403	0.966019	NOT_CHANGE
hsa_circ_0047650	6.79176	0.44275	1.43272	0.309029	0.7573	0.976498	NOT_CHANGE
novel_circ_0025857	1.03133	-3.23279	3.94449	-0.819571	0.412461	0.966019	NOT_CHANGE
hsa_circ_0031543	0.755479	-2.84118	3.95611	-0.718176	0.472649	0.966019	NOT_CHANGE
hsa_circ_0088610	6.45007	0.343252	1.66268	0.206445	0.836443	0.985058	NOT_CHANGE
hsa_circ_0031546	1.00731	-3.24862	3.94408	-0.82367	0.410127	0.966019	NOT_CHANGE
novel_circ_0025542	0.503653	-2.2706	3.97962	-0.570556	0.5683	0.966019	NOT_CHANGE
hsa_circ_0088614	9.96851	-0.7971	1.23109	-0.647478	0.517323	0.966019	NOT_CHANGE
hsa_circ_0031545	1.5949	-3.90473	3.73125	-1.04649	0.295333	0.966019	NOT_CHANGE
hsa_circ_0031818	1.30251	4.13037	3.94653	1.04658	0.295292	0.966019	NOT_CHANGE
novel_circ_0025238	0.923363	-3.12519	3.94738	-0.791713	0.428528	0.966019	NOT_CHANGE
hsa_circ_0031548	0.839421	-2.99018	3.95132	-0.756756	0.449196	0.966019	NOT_CHANGE
novel_circ_0027942	0.825061	-2.90474	3.95401	-0.734633	0.462563	0.966019	NOT_CHANGE
hsa_circ_0001194	20.5638	-0.819235	1.02633	-0.79822	0.424743	0.966019	NOT_CHANGE
novel_circ_0025549	1.11756	3.88881	3.95373	0.983579	0.325322	0.966019	NOT_CHANGE
novel_circ_0025548	1.23759	-3.49994	3.93816	-0.888725	0.374151	0.966019	NOT_CHANGE
hsa_circ_0010902	2.06265	-4.24116	3.46434	-1.22423	0.220864	0.966019	NOT_CHANGE
novel_circ_0027229	1.98826	1.48084	2.8228	0.524601	0.59986	0.966019	NOT_CHANGE
novel_circ_0017871	1.23759	-3.49994	3.93816	-0.888725	0.374151	0.966019	NOT_CHANGE
hsa_circ_0010906	6.0195	-0.084982	1.66217	-0.051127	0.959224	0.994443	NOT_CHANGE
novel_circ_0009448	0.335768	-1.70539	4.01367	-0.424894	0.670914	0.966182	NOT_CHANGE
hsa_circ_0025712	0.722942	-2.74508	3.95946	-0.693297	0.488123	0.966019	NOT_CHANGE
hsa_circ_0000620	129.251	-0.4321	0.762759	-0.566495	0.571057	0.966019	NOT_CHANGE
novel_circ_0007987	0.670537	3.14575	3.98502	0.789395	0.429881	0.966019	NOT_CHANGE
novel_circ_0030769	0.488443	2.73116	4.0107	0.68097	0.495891	0.966019	NOT_CHANGE
hsa_circ_0033419	2.65947	0.716978	2.91004	0.246381	0.805388	0.981195	NOT_CHANGE
novel_circ_0000565	3.18537	-4.8948	2.66246	-1.83845	0.0659968	0.966019	NOT_CHANGE
hsa_circ_0086483	10.1588	0.299108	1.22959	0.243259	0.807805	0.981195	NOT_CHANGE
hsa_circ_0007167	33.658	0.892566	0.987076	0.904253	0.365861	0.966019	NOT_CHANGE
hsa_circ_0008523	8.40987	-0.287718	1.5435	-0.186407	0.852126	0.986528	NOT_CHANGE
hsa_circ_0040029	1.90025	0.0633067	3.18718	0.0198629	0.984153	0.997368	NOT_CHANGE
novel_circ_0007949	0.894049	3.56456	3.96547	0.8989	0.368706	0.966019	NOT_CHANGE
hsa_circ_0004925	2.58929	2.26081	2.62513	0.861221	0.389116	0.966019	NOT_CHANGE
hsa_circ_0007162	16.2548	0.476515	1.10445	0.431451	0.66614	0.966182	NOT_CHANGE
novel_circ_0002882	1.43418	4.2561	3.87452	1.09849	0.271993	0.966019	NOT_CHANGE
novel_circ_0029644	3.50324	5.55567	2.65103	2.09567	0.0361117	0.966019	up
novel_circ_0004328	1.39744	1.55824	3.21905	0.484068	0.628338	0.966182	NOT_CHANGE
novel_circ_0004329	5.31522	0.190578	1.92675	0.0989115	0.921209	0.994443	NOT_CHANGE
novel_circ_0003734	5.06867	-0.939644	1.74966	-0.537043	0.591238	0.966019	NOT_CHANGE
hsa_circ_0081979	1.22871	1.83849	3.72816	0.493136	0.621916	0.966182	NOT_CHANGE
novel_circ_0001955	1.00731	-3.24862	3.94408	-0.82367	0.410127	0.966019	NOT_CHANGE
novel_circ_0014482	1.59153	4.41544	3.34127	1.32148	0.18634	0.966019	NOT_CHANGE
novel_circ_0019496	1.19316	-1.37307	3.80976	-0.360408	0.718542	0.97099	NOT_CHANGE
hsa_circ_0031608	11.6806	-0.521906	1.17798	-0.443053	0.657728	0.966182	NOT_CHANGE
novel_circ_0026466	2.74466	-2.42246	2.61671	-0.925767	0.354567	0.966019	NOT_CHANGE
hsa_circ_0031607	36.2739	-0.889676	0.959814	-0.926925	0.353965	0.966019	NOT_CHANGE
novel_circ_0029647	3.49755	-1.66926	2.40766	-0.693312	0.488114	0.966019	NOT_CHANGE
novel_circ_0002469	0.409766	2.44355	4.03322	0.605855	0.544611	0.966019	NOT_CHANGE
novel_circ_0000090	0.578354	-2.42292	3.97243	-0.609933	0.541906	0.966019	NOT_CHANGE
novel_circ_0019961	1.03133	-3.23279	3.94449	-0.819571	0.412461	0.966019	NOT_CHANGE
novel_circ_0007815	6.73354	2.68858	1.74218	1.54323	0.122774	0.966019	NOT_CHANGE
hsa_circ_0080373	0.987026	0.909943	3.91689	0.232313	0.816295	0.981195	NOT_CHANGE
novel_circ_0016876	0.671537	-2.67493	3.96205	-0.675137	0.499589	0.966019	NOT_CHANGE
hsa_circ_0079939	0.488443	2.73116	4.0107	0.68097	0.495891	0.966019	NOT_CHANGE
novel_circ_0026428	1.56459	4.37619	3.76008	1.16386	0.244482	0.966019	NOT_CHANGE
hsa_circ_0004305	35.0265	-1.76012	0.915689	-1.92218	0.0545827	0.966019	NOT_CHANGE
hsa_circ_0004306	13.6098	0.256352	1.16129	0.220748	0.825288	0.982238	NOT_CHANGE
hsa_circ_0004300	0.782793	0.323404	3.95632	0.0817436	0.934851	0.994443	NOT_CHANGE
hsa_circ_0004301	3.62724	-0.387196	2.69895	-0.143462	0.885925	0.991775	NOT_CHANGE
hsa_circ_0000337	80.989	-0.0881771	0.800441	-0.110161	0.912282	0.994443	NOT_CHANGE
hsa_circ_0004303	3.60032	1.82268	2.40041	0.759321	0.44766	0.966019	NOT_CHANGE
hsa_circ_0000339	6.18694	6.36983	3.91522	1.62694	0.10375	0.966019	NOT_CHANGE
hsa_circ_0004309	1.34307	-3.65776	3.93493	-0.929562	0.352598	0.966019	NOT_CHANGE
novel_circ_0030260	0.671537	-2.67493	3.96205	-0.675137	0.499589	0.966019	NOT_CHANGE
novel_circ_0005303	0.503653	-2.2706	3.97962	-0.570556	0.5683	0.966019	NOT_CHANGE
hsa_circ_0014022	2.48784	-0.633971	2.93456	-0.216036	0.82896	0.982956	NOT_CHANGE
novel_circ_0030263	0.618796	-2.47964	3.96994	-0.624604	0.532231	0.966019	NOT_CHANGE
novel_circ_0030264	4.23284	-1.12593	2.58838	-0.434993	0.663567	0.966182	NOT_CHANGE
novel_circ_0030265	0.503653	-2.2706	3.97962	-0.570556	0.5683	0.966019	NOT_CHANGE
hsa_circ_0014027	1.7881	4.56909	3.59301	1.27166	0.203494	0.966019	NOT_CHANGE
hsa_circ_0054990	3.08738	-4.85221	2.69083	-1.80324	0.0713508	0.966019	NOT_CHANGE
novel_circ_0004063	2.21723	1.67076	2.7321	0.611532	0.540847	0.966019	NOT_CHANGE
hsa_circ_0066568	28.3241	-2.15118	1.3809	-1.55782	0.119277	0.966019	NOT_CHANGE
novel_circ_0002461	0.289177	-1.44213	4.03154	-0.357713	0.720558	0.97099	NOT_CHANGE
novel_circ_0004067	5.89437	1.21173	1.69225	0.716047	0.473962	0.966019	NOT_CHANGE
hsa_circ_0054190	6.3489	-1.39805	1.85229	-0.754768	0.450388	0.966019	NOT_CHANGE
hsa_circ_0054191	0.488443	2.73116	4.0107	0.68097	0.495891	0.966019	NOT_CHANGE
novel_circ_0002460	1.41688	-1.72783	3.571	-0.483849	0.628493	0.966182	NOT_CHANGE
hsa_circ_0054196	1.03133	-3.23279	3.94449	-0.819571	0.412461	0.966019	NOT_CHANGE
hsa_circ_0005321	3.59689	-2.97605	2.16231	-1.37633	0.16872	0.966019	NOT_CHANGE
novel_circ_0027264	2.76639	-4.67404	2.82804	-1.65275	0.0983822	0.966019	NOT_CHANGE
hsa_circ_0001571	22.2584	0.10206	1.04507	0.0976586	0.922203	0.994443	NOT_CHANGE
hsa_circ_0001573	153.671	-1.02828	0.768027	-1.33885	0.180619	0.966019	NOT_CHANGE
hsa_circ_0001574	31.1077	0.17932	0.967513	0.185342	0.852961	0.986949	NOT_CHANGE
novel_circ_0005305	7.45069	-0.671354	1.5752	-0.426203	0.66996	0.966182	NOT_CHANGE
hsa_circ_0001577	117.018	-0.326048	0.840245	-0.388039	0.697987	0.97099	NOT_CHANGE
hsa_circ_0001578	54.7675	0.149308	0.926649	0.161127	0.871993	0.990113	NOT_CHANGE
novel_circ_0008098	22.2289	2.0041	1.37818	1.45417	0.1459	0.966019	NOT_CHANGE
novel_circ_0010009	0.670537	3.14575	3.98502	0.789395	0.429881	0.966019	NOT_CHANGE
novel_circ_0022298	2.78716	-0.623193	2.54649	-0.244726	0.806668	0.981195	NOT_CHANGE
novel_circ_0006544	0.578354	-2.42292	3.97243	-0.609933	0.541906	0.966019	NOT_CHANGE
hsa_circ_0021867	1.4704	2.66536	3.52157	0.756867	0.44913	0.966019	NOT_CHANGE
novel_circ_0018730	9.83454	7.03492	3.9121	1.79825	0.0721376	0.966019	NOT_CHANGE
novel_circ_0008768	0.587595	-2.48696	3.96963	-0.626497	0.530989	0.966019	NOT_CHANGE
hsa_circ_0008362	388.998	-0.422391	0.846942	-0.498724	0.617974	0.966182	NOT_CHANGE
hsa_circ_0030632	44.7853	0.0224442	0.98734	0.022732	0.981864	0.997368	NOT_CHANGE
hsa_circ_0008360	39.6955	-0.242717	0.902281	-0.269004	0.787927	0.981195	NOT_CHANGE
hsa_circ_0008366	4.54423	0.0531425	1.80849	0.029385	0.976558	0.997026	NOT_CHANGE
hsa_circ_0003780	2.19216	-4.33109	3.03756	-1.42584	0.153913	0.966019	NOT_CHANGE
hsa_circ_0050436	17.5324	-0.859534	1.05879	-0.811808	0.416902	0.966019	NOT_CHANGE
hsa_circ_0008369	4.71389	0.759225	1.94321	0.390706	0.696014	0.97099	NOT_CHANGE
novel_circ_0015636	1.00731	-3.24862	3.94408	-0.82367	0.410127	0.966019	NOT_CHANGE
novel_circ_0018246	7.97418	0.523723	1.51252	0.346258	0.729149	0.97099	NOT_CHANGE
novel_circ_0015635	3.18307	5.41449	2.66966	2.02815	0.0425445	0.966019	up
hsa_circ_0081026	1.95698	0.356477	3.16881	0.112496	0.910431	0.994443	NOT_CHANGE
hsa_circ_0066381	1.34192	-0.788318	3.24368	-0.243032	0.807981	0.981195	NOT_CHANGE
hsa_circ_0081024	1.8454	-0.283051	3.25894	-0.0868538	0.930788	0.994443	NOT_CHANGE
novel_circ_0003400	0.503653	-2.2706	3.97962	-0.570556	0.5683	0.966019	NOT_CHANGE
hsa_circ_0054221	0.923363	-3.12519	3.94738	-0.791713	0.428528	0.966019	NOT_CHANGE
novel_circ_0002927	15.761	-0.973533	1.24114	-0.784384	0.432815	0.966019	NOT_CHANGE
hsa_circ_0040976	1.15671	-3.42339	3.93986	-0.868913	0.384895	0.966019	NOT_CHANGE
novel_circ_0016403	1.3742	-0.126381	3.58713	-0.0352319	0.971895	0.995901	NOT_CHANGE
hsa_circ_0072446	0.755479	-2.84118	3.95611	-0.718176	0.472649	0.966019	NOT_CHANGE
hsa_circ_0081028	12.5821	0.963109	1.35677	0.709854	0.477795	0.966019	NOT_CHANGE
novel_circ_0018241	0.735395	3.30071	3.97713	0.829922	0.406583	0.966019	NOT_CHANGE
hsa_circ_0005219	4.07036	5.77101	2.81685	2.04875	0.040487	0.966019	up
hsa_circ_0005218	12.8891	-0.433103	1.14208	-0.379222	0.704523	0.97099	NOT_CHANGE
novel_circ_0026847	1.75656	-0.752568	2.94225	-0.255779	0.798121	0.981195	NOT_CHANGE
novel_circ_0026846	1.56459	4.37619	3.76008	1.16386	0.244482	0.966019	NOT_CHANGE
hsa_circ_0061132	0.412531	-1.87514	4.00207	-0.468543	0.639397	0.966182	NOT_CHANGE
novel_circ_0026849	1.23759	-3.49994	3.93816	-0.888725	0.374151	0.966019	NOT_CHANGE
novel_circ_0018243	7.87951	-2.51173	1.71507	-1.4645	0.143056	0.966019	NOT_CHANGE
hsa_circ_0005214	8.6895	0.0375159	1.35954	0.0275944	0.977986	0.997368	NOT_CHANGE
hsa_circ_0005217	3.40316	2.42054	2.37256	1.02022	0.307623	0.966019	NOT_CHANGE
hsa_circ_0025148	3.36892	-0.384765	2.14423	-0.179442	0.857591	0.988037	NOT_CHANGE
hsa_circ_0067163	1.46533	4.29973	3.83609	1.12086	0.262345	0.966019	NOT_CHANGE
novel_circ_0002924	0.251826	-1.35178	4.03601	-0.33493	0.737678	0.97099	NOT_CHANGE
novel_circ_0027267	0.578354	-2.42292	3.97243	-0.609933	0.541906	0.966019	NOT_CHANGE
hsa_circ_0084613	5.64443	3.23828	2.3948	1.35221	0.176307	0.966019	NOT_CHANGE
hsa_circ_0032773	0.976886	3.71871	3.95956	0.939171	0.347643	0.966019	NOT_CHANGE
hsa_circ_0018257	2.60381	0.0198508	2.91554	0.00680864	0.994568	0.998966	NOT_CHANGE
hsa_circ_0048027	1.65012	-3.91817	3.72437	-1.05203	0.292784	0.966019	NOT_CHANGE
hsa_circ_0091382	24.4607	0.887254	1.02881	0.862404	0.388465	0.966019	NOT_CHANGE
novel_circ_0015984	0.722942	-2.74508	3.95946	-0.693297	0.488123	0.966019	NOT_CHANGE
novel_circ_0006374	2.02424	-4.23081	3.47036	-1.21913	0.222796	0.966019	NOT_CHANGE
hsa_circ_0062608	7.08049	0.179035	1.54853	0.115616	0.907957	0.994443	NOT_CHANGE
hsa_circ_0082616	0.41971	-2.0157	3.9934	-0.504757	0.613729	0.966019	NOT_CHANGE
novel_circ_0009043	0.335768	-1.70539	4.01367	-0.424894	0.670914	0.966182	NOT_CHANGE
novel_circ_0006214	0.992945	-3.18615	3.94571	-0.807495	0.419381	0.966019	NOT_CHANGE
novel_circ_0006628	1.87484	-4.13222	3.14596	-1.3135	0.189015	0.966019	NOT_CHANGE
hsa_circ_0089172	5.32941	0.399653	1.66234	0.240415	0.810008	0.981195	NOT_CHANGE
novel_circ_0006217	3.64313	3.12768	2.40284	1.30166	0.193033	0.966019	NOT_CHANGE
hsa_circ_0002760	0.671537	-2.67493	3.96205	-0.675137	0.499589	0.966019	NOT_CHANGE
novel_circ_0002080	0.409766	2.44355	4.03322	0.605855	0.544611	0.966019	NOT_CHANGE
novel_circ_0011095	0.335768	-1.70539	4.01367	-0.424894	0.670914	0.966182	NOT_CHANGE
novel_circ_0023307	0.251826	-1.35178	4.03601	-0.33493	0.737678	0.97099	NOT_CHANGE
novel_circ_0012081	0.251826	-1.35178	4.03601	-0.33493	0.737678	0.97099	NOT_CHANGE
novel_circ_0023305	1.3873	-3.68225	3.17835	-1.15854	0.246643	0.966019	NOT_CHANGE
novel_circ_0023304	5.20195	1.34054	1.90727	0.702858	0.482144	0.966019	NOT_CHANGE
novel_circ_0023303	6.09768	-0.867381	1.65481	-0.524157	0.600169	0.966019	NOT_CHANGE
novel_circ_0023650	0.578354	-2.42292	3.97243	-0.609933	0.541906	0.966019	NOT_CHANGE
novel_circ_0026157	1.43418	4.2561	3.87452	1.09849	0.271993	0.966019	NOT_CHANGE
novel_circ_0023300	1.09125	-3.3623	3.94128	-0.8531	0.393604	0.966019	NOT_CHANGE
novel_circ_0026159	8.37732	-0.287353	1.31247	-0.21894	0.826697	0.982956	NOT_CHANGE
novel_circ_0026158	1.19921	-3.45819	3.74251	-0.924029	0.355471	0.966019	NOT_CHANGE
hsa_circ_0064460	6.5989	1.60535	1.54562	1.03864	0.29897	0.966019	NOT_CHANGE
novel_circ_0023308	1.82416	-4.07252	2.88638	-1.41094	0.158262	0.966019	NOT_CHANGE
hsa_circ_0049192	0.825061	-2.90474	3.95401	-0.734633	0.462563	0.966019	NOT_CHANGE
hsa_circ_0009012	2.9345	0.456292	2.29113	0.199156	0.842141	0.985243	NOT_CHANGE
hsa_circ_0009011	20.5692	2.03315	1.23646	1.64433	0.100109	0.966019	NOT_CHANGE
hsa_circ_0063809	21.3376	0.741888	1.44054	0.515006	0.606549	0.966019	NOT_CHANGE
hsa_circ_0009015	1.2533	0.914886	3.71667	0.246157	0.805561	0.981195	NOT_CHANGE
hsa_circ_0009014	2.48954	-4.52259	2.89081	-1.56447	0.117707	0.966019	NOT_CHANGE
novel_circ_0014851	1.43418	4.2561	3.87452	1.09849	0.271993	0.966019	NOT_CHANGE
hsa_circ_0067382	2.84754	-0.831489	2.27929	-0.364802	0.715259	0.97099	NOT_CHANGE
hsa_circ_0009019	0.488443	2.73116	4.0107	0.68097	0.495891	0.966019	NOT_CHANGE
hsa_circ_0073068	11.3101	-1.11476	1.39171	-0.800998	0.423133	0.966019	NOT_CHANGE
novel_circ_0014587	0.825061	-2.90474	3.95401	-0.734633	0.462563	0.966019	NOT_CHANGE
novel_circ_0014854	0.670537	3.14575	3.98502	0.789395	0.429881	0.966019	NOT_CHANGE
novel_circ_0014856	2.15218	1.34047	3.07388	0.436085	0.662775	0.966182	NOT_CHANGE
novel_circ_0002056	0.325629	2.15818	4.06016	0.53155	0.595038	0.966019	NOT_CHANGE
novel_circ_0027799	0.974769	-3.18318	3.94579	-0.806727	0.419824	0.966019	NOT_CHANGE
novel_circ_0026421	0.671537	-2.67493	3.96205	-0.675137	0.499589	0.966019	NOT_CHANGE
hsa_circ_0024766	7.68846	0.61493	1.53794	0.39984	0.689275	0.97099	NOT_CHANGE
novel_circ_0016301	0.433765	-2.00738	3.99389	-0.502611	0.615238	0.966019	NOT_CHANGE
novel_circ_0027795	2.47338	0.420415	2.37722	0.176852	0.859625	0.988715	NOT_CHANGE
hsa_circ_0091652	0.335768	-1.70539	4.01367	-0.424894	0.670914	0.966182	NOT_CHANGE
novel_circ_0027797	0.335768	-1.70539	4.01367	-0.424894	0.670914	0.966182	NOT_CHANGE
novel_circ_0017173	7.21812	0.0731553	1.58156	0.0462551	0.963107	0.994818	NOT_CHANGE
hsa_circ_0018872	1.95255	-0.969203	3.19367	-0.303476	0.761527	0.978079	NOT_CHANGE
novel_circ_0017170	5.504	-1.66302	1.86711	-0.890694	0.373094	0.966019	NOT_CHANGE
novel_circ_0017175	4.47362	-0.520833	1.98413	-0.262499	0.792937	0.981195	NOT_CHANGE
hsa_circ_0003304	9.24396	-1.31895	1.31413	-1.00367	0.31554	0.966019	NOT_CHANGE
hsa_circ_0013348	1.25913	-3.56585	3.93677	-0.90578	0.365052	0.966019	NOT_CHANGE
hsa_circ_0002075	6.39244	2.16394	1.87909	1.15159	0.24949	0.966019	NOT_CHANGE
hsa_circ_0002076	100.058	-0.917996	0.823143	-1.11523	0.264751	0.966019	NOT_CHANGE
hsa_circ_0023934	1.18924	-3.47881	3.70961	-0.937784	0.348355	0.966019	NOT_CHANGE
hsa_circ_0003307	9.66928	1.62067	1.49738	1.08234	0.279103	0.966019	NOT_CHANGE
hsa_circ_0023936	132.175	-0.0591127	0.793021	-0.0745412	0.94058	0.994443	NOT_CHANGE
hsa_circ_0002073	5.11506	0.330383	1.90243	0.173664	0.86213	0.98924	NOT_CHANGE
hsa_circ_0076253	3.49875	-0.361036	2.17935	-0.165662	0.868423	0.99008	NOT_CHANGE
novel_circ_0000749	0.578354	-2.42292	3.97243	-0.609933	0.541906	0.966019	NOT_CHANGE
hsa_circ_0003654	1.11756	3.88881	3.95373	0.983579	0.325322	0.966019	NOT_CHANGE
novel_circ_0026469	3.48996	1.29384	2.71585	0.476403	0.633787	0.966182	NOT_CHANGE
hsa_circ_0076255	0.251826	-1.35178	4.03601	-0.33493	0.737678	0.97099	NOT_CHANGE
hsa_circ_0068389	28.5961	2.37313	1.11836	2.12198	0.0338397	0.966019	up
novel_circ_0000740	0.923363	-3.12519	3.94738	-0.791713	0.428528	0.966019	NOT_CHANGE
hsa_circ_0003301	2.15515	4.84486	3.01567	1.60656	0.108151	0.966019	NOT_CHANGE
novel_circ_0016227	2.01161	4.73924	3.45647	1.37112	0.170337	0.966019	NOT_CHANGE
novel_circ_0016302	2.36443	-4.47183	2.94427	-1.51882	0.128808	0.966019	NOT_CHANGE
novel_circ_0000744	0.814071	3.45829	3.96991	0.871125	0.383686	0.966019	NOT_CHANGE
hsa_circ_0068383	6.29332	1.23042	1.88914	0.651314	0.514844	0.966019	NOT_CHANGE
novel_circ_0000746	4.5299	-5.38519	2.17769	-2.47289	0.0134026	0.966019	down
novel_circ_0027909	1.23759	-3.49994	3.93816	-0.888725	0.374151	0.966019	NOT_CHANGE
novel_circ_0001938	0.722942	-2.74508	3.95946	-0.693297	0.488123	0.966019	NOT_CHANGE
hsa_circ_0049375	0.722942	-2.74508	3.95946	-0.693297	0.488123	0.966019	NOT_CHANGE
hsa_circ_0003651	5.93979	0.390316	1.84396	0.211673	0.832362	0.983996	NOT_CHANGE
hsa_circ_0049370	0.614649	3.0309	3.99143	0.759353	0.447641	0.966019	NOT_CHANGE
novel_circ_0001939	0.335768	-1.70539	4.01367	-0.424894	0.670914	0.966182	NOT_CHANGE
hsa_circ_0007481	2.26644	-4.41015	3.32722	-1.32548	0.185013	0.966019	NOT_CHANGE
hsa_circ_0042858	2.09307	-1.29326	2.78165	-0.464927	0.641984	0.966182	NOT_CHANGE
hsa_circ_0042859	1.02442	3.76988	3.95774	0.952534	0.340826	0.966019	NOT_CHANGE
hsa_circ_0017100	2.36749	-0.426393	2.98705	-0.142747	0.88649	0.991775	NOT_CHANGE
novel_circ_0002312	1.59047	-3.88288	3.75635	-1.03368	0.301285	0.966019	NOT_CHANGE
novel_circ_0002247	3.34451	1.20612	2.44651	0.492994	0.622017	0.966182	NOT_CHANGE
novel_circ_0005752	1.71774	4.5203	3.26067	1.38631	0.165652	0.966019	NOT_CHANGE
hsa_circ_0017105	7.30531	-1.13923	1.81347	-0.628204	0.52987	0.966019	NOT_CHANGE
hsa_circ_0017109	0.908153	0.190672	3.92208	0.048615	0.961226	0.994443	NOT_CHANGE
novel_circ_0018642	1.03851	-3.26328	3.91889	-0.832707	0.40501	0.966019	NOT_CHANGE
novel_circ_0002314	0.41971	-2.0157	3.9934	-0.504757	0.613729	0.966019	NOT_CHANGE
novel_circ_0012185	0.447025	2.55363	4.02408	0.634586	0.525699	0.966019	NOT_CHANGE
novel_circ_0012184	1.23759	-3.49994	3.93816	-0.888725	0.374151	0.966019	NOT_CHANGE
novel_circ_0012187	1.56459	4.37619	3.76008	1.16386	0.244482	0.966019	NOT_CHANGE
novel_circ_0020309	0.503653	-2.2706	3.97962	-0.570556	0.5683	0.966019	NOT_CHANGE
novel_circ_0012180	17.4906	0.248429	1.35669	0.183114	0.854708	0.987385	NOT_CHANGE
hsa_circ_0028282	0.651257	3.14016	3.98532	0.787932	0.430736	0.966019	NOT_CHANGE
novel_circ_0011194	1.65012	-3.91817	3.72437	-1.05203	0.292784	0.966019	NOT_CHANGE
novel_circ_0020306	0.829477	-0.0969387	3.94511	-0.0245719	0.980396	0.997368	NOT_CHANGE
novel_circ_0020307	0.503653	-2.2706	3.97962	-0.570556	0.5683	0.966019	NOT_CHANGE
novel_circ_0011413	3.96032	0.548118	1.86687	0.293603	0.769062	0.97987	NOT_CHANGE
novel_circ_0028081	1.23759	-3.49994	3.93816	-0.888725	0.374151	0.966019	NOT_CHANGE
novel_circ_0028080	0.618796	-2.47964	3.96994	-0.624604	0.532231	0.966019	NOT_CHANGE
novel_circ_0028083	0.488443	2.73116	4.0107	0.68097	0.495891	0.966019	NOT_CHANGE
novel_circ_0003842	10.0532	-0.421523	1.2643	-0.333404	0.738829	0.97099	NOT_CHANGE
novel_circ_0018646	8.02588	-1.14835	1.50077	-0.765173	0.444169	0.966019	NOT_CHANGE
novel_circ_0028086	1.35004	4.17215	3.56092	1.17165	0.241337	0.966019	NOT_CHANGE
novel_circ_0021389	1.92043	-0.946381	2.86611	-0.330197	0.741251	0.97099	NOT_CHANGE
hsa_circ_0047483	0.651257	3.14016	3.98532	0.787932	0.430736	0.966019	NOT_CHANGE
novel_circ_0021128	0.614649	3.0309	3.99143	0.759353	0.447641	0.966019	NOT_CHANGE
novel_circ_0011411	0.814071	3.45829	3.96991	0.871125	0.383686	0.966019	NOT_CHANGE
hsa_circ_0043107	2.38773	-4.48691	2.95566	-1.51807	0.128996	0.966019	NOT_CHANGE
hsa_circ_0015164	29.0071	1.48052	1.22864	1.205	0.228203	0.966019	NOT_CHANGE
novel_circ_0003890	1.03133	-3.23279	3.94449	-0.819571	0.412461	0.966019	NOT_CHANGE
novel_circ_0003893	3.20746	-1.39408	2.77532	-0.502312	0.615448	0.966155	NOT_CHANGE
novel_circ_0001933	0.289177	-1.44213	4.03154	-0.357713	0.720558	0.97099	NOT_CHANGE
novel_circ_0003894	9.74063	-1.62122	1.41035	-1.14952	0.250342	0.966019	NOT_CHANGE
hsa_circ_0058504	0.867531	-3.00824	3.95077	-0.761431	0.446399	0.966019	NOT_CHANGE
novel_circ_0021657	1.67769	-1.26378	2.99941	-0.421342	0.673505	0.967278	NOT_CHANGE
novel_circ_0021656	2.48844	-1.44179	2.665	-0.541009	0.588501	0.966019	NOT_CHANGE
novel_circ_0021655	5.75742	0.586409	1.53154	0.38289	0.701802	0.97099	NOT_CHANGE
novel_circ_0021654	1.32781	1.0311	3.64413	0.282948	0.777217	0.980925	NOT_CHANGE
novel_circ_0021240	1.48633	-3.77553	3.45551	-1.09261	0.274565	0.966019	NOT_CHANGE
novel_circ_0021652	0.814071	3.45829	3.96991	0.871125	0.383686	0.966019	NOT_CHANGE
novel_circ_0021651	2.29194	1.56096	2.72943	0.571901	0.567389	0.966019	NOT_CHANGE
novel_circ_0021650	0.325629	2.15818	4.06016	0.53155	0.595038	0.966019	NOT_CHANGE
novel_circ_0007161	1.1397	3.93919	3.95213	0.996726	0.318898	0.966019	NOT_CHANGE
novel_circ_0029429	0.839421	-2.99018	3.95132	-0.756756	0.449196	0.966019	NOT_CHANGE
novel_circ_0007162	3.42924	3.08965	2.69382	1.14694	0.251406	0.966019	NOT_CHANGE
hsa_circ_0011889	6.87699	0.603685	2.09617	0.287995	0.773351	0.980566	NOT_CHANGE
novel_circ_0022438	2.80503	-1.66682	2.55718	-0.651819	0.514518	0.966019	NOT_CHANGE
hsa_circ_0056262	4.77582	-0.942099	1.9708	-0.478028	0.63263	0.966182	NOT_CHANGE
novel_circ_0030469	0.838421	1.68567	3.96134	0.425529	0.670451	0.966182	NOT_CHANGE
hsa_circ_0011885	0.867531	-3.00824	3.95077	-0.761431	0.446399	0.966019	NOT_CHANGE
novel_circ_0029421	2.09855	-4.29947	3.40817	-1.26152	0.207122	0.966019	NOT_CHANGE
novel_circ_0020086	10.3065	-0.480441	1.22386	-0.392563	0.694642	0.97099	NOT_CHANGE
hsa_circ_0067835	2.13587	4.83847	3.03096	1.59635	0.110411	0.966019	NOT_CHANGE
novel_circ_0029425	1.79399	-4.06361	3.2174	-1.26301	0.206586	0.966019	NOT_CHANGE
novel_circ_0029426	5.52554	-3.66441	2.18396	-1.67787	0.0933719	0.966019	NOT_CHANGE
novel_circ_0029935	4.94001	2.92096	2.21389	1.31938	0.187042	0.966019	NOT_CHANGE
novel_circ_0001839	1.01212	-3.23071	3.94454	-0.819032	0.412768	0.966019	NOT_CHANGE
hsa_circ_0044684	0.488443	2.73116	4.0107	0.68097	0.495891	0.966019	NOT_CHANGE
hsa_circ_0044686	15.8454	-0.393402	1.3239	-0.297153	0.766349	0.97833	NOT_CHANGE
novel_circ_0030720	1.34207	-0.0614913	3.60796	-0.0170432	0.986402	0.997368	NOT_CHANGE
hsa_circ_0078150	2.58764	0.170463	2.66751	0.0639034	0.949047	0.994443	NOT_CHANGE
novel_circ_0001833	2.589	5.10426	2.85617	1.7871	0.073922	0.966019	NOT_CHANGE
novel_circ_0001832	2.20755	0.801872	2.77967	0.288478	0.772981	0.98054	NOT_CHANGE
novel_circ_0025856	0.433765	-2.00738	3.99389	-0.502611	0.615238	0.966019	NOT_CHANGE
novel_circ_0030728	4.63787	5.94532	2.47972	2.39758	0.016504	0.966019	up
novel_circ_0001837	1.01212	-3.23071	3.94454	-0.819032	0.412768	0.966019	NOT_CHANGE
novel_circ_0008921	0.894049	3.56456	3.96547	0.8989	0.368706	0.966019	NOT_CHANGE
novel_circ_0028339	0.41971	-2.0157	3.9934	-0.504757	0.613729	0.966019	NOT_CHANGE
novel_circ_0028338	3.14257	-2.04029	2.48465	-0.821157	0.411557	0.966019	NOT_CHANGE
hsa_circ_0089822	3.09398	-4.82824	3.07984	-1.56769	0.116952	0.966019	NOT_CHANGE
hsa_circ_0044136	2.42694	-0.163797	2.6458	-0.0619081	0.950636	0.994443	NOT_CHANGE
hsa_circ_0088425	0.745534	0.213329	3.96562	0.0537946	0.957099	0.994443	NOT_CHANGE
novel_circ_0028332	3.45547	0.502934	2.72719	0.184415	0.853688	0.987322	NOT_CHANGE
hsa_circ_0088427	11.6185	-1.13982	1.44663	-0.787915	0.430746	0.966019	NOT_CHANGE
hsa_circ_0001991	2.91465	0.0737868	2.56229	0.0287972	0.977026	0.997106	NOT_CHANGE
novel_circ_0025932	0.651257	3.14016	3.98532	0.787932	0.430736	0.966019	NOT_CHANGE
hsa_circ_0060018	0.651257	3.14016	3.98532	0.787932	0.430736	0.966019	NOT_CHANGE
novel_circ_0025930	0.412531	-1.87514	4.00207	-0.468543	0.639397	0.966182	NOT_CHANGE
novel_circ_0028334	0.814071	3.45829	3.96991	0.871125	0.383686	0.966019	NOT_CHANGE
hsa_circ_0006827	9.22367	0.581075	1.45427	0.399565	0.689477	0.97099	NOT_CHANGE
hsa_circ_0006794	41.7427	-0.227124	1.00516	-0.225958	0.821234	0.981459	NOT_CHANGE
hsa_circ_0006797	15.8908	0.422568	1.27595	0.33118	0.740509	0.97099	NOT_CHANGE
hsa_circ_0006796	36.0419	-0.670573	0.890023	-0.753433	0.45119	0.966019	NOT_CHANGE
hsa_circ_0006823	1.11756	3.88881	3.95373	0.983579	0.325322	0.966019	NOT_CHANGE
novel_circ_0013855	0.814071	3.45829	3.96991	0.871125	0.383686	0.966019	NOT_CHANGE
hsa_circ_0006793	4.25544	-0.992124	2.03447	-0.487658	0.625792	0.966182	NOT_CHANGE
hsa_circ_0006820	7.00693	0.131898	1.76301	0.074814	0.940363	0.994443	NOT_CHANGE
novel_circ_0003091	0.587595	-2.48696	3.96963	-0.626497	0.530989	0.966019	NOT_CHANGE
novel_circ_0013859	0.251826	-1.35178	4.03601	-0.33493	0.737678	0.97099	NOT_CHANGE
hsa_circ_0006799	38.1559	-1.01711	1.22695	-0.828973	0.40712	0.966019	NOT_CHANGE
novel_circ_0008922	2.91958	1.17755	2.58856	0.454904	0.649178	0.966182	NOT_CHANGE
novel_circ_0003096	1.95377	4.71413	3.47607	1.35617	0.175046	0.966019	NOT_CHANGE
novel_circ_0011636	14.4501	0.466081	1.1717	0.397781	0.690792	0.97099	NOT_CHANGE
novel_circ_0011637	2.01161	4.73924	3.45647	1.37112	0.170337	0.966019	NOT_CHANGE
novel_circ_0011982	3.48301	5.53678	2.94043	1.88298	0.0597028	0.966019	NOT_CHANGE
hsa_circ_0008568	5.32403	1.97741	1.91587	1.03212	0.302016	0.966019	NOT_CHANGE
novel_circ_0015300	2.04883	4.77088	3.43249	1.38992	0.164554	0.966019	NOT_CHANGE
hsa_circ_0008564	12.3138	-1.32158	1.36885	-0.965469	0.33431	0.966019	NOT_CHANGE
hsa_circ_0008566	15.7303	0.925796	1.33287	0.694589	0.487313	0.966019	NOT_CHANGE
hsa_circ_0008567	5.09166	0.554172	2.04656	0.270782	0.786559	0.981195	NOT_CHANGE
novel_circ_0029680	2.11145	-1.69808	2.77059	-0.612897	0.539945	0.966019	NOT_CHANGE
novel_circ_0029682	2.53537	-0.594399	2.92785	-0.203015	0.839123	0.985095	NOT_CHANGE
novel_circ_0009993	2.14272	1.62895	3.0765	0.529483	0.59647	0.966019	NOT_CHANGE
novel_circ_0007576	4.95165	-0.994492	2.20846	-0.45031	0.652487	0.966182	NOT_CHANGE
novel_circ_0007577	4.30254	5.84179	2.79077	2.09325	0.036327	0.966019	up
hsa_circ_0008625	4.55977	0.411121	2.01398	0.204133	0.838249	0.985058	NOT_CHANGE
novel_circ_0018966	0.325629	2.15818	4.06016	0.53155	0.595038	0.966019	NOT_CHANGE
hsa_circ_0008623	5.64641	0.652121	1.65549	0.393915	0.693644	0.97099	NOT_CHANGE
hsa_circ_0008622	14.5095	1.84226	1.10723	1.66385	0.0961421	0.966019	NOT_CHANGE
hsa_circ_0008621	41.8904	-0.727014	0.91107	-0.797978	0.424883	0.966019	NOT_CHANGE
hsa_circ_0008620	48.5778	-0.072366	0.840805	-0.0860674	0.931413	0.994443	NOT_CHANGE
novel_circ_0030097	1.32781	1.0311	3.64413	0.282948	0.777217	0.980925	NOT_CHANGE
novel_circ_0030096	0.814071	3.45829	3.96991	0.871125	0.383686	0.966019	NOT_CHANGE
hsa_circ_0025619	13.1804	-1.40459	1.18485	-1.18545	0.235839	0.966019	NOT_CHANGE
novel_circ_0030094	1.89011	1.10659	3.19066	0.346823	0.728724	0.97099	NOT_CHANGE
hsa_circ_0008629	18.5484	1.73155	1.04301	1.66015	0.0968852	0.966019	NOT_CHANGE
hsa_circ_0008628	5.19221	-0.804608	2.20813	-0.364384	0.715571	0.97099	NOT_CHANGE
novel_circ_0018208	3.49906	-0.751296	2.3897	-0.314389	0.753226	0.975267	NOT_CHANGE
novel_circ_0012720	7.52707	-6.12818	3.91188	-1.56656	0.117218	0.966019	NOT_CHANGE
novel_circ_0012722	0.335768	-1.70539	4.01367	-0.424894	0.670914	0.966182	NOT_CHANGE
novel_circ_0012729	0.41971	-2.0157	3.9934	-0.504757	0.613729	0.966019	NOT_CHANGE
novel_circ_0012728	6.88325	-6.0003	3.91235	-1.53368	NA	NA	NOT_CHANGE
novel_circ_0018203	1.75084	4.53828	3.26239	1.39109	0.164198	0.966019	NOT_CHANGE
novel_circ_0018756	0.41971	-2.0157	3.9934	-0.504757	0.613729	0.966019	NOT_CHANGE
novel_circ_0018755	0.954564	-3.13855	3.94701	-0.795173	0.426513	0.966019	NOT_CHANGE
hsa_circ_0006179	2.83054	1.13171	2.55047	0.443726	0.657241	0.966182	NOT_CHANGE
hsa_circ_0006178	2.76876	-1.22603	2.54557	-0.481633	0.630067	0.966182	NOT_CHANGE
hsa_circ_0055019	21.9688	-1.08344	0.996788	-1.08693	0.277069	0.966019	NOT_CHANGE
novel_circ_0022997	0.587595	-2.48696	3.96963	-0.626497	0.530989	0.966019	NOT_CHANGE
hsa_circ_0080960	112.699	0.449557	1.05065	0.427887	0.668733	0.966182	NOT_CHANGE
hsa_circ_0087641	50.5421	-0.96529	1.20854	-0.798727	0.424449	0.966019	NOT_CHANGE
hsa_circ_0006173	1.92967	-0.960774	3.19606	-0.300612	0.76371	0.978196	NOT_CHANGE
novel_circ_0006570	1.8656	-4.11805	3.16862	-1.29964	0.193726	0.966019	NOT_CHANGE
hsa_circ_0006175	0.745534	0.213329	3.96562	0.0537946	0.957099	0.994443	NOT_CHANGE
hsa_circ_0055014	6.32821	0.695037	1.65751	0.419327	0.674977	0.967365	NOT_CHANGE
hsa_circ_0032176	7.46107	1.05528	1.35557	0.778479	0.436287	0.966019	NOT_CHANGE
novel_circ_0022999	0.335768	-1.70539	4.01367	-0.424894	0.670914	0.966182	NOT_CHANGE
hsa_circ_0000438	3.72342	-1.16434	2.31689	-0.502544	0.615285	0.966019	NOT_CHANGE
hsa_circ_0000439	12.786	-0.0633538	1.33494	-0.047458	0.962148	0.994443	NOT_CHANGE
novel_circ_0001433	1.64459	0.025702	3.3929	0.00757522	0.993956	0.998966	NOT_CHANGE
novel_circ_0019956	0.614805	0.191258	4.01098	0.0476837	0.961968	0.994443	NOT_CHANGE
hsa_circ_0000432	1.56459	4.37619	3.76008	1.16386	0.244482	0.966019	NOT_CHANGE
novel_circ_0024552	7.21473	-2.38757	2.05511	-1.16177	0.245328	0.966019	NOT_CHANGE
novel_circ_0024551	78.2272	-0.46153	0.968988	-0.476301	0.63386	0.966182	NOT_CHANGE
hsa_circ_0000431	0.819532	3.44719	3.9704	0.868222	0.385273	0.966019	NOT_CHANGE
hsa_circ_0000437	112.884	-0.061822	0.820174	-0.0753767	0.939915	0.994443	NOT_CHANGE
novel_circ_0024555	0.251826	-1.35178	4.03601	-0.33493	0.737678	0.97099	NOT_CHANGE
novel_circ_0024554	2.85403	-4.74161	3.10835	-1.52544	0.127148	0.966019	NOT_CHANGE
novel_circ_0014782	0.251826	-1.35178	4.03601	-0.33493	0.737678	0.97099	NOT_CHANGE
hsa_circ_0008199	109.084	-0.397543	0.995667	-0.399273	0.689692	0.97099	NOT_CHANGE
hsa_circ_0008198	0.618796	-2.47964	3.96994	-0.624604	0.532231	0.966019	NOT_CHANGE
novel_circ_0021502	0.913223	-0.85356	3.94875	-0.21616	0.828863	0.982956	NOT_CHANGE
hsa_circ_0008194	15.1959	0.722837	1.34958	0.535601	0.592235	0.966019	NOT_CHANGE
hsa_circ_0008197	34.0052	-1.06942	1.03966	-1.02863	0.303653	0.966019	NOT_CHANGE
hsa_circ_0008196	10.6828	-0.375199	1.21516	-0.308766	0.757499	0.976498	NOT_CHANGE
hsa_circ_0089772	1.62814	4.45152	3.69572	1.20451	0.228394	0.966019	NOT_CHANGE
hsa_circ_0032462	0.825061	-2.90474	3.95401	-0.734633	0.462563	0.966019	NOT_CHANGE
hsa_circ_0083707	0.41971	-2.0157	3.9934	-0.504757	0.613729	0.966019	NOT_CHANGE
hsa_circ_0008192	27.4779	0.10977	0.989081	0.110981	0.911631	0.994443	NOT_CHANGE
hsa_circ_0003529	6.52377	2.13301	1.65917	1.28558	0.198589	0.966019	NOT_CHANGE
hsa_circ_0003528	1.91595	-1.08931	3.22576	-0.337691	0.735596	0.97099	NOT_CHANGE
novel_circ_0022221	0.412531	-1.87514	4.00207	-0.468543	0.639397	0.966182	NOT_CHANGE
novel_circ_0022220	7.52098	0.900603	1.79742	0.501052	0.616334	0.966182	NOT_CHANGE
novel_circ_0028816	2.80161	-1.30214	2.53408	-0.513848	0.607358	0.966019	NOT_CHANGE
hsa_circ_0003521	2.23512	4.89146	3.34287	1.46325	0.143398	0.966019	NOT_CHANGE
hsa_circ_0003523	3.49822	0.634562	2.38445	0.266125	0.790143	0.981195	NOT_CHANGE
hsa_circ_0003522	4.55091	-0.210392	2.50719	-0.0839155	0.933124	0.994443	NOT_CHANGE
hsa_circ_0003525	6.41491	0.786443	1.41367	0.556315	0.577996	0.966019	NOT_CHANGE
hsa_circ_0003524	21.6617	1.32039	1.29497	1.01963	0.307904	0.966019	NOT_CHANGE
hsa_circ_0003527	1.51487	-1.83421	3.13928	-0.584279	0.559033	0.966019	NOT_CHANGE
hsa_circ_0003526	52.1896	-0.313395	1.20565	-0.25994	0.79491	0.981195	NOT_CHANGE
hsa_circ_0065159	1.84395	4.61882	3.55278	1.30006	0.193582	0.966019	NOT_CHANGE
novel_circ_0017611	1.05256	-3.27278	3.92215	-0.834436	0.404036	0.966019	NOT_CHANGE
novel_circ_0011325	0.251826	-1.35178	4.03601	-0.33493	0.737678	0.97099	NOT_CHANGE
hsa_circ_0055904	44.6876	-1.13756	0.938099	-1.21262	0.225275	0.966019	NOT_CHANGE
hsa_circ_0055905	2.36925	-4.46616	2.91407	-1.53262	0.12537	0.966019	NOT_CHANGE
hsa_circ_0055906	22.4062	-0.272331	1.02661	-0.265273	0.790799	0.981195	NOT_CHANGE
novel_circ_0011326	0.651257	3.14016	3.98532	0.787932	0.430736	0.966019	NOT_CHANGE
novel_circ_0026566	3.63325	-0.787909	2.43328	-0.323806	0.746085	0.973704	NOT_CHANGE
hsa_circ_0055903	2.85622	0.257997	2.57809	0.100073	0.920286	0.994443	NOT_CHANGE
novel_circ_0016989	7.29373	1.25175	1.80373	0.693978	0.487696	0.966019	NOT_CHANGE
novel_circ_0028817	1.73025	-4.01763	3.23469	-1.24205	0.21422	0.966019	NOT_CHANGE
novel_circ_0008328	0.41971	-2.0157	3.9934	-0.504757	0.613729	0.966019	NOT_CHANGE
novel_circ_0018424	0.433765	-2.00738	3.99389	-0.502611	0.615238	0.966019	NOT_CHANGE
novel_circ_0008325	0.488443	2.73116	4.0107	0.68097	0.495891	0.966019	NOT_CHANGE
novel_circ_0018425	2.95292	0.163333	2.28832	0.0713767	0.943098	0.994443	NOT_CHANGE
hsa_circ_0032547	2.12205	4.83012	3.02621	1.5961	0.110467	0.966019	NOT_CHANGE
hsa_circ_0000295	20.6351	1.68792	1.12348	1.5024	0.132993	0.966019	NOT_CHANGE
hsa_circ_0001789	96.3687	0.904123	0.954807	0.946916	0.343681	0.966019	NOT_CHANGE
hsa_circ_0000290	21.6341	-0.0673525	0.97736	-0.0689127	0.945059	0.994443	NOT_CHANGE
novel_circ_0012928	1.2293	4.03343	3.94928	1.02131	0.307109	0.966019	NOT_CHANGE
novel_circ_0001820	0.325629	2.15818	4.06016	0.53155	0.595038	0.966019	NOT_CHANGE
hsa_circ_0000298	9.72587	-0.617747	1.33508	-0.462704	0.643576	0.966182	NOT_CHANGE
novel_circ_0005458	1.09125	-3.3623	3.94128	-0.8531	0.393604	0.966019	NOT_CHANGE
hsa_circ_0066178	0.670537	3.14575	3.98502	0.789395	0.429881	0.966019	NOT_CHANGE
novel_circ_0008834	0.839421	-2.99018	3.95132	-0.756756	0.449196	0.966019	NOT_CHANGE
hsa_circ_0089489	31.2912	0.0832961	0.999905	0.083304	0.93361	0.994443	NOT_CHANGE
hsa_circ_0059061	1.68577	0.452802	2.99509	0.151182	0.879833	0.990902	NOT_CHANGE
hsa_circ_0024173	0.503653	-2.2706	3.97962	-0.570556	0.5683	0.966019	NOT_CHANGE
novel_circ_0015830	0.867531	-3.00824	3.95077	-0.761431	0.446399	0.966019	NOT_CHANGE
novel_circ_0010769	1.43418	4.2561	3.87452	1.09849	0.271993	0.966019	NOT_CHANGE
hsa_circ_0077712	1.48218	-0.503095	3.50682	-0.143462	0.885925	0.991775	NOT_CHANGE
novel_circ_0004598	4.35937	-1.45628	1.97211	-0.738434	0.460251	0.966019	NOT_CHANGE
novel_circ_0021123	0.987026	0.909943	3.91689	0.232313	0.816295	0.981195	NOT_CHANGE
hsa_circ_0061726	4.45417	-0.359013	2.07655	-0.17289	0.862738	0.98924	NOT_CHANGE
hsa_circ_0001741	190.898	-0.81972	0.773536	-1.05971	0.289278	0.966019	NOT_CHANGE
hsa_circ_0001747	54.6084	-0.31497	0.854691	-0.368519	0.712486	0.97099	NOT_CHANGE
hsa_circ_0001746	66.4508	-0.498042	0.807339	-0.616894	0.537305	0.966019	NOT_CHANGE
hsa_circ_0061721	1.89642	-0.378659	2.90706	-0.130255	0.896365	0.993574	NOT_CHANGE
hsa_circ_0001212	3.95221	1.6552	2.0982	0.788864	0.430191	0.966019	NOT_CHANGE
novel_circ_0028815	1.27624	1.88659	3.68802	0.511544	0.60897	0.966019	NOT_CHANGE
hsa_circ_0061232	1.56955	0.0881233	3.39926	0.0259243	0.979318	0.997368	NOT_CHANGE
hsa_circ_0010028	7.45556	1.42833	2.01435	0.709078	0.478276	0.966019	NOT_CHANGE
novel_circ_0010233	0.251826	-1.35178	4.03601	-0.33493	0.737678	0.97099	NOT_CHANGE
novel_circ_0024413	1.2033	-3.48714	3.69832	-0.942898	0.345733	0.966019	NOT_CHANGE
hsa_circ_0010024	11.8974	-0.233857	1.43151	-0.163364	0.870232	0.990113	NOT_CHANGE
novel_circ_0015834	2.86089	0.0239429	2.3299	0.0102764	0.991801	0.998966	NOT_CHANGE
novel_circ_0014071	0.894049	3.56456	3.96547	0.8989	0.368706	0.966019	NOT_CHANGE
novel_circ_0014070	0.923363	-3.12519	3.94738	-0.791713	0.428528	0.966019	NOT_CHANGE
hsa_circ_0010020	1.46533	4.29973	3.83609	1.12086	0.262345	0.966019	NOT_CHANGE
hsa_circ_0010021	0.819532	3.44719	3.9704	0.868222	0.385273	0.966019	NOT_CHANGE
hsa_circ_0010023	98.0277	0.643246	0.939931	0.684355	0.493751	0.966019	NOT_CHANGE
novel_circ_0003848	0.814071	3.45829	3.96991	0.871125	0.383686	0.966019	NOT_CHANGE
hsa_circ_0087352	1.1397	3.93919	3.95213	0.996726	0.318898	0.966019	NOT_CHANGE
novel_circ_0021131	0.488443	2.73116	4.0107	0.68097	0.495891	0.966019	NOT_CHANGE
novel_circ_0017919	0.251826	-1.35178	4.03601	-0.33493	0.737678	0.97099	NOT_CHANGE
hsa_circ_0004539	10.2409	-6.57224	3.91052	-1.68065	NA	NA	NOT_CHANGE
hsa_circ_0087421	0.651257	3.14016	3.98532	0.787932	0.430736	0.966019	NOT_CHANGE
hsa_circ_0004537	5.84994	1.40251	1.9455	0.720903	0.470969	0.966019	NOT_CHANGE
hsa_circ_0024152	0.825061	-2.90474	3.95401	-0.734633	0.462563	0.966019	NOT_CHANGE
hsa_circ_0053751	0.503653	-2.2706	3.97962	-0.570556	0.5683	0.966019	NOT_CHANGE
hsa_circ_0004534	0.671537	-2.67493	3.96205	-0.675137	0.499589	0.966019	NOT_CHANGE
novel_circ_0028404	0.325629	2.15818	4.06016	0.53155	0.595038	0.966019	NOT_CHANGE
novel_circ_0017910	2.13726	1.61799	2.74877	0.588624	0.556113	0.966019	NOT_CHANGE
hsa_circ_0004531	19.8129	-0.0747814	1.0062	-0.0743202	0.940756	0.994443	NOT_CHANGE
novel_circ_0010199	0.251826	-1.35178	4.03601	-0.33493	0.737678	0.97099	NOT_CHANGE
hsa_circ_0072576	5.43196	1.17371	2.19932	0.533672	0.593569	0.966019	NOT_CHANGE
novel_circ_0009031	1.1286	-3.40592	3.7946	-0.89757	0.369415	0.966019	NOT_CHANGE
novel_circ_0009746	1.02442	3.76988	3.95774	0.952534	0.340826	0.966019	NOT_CHANGE
hsa_circ_0066714	4.38412	5.87491	2.20287	2.66693	0.00765469	0.966019	up
hsa_circ_0004047	4.30894	0.574311	2.28254	0.251611	0.801342	0.981195	NOT_CHANGE
novel_circ_0014523	2.28742	-0.413413	2.68772	-0.153816	0.877755	0.990113	NOT_CHANGE
hsa_circ_0007159	0.488443	2.73116	4.0107	0.68097	0.495891	0.966019	NOT_CHANGE
novel_circ_0020881	3.43204	-1.05167	2.45869	-0.427737	0.668842	0.966182	NOT_CHANGE
hsa_circ_0007891	2.18249	-4.35588	3.3664	-1.29393	0.195691	0.966019	NOT_CHANGE
novel_circ_0020883	3.43693	-4.98403	2.64721	-1.88275	0.0597338	0.966019	NOT_CHANGE
novel_circ_0020882	0.433765	-2.00738	3.99389	-0.502611	0.615238	0.966019	NOT_CHANGE
novel_circ_0020885	2.37832	-2.56478	2.46102	-1.04216	0.297337	0.966019	NOT_CHANGE
novel_circ_0020886	1.69592	0.938424	3.34516	0.280532	0.779069	0.981195	NOT_CHANGE
hsa_circ_0019421	0.251826	-1.35178	4.03601	-0.33493	0.737678	0.97099	NOT_CHANGE
novel_circ_0009869	1.93067	-4.17955	3.50061	-1.19395	0.232497	0.966019	NOT_CHANGE
hsa_circ_0005912	21.5339	0.268032	0.98034	0.273407	0.78454	0.981195	NOT_CHANGE
hsa_circ_0005916	5.12005	0.146418	1.94893	0.0751273	0.940113	0.994443	NOT_CHANGE
hsa_circ_0005915	12.6977	-0.769259	3.71476	-0.207082	0.835946	0.985058	NOT_CHANGE
hsa_circ_0005918	53.4474	0.249189	0.934215	0.266736	0.789672	0.981195	NOT_CHANGE
hsa_circ_0005919	0.587595	-2.48696	3.96963	-0.626497	0.530989	0.966019	NOT_CHANGE
novel_circ_0025146	0.825061	-2.90474	3.95401	-0.734633	0.462563	0.966019	NOT_CHANGE
novel_circ_0019988	1.11756	3.88881	3.95373	0.983579	0.325322	0.966019	NOT_CHANGE
novel_circ_0011316	0.814071	3.45829	3.96991	0.871125	0.383686	0.966019	NOT_CHANGE
hsa_circ_0035252	4.52188	0.415756	1.80895	0.229833	0.818222	0.981235	NOT_CHANGE
hsa_circ_0035251	1.30251	4.13037	3.94653	1.04658	0.295292	0.966019	NOT_CHANGE
novel_circ_0014460	0.670537	3.14575	3.98502	0.789395	0.429881	0.966019	NOT_CHANGE
novel_circ_0014461	0.814071	3.45829	3.96991	0.871125	0.383686	0.966019	NOT_CHANGE
hsa_circ_0017737	0.923363	-3.12519	3.94738	-0.791713	0.428528	0.966019	NOT_CHANGE
novel_circ_0014463	0.819532	3.44719	3.9704	0.868222	0.385273	0.966019	NOT_CHANGE
hsa_circ_0017731	12.4367	-1.08458	1.62211	-0.668622	0.503737	0.966019	NOT_CHANGE
novel_circ_0014465	0.671537	-2.67493	3.96205	-0.675137	0.499589	0.966019	NOT_CHANGE
novel_circ_0014466	15.4369	1.84048	1.4234	1.29302	0.196005	0.966019	NOT_CHANGE
novel_circ_0019987	0.614649	3.0309	3.99143	0.759353	0.447641	0.966019	NOT_CHANGE
hsa_circ_0041149	10.3837	0.535013	1.22725	0.435946	0.662876	0.966182	NOT_CHANGE
hsa_circ_0028303	0.867531	-3.00824	3.95077	-0.761431	0.446399	0.966019	NOT_CHANGE
hsa_circ_0024483	0.614649	3.0309	3.99143	0.759353	0.447641	0.966019	NOT_CHANGE
hsa_circ_0028655	1.04857	-1.11169	3.93853	-0.282262	0.777743	0.980925	NOT_CHANGE
novel_circ_0019505	17.7671	0.874305	1.07824	0.810861	0.417446	0.966019	NOT_CHANGE
hsa_circ_0013644	17.7206	0.893434	1.10409	0.809204	0.418398	0.966019	NOT_CHANGE
novel_circ_0017627	2.40475	-1.92441	2.6782	-0.718546	0.472421	0.966019	NOT_CHANGE
hsa_circ_0007893	2.5028	-1.4791	2.61146	-0.566389	0.571129	0.966019	NOT_CHANGE
hsa_circ_0041147	23.3365	0.55917	1.50851	0.370677	0.710878	0.97099	NOT_CHANGE
novel_circ_0001248	0.335768	-1.70539	4.01367	-0.424894	0.670914	0.966182	NOT_CHANGE
novel_circ_0001821	1.61699	0.291588	3.39964	0.0857702	0.931649	0.994443	NOT_CHANGE
novel_circ_0026308	0.325629	2.15818	4.06016	0.53155	0.595038	0.966019	NOT_CHANGE
novel_circ_0026309	1.73276	0.89908	2.9705	0.30267	0.762141	0.978196	NOT_CHANGE
hsa_circ_0062453	0.722942	-2.74508	3.95946	-0.693297	0.488123	0.966019	NOT_CHANGE
novel_circ_0019500	0.843531	-0.0886178	3.9456	-0.0224599	0.982081	0.997368	NOT_CHANGE
novel_circ_0026306	1.70695	-3.99607	3.24837	-1.23018	0.218631	0.966019	NOT_CHANGE
novel_circ_0026307	0.651257	3.14016	3.98532	0.787932	0.430736	0.966019	NOT_CHANGE
hsa_circ_0034251	2.19934	-4.34384	3.00531	-1.44539	0.148349	0.966019	NOT_CHANGE
novel_circ_0026301	0.614649	3.0309	3.99143	0.759353	0.447641	0.966019	NOT_CHANGE
hsa_circ_0039373	0.251826	-1.35178	4.03601	-0.33493	0.737678	0.97099	NOT_CHANGE
novel_circ_0013936	5.18143	0.990516	1.96835	0.50322	0.614809	0.966019	NOT_CHANGE
hsa_circ_0025476	1.1397	3.93919	3.95213	0.996726	0.318898	0.966019	NOT_CHANGE
hsa_circ_0031011	1.78999	-2.13297	2.99044	-0.713262	0.475684	0.966019	NOT_CHANGE
hsa_circ_0007892	5.6358	-0.0197876	1.65719	-0.0119405	0.990473	0.998627	NOT_CHANGE
novel_circ_0023091	1.16595	-3.44719	3.73296	-0.923446	0.355775	0.966019	NOT_CHANGE
hsa_circ_0031016	2.18631	-1.21816	2.75041	-0.442903	0.657836	0.966182	NOT_CHANGE
hsa_circ_0031017	1.15671	-3.42339	3.93986	-0.868913	0.384895	0.966019	NOT_CHANGE
hsa_circ_0005660	21.9012	1.28122	1.51254	0.847067	0.396958	0.966019	NOT_CHANGE
novel_circ_0016531	6.38208	-0.325445	1.68292	-0.19338	0.846661	0.986183	NOT_CHANGE
novel_circ_0016532	0.289177	-1.44213	4.03154	-0.357713	0.720558	0.97099	NOT_CHANGE
hsa_circ_0005663	10.7918	0.0906165	1.21693	0.0744635	0.940642	0.994443	NOT_CHANGE
novel_circ_0016534	0.894049	3.56456	3.96547	0.8989	0.368706	0.966019	NOT_CHANGE
novel_circ_0007379	2.32501	0.672928	2.72736	0.246732	0.805116	0.981195	NOT_CHANGE
hsa_circ_0005666	0.289177	-1.44213	4.03154	-0.357713	0.720558	0.97099	NOT_CHANGE
hsa_circ_0005667	99.9751	-0.605202	0.826696	-0.732074	0.464124	0.966019	NOT_CHANGE
hsa_circ_0005668	13.7206	0.21611	1.4097	0.153303	0.87816	0.99018	NOT_CHANGE
novel_circ_0007370	0.614649	3.0309	3.99143	0.759353	0.447641	0.966019	NOT_CHANGE
novel_circ_0007371	0.251826	-1.35178	4.03601	-0.33493	0.737678	0.97099	NOT_CHANGE
novel_circ_0007372	0.792829	-2.89826	3.95422	-0.732955	0.463586	0.966019	NOT_CHANGE
hsa_circ_0073983	10.9263	-0.203499	1.42326	-0.142982	0.886305	0.991775	NOT_CHANGE
novel_circ_0005442	1.91595	-1.08931	3.22576	-0.337691	0.735596	0.97099	NOT_CHANGE
hsa_circ_0084868	3.36555	-1.22119	2.41367	-0.505948	0.612893	0.966019	NOT_CHANGE
novel_circ_0006572	1.25913	-3.56585	3.93677	-0.90578	0.365052	0.966019	NOT_CHANGE
novel_circ_0023094	0.409766	2.44355	4.03322	0.605855	0.544611	0.966019	NOT_CHANGE
novel_circ_0025574	1.01212	-3.23071	3.94454	-0.819032	0.412768	0.966019	NOT_CHANGE
hsa_circ_0084867	1.98509	0.351713	3.17765	0.110683	0.911867	0.994443	NOT_CHANGE
novel_circ_0028501	2.39254	-4.48168	2.90289	-1.54387	0.122621	0.966019	NOT_CHANGE
hsa_circ_0048623	2.25066	0.234851	2.7229	0.0862503	0.931267	0.994443	NOT_CHANGE
hsa_circ_0002245	12.672	-0.237688	1.32467	-0.179431	0.857599	0.988037	NOT_CHANGE
hsa_circ_0002244	1.87789	0.233072	2.88932	0.0806669	0.935707	0.994443	NOT_CHANGE
novel_circ_0001798	0.867531	-3.00824	3.95077	-0.761431	0.446399	0.966019	NOT_CHANGE
novel_circ_0001799	1.83543	-0.323012	2.8964	-0.111522	0.911203	0.994443	NOT_CHANGE
novel_circ_0004548	2.1044	-0.635366	2.78019	-0.228534	0.819231	0.981266	NOT_CHANGE
novel_circ_0004549	7.67268	0.0678516	1.3401	0.0506316	0.959619	0.994443	NOT_CHANGE
novel_circ_0015849	0.914122	-3.0939	3.94826	-0.783612	0.433268	0.966019	NOT_CHANGE
novel_circ_0025572	2.31139	-4.40909	2.98465	-1.47726	0.139607	0.966019	NOT_CHANGE
novel_circ_0004545	0.894049	3.56456	3.96547	0.8989	0.368706	0.966019	NOT_CHANGE
novel_circ_0030791	1.51096	-3.82694	3.80219	-1.00651	0.31417	0.966019	NOT_CHANGE
novel_circ_0001791	0.722942	-2.74508	3.95946	-0.693297	0.488123	0.966019	NOT_CHANGE
novel_circ_0025573	0.671537	-2.67493	3.96205	-0.675137	0.499589	0.966019	NOT_CHANGE
hsa_circ_0072056	4.64667	-1.16415	1.96517	-0.592389	0.55359	0.966019	NOT_CHANGE
hsa_circ_0001966	5.79277	-0.494032	1.88187	-0.262521	0.79292	0.981195	NOT_CHANGE
hsa_circ_0001965	9.12149	1.98202	1.45335	1.36376	0.172642	0.966019	NOT_CHANGE
hsa_circ_0001964	10.6784	1.92341	1.65077	1.16516	0.243955	0.966019	NOT_CHANGE
hsa_circ_0001960	2.66541	0.37295	2.62265	0.142203	0.886919	0.991775	NOT_CHANGE
hsa_circ_0052621	2.99359	2.50116	2.47118	1.01213	0.311475	0.966019	NOT_CHANGE
novel_circ_0003794	29.6093	-3.48196	1.31358	-2.65074	0.00803157	0.966019	down
novel_circ_0003795	0.923363	-3.12519	3.94738	-0.791713	0.428528	0.966019	NOT_CHANGE
novel_circ_0003793	4.09134	-3.17271	2.37506	-1.33584	0.181601	0.966019	NOT_CHANGE
novel_circ_0028508	61.8499	-0.155909	0.92919	-0.167791	0.866748	0.989723	NOT_CHANGE
hsa_circ_0026150	9.80224	0.137545	1.72784	0.0796055	0.936551	0.994443	NOT_CHANGE
novel_circ_0007086	1.91937	-0.43645	2.85306	-0.152976	0.878417	0.990266	NOT_CHANGE
novel_circ_0007082	0.819532	3.44719	3.9704	0.868222	0.385273	0.966019	NOT_CHANGE
novel_circ_0007083	1.54531	4.36588	3.37864	1.2922	0.196288	0.966019	NOT_CHANGE
novel_circ_0007080	7.46839	0.357676	1.53481	0.233042	0.815728	0.981195	NOT_CHANGE
novel_circ_0002267	6.91214	2.31062	2.09405	1.10342	0.269843	0.966019	NOT_CHANGE
hsa_circ_0063490	0.488443	2.73116	4.0107	0.68097	0.495891	0.966019	NOT_CHANGE
hsa_circ_0023950	0.503653	-2.2706	3.97962	-0.570556	0.5683	0.966019	NOT_CHANGE
novel_circ_0020463	0.335768	-1.70539	4.01367	-0.424894	0.670914	0.966182	NOT_CHANGE
novel_circ_0020462	3.03903	-1.00546	2.78374	-0.361188	0.717959	0.97099	NOT_CHANGE
novel_circ_0027301	2.08334	-1.69243	3.12119	-0.542238	0.587654	0.966019	NOT_CHANGE
novel_circ_0027300	0.503653	-2.2706	3.97962	-0.570556	0.5683	0.966019	NOT_CHANGE
novel_circ_0025974	0.976886	3.71871	3.95956	0.939171	0.347643	0.966019	NOT_CHANGE
novel_circ_0027306	88.3771	-0.0039363	0.80469	-0.0048917	0.996097	0.998966	NOT_CHANGE
novel_circ_0020465	0.814071	3.45829	3.96991	0.871125	0.383686	0.966019	NOT_CHANGE
novel_circ_0027304	37.3272	0.347338	0.914831	0.379674	0.704187	0.97099	NOT_CHANGE
hsa_circ_0057050	1.3742	-0.126381	3.58713	-0.0352319	0.971895	0.995901	NOT_CHANGE
hsa_circ_0057051	6.62217	0.329874	1.42262	0.231877	0.816634	0.981195	NOT_CHANGE
novel_circ_0020469	3.15838	0.0914948	2.46581	0.0371053	0.970401	0.995901	NOT_CHANGE
novel_circ_0028657	0.488443	2.73116	4.0107	0.68097	0.495891	0.966019	NOT_CHANGE
novel_circ_0028650	1.11936	-3.38154	3.80757	-0.88811	0.374482	0.966019	NOT_CHANGE
novel_circ_0029224	1.02442	3.76988	3.95774	0.952534	0.340826	0.966019	NOT_CHANGE
hsa_circ_0014642	5.42552	-0.388832	1.7115	-0.227188	0.820278	0.981331	NOT_CHANGE
novel_circ_0028653	0.488443	2.73116	4.0107	0.68097	0.495891	0.966019	NOT_CHANGE
novel_circ_0013118	0.335768	-1.70539	4.01367	-0.424894	0.670914	0.966182	NOT_CHANGE
novel_circ_0016306	0.251826	-1.35178	4.03601	-0.33493	0.737678	0.97099	NOT_CHANGE
novel_circ_0028909	7.12614	-0.176356	1.40099	-0.125879	0.899827	0.993574	NOT_CHANGE
hsa_circ_0016467	1.90622	-1.51091	2.86863	-0.526701	0.598401	0.966019	NOT_CHANGE
hsa_circ_0016464	0.433765	-2.00738	3.99389	-0.502611	0.615238	0.966019	NOT_CHANGE
novel_circ_0013112	6.58392	-5.93261	1.96076	-3.02566	0.00248088	0.966019	down
novel_circ_0013115	5.48747	-1.80231	1.8662	-0.965769	0.33416	0.966019	NOT_CHANGE
hsa_circ_0043829	0.954564	-3.13855	3.94701	-0.795173	0.426513	0.966019	NOT_CHANGE
novel_circ_0013117	0.335768	-1.70539	4.01367	-0.424894	0.670914	0.966182	NOT_CHANGE
hsa_circ_0016461	3.22132	-1.57977	2.43699	-0.648247	0.516825	0.966019	NOT_CHANGE
hsa_circ_0006364	115.847	-0.0216981	0.774847	-0.0280031	0.97766	0.997368	NOT_CHANGE
novel_circ_0023842	0.433765	-2.00738	3.99389	-0.502611	0.615238	0.966019	NOT_CHANGE
hsa_circ_0006367	3.40981	-4.98684	2.33628	-2.13453	0.0327997	0.966019	down
hsa_circ_0068247	0.624945	-2.55604	3.96673	-0.644371	0.519335	0.966019	NOT_CHANGE
hsa_circ_0006361	0.740269	0.854596	3.96544	0.215511	0.829369	0.982989	NOT_CHANGE
hsa_circ_0006362	9.33799	-2.04664	1.46548	-1.39657	0.162543	0.966019	NOT_CHANGE
hsa_circ_0006363	7.78269	1.50322	1.59945	0.939838	0.347301	0.966019	NOT_CHANGE
hsa_circ_0006369	2.77876	5.21588	2.77724	1.87808	0.0603704	0.966019	NOT_CHANGE
hsa_circ_0031639	4.42099	-1.7721	2.23509	-0.792855	0.427863	0.966019	NOT_CHANGE
hsa_circ_0049413	1.85857	0.497806	2.89439	0.17199	0.863445	0.98924	NOT_CHANGE
novel_circ_0021227	1.00731	-3.24862	3.94408	-0.82367	0.410127	0.966019	NOT_CHANGE
novel_circ_0021225	3.68789	5.61928	2.89759	1.93929	0.0524655	0.966019	NOT_CHANGE
hsa_circ_0042337	2.3724	0.406191	3.02282	0.134375	0.893106	0.993574	NOT_CHANGE
hsa_circ_0027379	0.41971	-2.0157	3.9934	-0.504757	0.613729	0.966019	NOT_CHANGE
hsa_circ_0012778	1.95377	4.71413	3.47607	1.35617	0.175046	0.966019	NOT_CHANGE
hsa_circ_0012779	1.8978	-1.04912	2.91533	-0.359863	0.71895	0.97099	NOT_CHANGE
hsa_circ_0071234	1.35613	-0.0727782	3.2482	-0.0224057	0.982124	0.997368	NOT_CHANGE
hsa_circ_0071236	3.16744	0.918878	2.18707	0.420141	0.674382	0.967365	NOT_CHANGE
novel_circ_0001522	0.755479	-2.84118	3.95611	-0.718176	0.472649	0.966019	NOT_CHANGE
hsa_circ_0078364	0.722942	-2.74508	3.95946	-0.693297	0.488123	0.966019	NOT_CHANGE
hsa_circ_0078367	0.867531	-3.00824	3.95077	-0.761431	0.446399	0.966019	NOT_CHANGE
hsa_circ_0082423	0.839421	-2.99018	3.95132	-0.756756	0.449196	0.966019	NOT_CHANGE
hsa_circ_0030051	14.7624	0.30191	1.13145	0.266834	0.789597	0.981195	NOT_CHANGE
hsa_circ_0030050	2.32894	-0.0639756	2.68099	-0.0238627	0.980962	0.997368	NOT_CHANGE
novel_circ_0028431	1.46533	4.29973	3.83609	1.12086	0.262345	0.966019	NOT_CHANGE
novel_circ_0028432	22.9156	-0.0436558	1.01096	-0.0431827	0.965556	0.995285	NOT_CHANGE
novel_circ_0028433	4.52129	0.271338	2.56348	0.105847	0.915703	0.994443	NOT_CHANGE
novel_circ_0028434	3.27043	0.86269	2.48666	0.346927	0.728646	0.97099	NOT_CHANGE
novel_circ_0024604	1.92867	1.12077	3.1832	0.35209	0.724771	0.97099	NOT_CHANGE
novel_circ_0028439	2.43813	-1.44429	2.65078	-0.544855	0.585853	0.966019	NOT_CHANGE
novel_circ_0000687	1.04841	0.498739	3.90287	0.127788	0.898317	0.993574	NOT_CHANGE
novel_circ_0019720	0.409766	2.44355	4.03322	0.605855	0.544611	0.966019	NOT_CHANGE
novel_circ_0000680	6.66502	1.22256	1.54388	0.791876	0.428433	0.966019	NOT_CHANGE
hsa_circ_0079943	24.3119	0.151945	1.00961	0.150498	0.880372	0.990902	NOT_CHANGE
hsa_circ_0079940	0.867531	-3.00824	3.95077	-0.761431	0.446399	0.966019	NOT_CHANGE
novel_circ_0000534	0.503653	-2.2706	3.97962	-0.570556	0.5683	0.966019	NOT_CHANGE
novel_circ_0000532	2.15889	-4.3229	2.70104	-1.60046	0.109496	0.966019	NOT_CHANGE
hsa_circ_0079416	2.02221	-4.21394	3.12151	-1.34997	0.177026	0.966019	NOT_CHANGE
novel_circ_0008208	0.335768	-1.70539	4.01367	-0.424894	0.670914	0.966182	NOT_CHANGE
hsa_circ_0034822	1.44386	-3.72492	3.898	-0.9556	0.339275	0.966019	NOT_CHANGE
novel_circ_0002746	1.87304	0.505742	3.21375	0.157368	0.874955	0.990113	NOT_CHANGE
hsa_circ_0034825	1.48942	-3.77285	3.4528	-1.09269	0.274529	0.966019	NOT_CHANGE
hsa_circ_0070181	0.503653	-2.2706	3.97962	-0.570556	0.5683	0.966019	NOT_CHANGE
novel_circ_0027402	1.62677	-0.725943	3.39951	-0.213543	0.830903	0.982989	NOT_CHANGE
hsa_circ_0056019	0.722942	-2.74508	3.95946	-0.693297	0.488123	0.966019	NOT_CHANGE
novel_circ_0004946	0.251826	-1.35178	4.03601	-0.33493	0.737678	0.97099	NOT_CHANGE
hsa_circ_0029214	0.447025	2.55363	4.02408	0.634586	0.525699	0.966019	NOT_CHANGE
hsa_circ_0056012	4.86266	1.47919	1.71224	0.863889	0.387649	0.966019	NOT_CHANGE
novel_circ_0006184	10.3089	3.20761	1.87913	1.70697	0.0878281	0.966019	NOT_CHANGE
novel_circ_0026768	0.651257	3.14016	3.98532	0.787932	0.430736	0.966019	NOT_CHANGE
hsa_circ_0075061	3.0244	-4.80028	2.73778	-1.75335	0.0795422	0.966019	NOT_CHANGE
novel_circ_0012539	8.05773	-0.304647	1.5527	-0.196204	0.844451	0.986113	NOT_CHANGE
novel_circ_0012534	0.825061	-2.90474	3.95401	-0.734633	0.462563	0.966019	NOT_CHANGE
novel_circ_0012535	0.587595	-2.48696	3.96963	-0.626497	0.530989	0.966019	NOT_CHANGE
novel_circ_0021359	1.31376	1.01538	3.63509	0.279326	0.779995	0.981195	NOT_CHANGE
novel_circ_0017723	0.722942	-2.74508	3.95946	-0.693297	0.488123	0.966019	NOT_CHANGE
novel_circ_0012532	0.488443	2.73116	4.0107	0.68097	0.495891	0.966019	NOT_CHANGE
novel_circ_0012533	21.3591	0.00801112	1.21085	0.00661612	0.994721	0.998966	NOT_CHANGE
novel_circ_0008201	2.32066	-1.29841	3.05928	-0.424417	0.671261	0.966182	NOT_CHANGE
novel_circ_0006568	1.15671	-3.42339	3.93986	-0.868913	0.384895	0.966019	NOT_CHANGE
novel_circ_0006569	2.33801	2.80888	3.0477	0.921641	0.356716	0.966019	NOT_CHANGE
hsa_circ_0023746	8.78983	-0.401218	1.3217	-0.303563	0.761461	0.978056	NOT_CHANGE
novel_circ_0021357	0.923363	-3.12519	3.94738	-0.791713	0.428528	0.966019	NOT_CHANGE
novel_circ_0006548	0.503653	-2.2706	3.97962	-0.570556	0.5683	0.966019	NOT_CHANGE
hsa_circ_0023748	7.75075	0.322297	1.57428	0.204726	0.837786	0.985058	NOT_CHANGE
novel_circ_0006566	0.335768	-1.70539	4.01367	-0.424894	0.670914	0.966182	NOT_CHANGE
novel_circ_0006567	0.722942	-2.74508	3.95946	-0.693297	0.488123	0.966019	NOT_CHANGE
novel_circ_0006181	4.44343	0.660199	2.07187	0.318649	0.749993	0.973704	NOT_CHANGE
novel_circ_0010976	0.41971	-2.0157	3.9934	-0.504757	0.613729	0.966019	NOT_CHANGE
novel_circ_0010977	0.976886	3.71871	3.95956	0.939171	0.347643	0.966019	NOT_CHANGE
hsa_circ_0047676	3.84987	-1.22467	2.3192	-0.528058	0.597459	0.966019	NOT_CHANGE
hsa_circ_0015207	5.56243	1.68283	1.50101	1.12113	0.262231	0.966019	NOT_CHANGE
novel_circ_0026720	11.163	0.156252	1.45504	0.107387	0.914482	0.994443	NOT_CHANGE
novel_circ_0003208	0.614649	3.0309	3.99143	0.759353	0.447641	0.966019	NOT_CHANGE
hsa_circ_0047678	3.23419	-0.134547	2.44444	-0.0550421	0.956105	0.994443	NOT_CHANGE
novel_circ_0023808	0.503653	-2.2706	3.97962	-0.570556	0.5683	0.966019	NOT_CHANGE
novel_circ_0010979	1.28619	-0.173595	3.66152	-0.0474106	0.962186	0.994443	NOT_CHANGE
hsa_circ_0006580	2.11537	-0.651469	3.10869	-0.209564	0.834008	0.984651	NOT_CHANGE
novel_circ_0019347	1.44588	-3.74537	3.88335	-0.964467	0.334812	0.966019	NOT_CHANGE
novel_circ_0019612	0.167884	-0.935301	4.05735	-0.23052	0.817688	0.981195	NOT_CHANGE
hsa_circ_0006583	17.5814	-1.2951	1.1219	-1.15437	0.248347	0.966019	NOT_CHANGE
novel_circ_0011200	1.24392	-0.635518	3.70327	-0.17161	0.863744	0.98924	NOT_CHANGE
hsa_circ_0006586	3.37119	-1.24581	2.43127	-0.512411	0.608364	0.966019	NOT_CHANGE
hsa_circ_0006587	4.63575	-0.666171	2.22355	-0.299598	0.764484	0.978232	NOT_CHANGE
hsa_circ_0006588	8.78842	-0.163274	1.53235	-0.106552	0.915144	0.994443	NOT_CHANGE
novel_circ_0019619	8.24411	-1.49195	1.51694	-0.983524	0.32535	0.966019	NOT_CHANGE
novel_circ_0005861	1.59153	4.41544	3.34127	1.32148	0.18634	0.966019	NOT_CHANGE
novel_circ_0019491	0.651257	3.14016	3.98532	0.787932	0.430736	0.966019	NOT_CHANGE
novel_circ_0019349	1.71805	0.996242	3.31752	0.300297	0.76395	0.978196	NOT_CHANGE
hsa_circ_0086251	1.01212	-3.23071	3.94454	-0.819032	0.412768	0.966019	NOT_CHANGE
novel_circ_0029743	0.755479	-2.84118	3.95611	-0.718176	0.472649	0.966019	NOT_CHANGE
novel_circ_0028972	0.433765	-2.00738	3.99389	-0.502611	0.615238	0.966019	NOT_CHANGE
novel_circ_0029213	0.167884	-0.935301	4.05735	-0.23052	0.817688	0.981195	NOT_CHANGE
novel_circ_0029744	0.167884	-0.935301	4.05735	-0.23052	0.817688	0.981195	NOT_CHANGE
novel_circ_0029211	0.814071	3.45829	3.96991	0.871125	0.383686	0.966019	NOT_CHANGE
novel_circ_0025326	22.2846	-1.24619	1.52977	-0.814629	0.415285	0.966019	NOT_CHANGE
hsa_circ_0086258	2.95396	-2.29165	2.53558	-0.903797	0.366103	0.966019	NOT_CHANGE
[truncated: 18,293 more rows]
