# Supplementary material for: High-throughput circular RNA sequencing reveals the profiles of circular RNA in non-cirrhotic hepatocellular carcinoma
Source: BMC Cancer. 2022 Aug 5;22:857. doi: 10.1186/s12885-022-09909-2 (PMC9356431; doi:10.1186/s12885-022-09909-2)
Supplement: Supplementary file 9 — Additional file 9: Figure 2B. Original pictures of Figure 2B [file 12885_2022_9909_MOESM9_ESM.xlsx]

## Sheet: up-enriched items
The enrichment results of host genes of up-regulated circRNAs
Category	Term	Count	%	PValue	Genes	List Total	Pop Hits	Pop Total	Fold Enrichment	Bonferroni	Benjamini	FDR\
GOTERM_BP_DIRECT	GO:0061025~membrane fusion	4	2.36686	0.00644799	RIMS1, VAPA, USO1, STX5	146	44	16792	10.4558	0.997743	1	1.0\
GOTERM_BP_DIRECT	GO:0007062~sister chromatid cohesion	5	2.95858	0.0121989	FBXW7, CENPK, KNTC1, PDS5A, CLASP2	146	103	16792	5.58319	0.99999	1	1.0\
GOTERM_BP_DIRECT	GO:0006302~double-strand break repair	4	2.36686	0.0194238	RAD52, RECQL4, CHEK2, BRCA1	146	66	16792	6.97053	1	1	1.0\
GOTERM_BP_DIRECT	GO:1901796~regulation of signal transduction by p53 class mediator	5	2.95858	0.0225574	CHEK2, TP53BP2, RBBP8, CHD4, BRCA1	146	124	16792	4.63765	1	1	1.0\
GOTERM_BP_DIRECT	GO:1900740~positive regulation of protein insertion into mitochondrial membrane involved in apoptotic signaling pathway	3	1.77515	0.0275064	PPP3R1, YWHAQ, TP53BP2	146	30	16792	11.5014	1	1	1.0\
GOTERM_BP_DIRECT	GO:0050821~protein stabilization	5	2.95858	0.0303637	CREB1, LAMP1, STXBP4, FBXW7, CHEK2	146	136	16792	4.22844	1	1	1.0\
GOTERM_BP_DIRECT	GO:0070830~bicellular tight junction assembly	3	1.77515	0.0310153	PATJ, PTPN13, GRHL2	146	32	16792	10.7825	1	1	1.0\
GOTERM_BP_DIRECT	GO:0010629~negative regulation of gene expression	5	2.95858	0.031076	SMAD2, TBK1, CREB1, SFMBT2, ACACB	146	137	16792	4.19758	1	1	1.0\
GOTERM_BP_DIRECT	GO:0051301~cell division	8	4.73373	0.0323903	LATS1, ANKLE2, CHEK2, POGZ, RBBP8, KNTC1, PDS5A, CLASP2	146	350	16792	2.62888	1	1	1.0\
GOTERM_BP_DIRECT	GO:0038127~ERBB signaling pathway	2	1.18343	0.0340984	MVP, MAPK1	146	4	16792	57.5068	1	1	1.0\
GOTERM_BP_DIRECT	GO:0006974~cellular response to DNA damage stimulus	6	3.5503	0.0344608	RAD52, STXBP4, FBXW7, CHEK2, MAPK1, BRCA1	146	208	16792	3.3177	1	1	1.0\
GOTERM_BP_DIRECT	GO:0048791~calcium ion-regulated exocytosis of neurotransmitter	3	1.77515	0.044565	RIMS2, RIMS1, TC2N	146	39	16792	8.84721	1	1	1.0\
GOTERM_BP_DIRECT	GO:0006605~protein targeting	3	1.77515	0.044565	YWHAQ, STXBP4, TRAK1	146	39	16792	8.84721	1	1	1.0\
GOTERM_BP_DIRECT	GO:0016032~viral process	7	4.14201	0.0454007	ANKRD17, CREB1, FBXW7, GBF1, MAPK1, NUP153, CFLAR	146	299	16792	2.69263	1	1	1.0\
GOTERM_BP_DIRECT	GO:0006888~ER to Golgi vesicle-mediated transport	5	2.95858	0.0500397	MCFD2, VAPA, USO1, GBF1, STX5	146	160	16792	3.59418	1	1	1.0\
GOTERM_BP_DIRECT	GO:0090166~Golgi disassembly	2	1.18343	0.0507121	GBF1, STX5	146	6	16792	38.3379	1	1	1.0\
GOTERM_BP_DIRECT	GO:0060430~lung saccule development	2	1.18343	0.0507121	CREB1, PTGES3	146	6	16792	38.3379	1	1	1.0\
GOTERM_BP_DIRECT	GO:0010792~DNA double-strand break processing involved in repair via single-strand annealing	2	1.18343	0.0507121	RAD52, RBBP8	146	6	16792	38.3379	1	1	1.0\
GOTERM_BP_DIRECT	GO:0006281~DNA repair	6	3.5503	0.0532514	RAD52, RECQL4, XPA, RBBP8, BRCA1, PDS5A	146	235	16792	2.93652	1	1	1.0\
GOTERM_BP_DIRECT	GO:0006886~intracellular protein transport	6	3.5503	0.0540425	RIMS2, RIMS1, USO1, STX5, TSNARE1, KPNB1	146	236	16792	2.92408	1	1	1.0\
GOTERM_BP_DIRECT	GO:0015031~protein transport	8	4.73373	0.0556121	CADPS2, MCFD2, NBAS, CCDC91, MVP, GBF1, SNX20, KLHL20	146	395	16792	2.32939	1	1	1.0\
GOTERM_BP_DIRECT	GO:0097151~positive regulation of inhibitory postsynaptic potential	2	1.18343	0.0589122	RIMS2, RIMS1	146	7	16792	32.8611	1	1	1.0\
GOTERM_BP_DIRECT	GO:0008630~intrinsic apoptotic signaling pathway in response to DNA damage	3	1.77515	0.0621972	CHEK2, XPA, BRCA1	146	47	16792	7.3413	1	1	1.0\
GOTERM_BP_DIRECT	GO:0036444~calcium ion transmembrane import into mitochondrion	2	1.18343	0.0751019	AFG3L2, MCUB	146	9	16792	25.5586	1	1	1.0\
GOTERM_BP_DIRECT	GO:0032886~regulation of microtubule-based process	2	1.18343	0.0751019	ERBB2, CLASP2	146	9	16792	25.5586	1	1	1.0\
GOTERM_BP_DIRECT	GO:0045893~positive regulation of transcription, DNA-templated	9	5.32544	0.0782284	SMAD2, CREB1, ASPH, CHEK2, AXIN1, MAPK1, BRCA1, CTCF, PHF8	146	515	16792	2.00995	1	1	1.0\
GOTERM_BP_DIRECT	GO:0006461~protein complex assembly	4	2.36686	0.0791659	MAGI1, RIMS1, AFG3L2, KNTC1	146	116	16792	3.96599	1	1	1.0\
GOTERM_BP_DIRECT	GO:2000300~regulation of synaptic vesicle exocytosis	2	1.18343	0.0830928	RIMS2, RIMS1	146	10	16792	23.0027	1	1	1.0\
GOTERM_BP_DIRECT	GO:0048280~vesicle fusion with Golgi apparatus	2	1.18343	0.0830928	USO1, STX5	146	10	16792	23.0027	1	1	1.0\
GOTERM_BP_DIRECT	GO:0045943~positive regulation of transcription from RNA polymerase I promoter	2	1.18343	0.0830928	ERBB2, PHF8	146	10	16792	23.0027	1	1	1.0\
GOTERM_BP_DIRECT	GO:0098609~cell-cell adhesion	6	3.5503	0.0860086	VAPA, RARS, USO1, STX5, PPL, ADGRL3	146	271	16792	2.54643	1	1	1.0\
GOTERM_BP_DIRECT	GO:0006357~regulation of transcription from RNA polymerase II promoter	8	4.73373	0.0880058	CREB1, ELMSAN1, RBBP8, CHD4, BRCA1, TRAK1, ZBED6, BRWD3	146	441	16792	2.08642	1	1	1.0\
GOTERM_BP_DIRECT	GO:0006906~vesicle fusion	3	1.77515	0.0921638	STX5, TSNARE1, TC2N	146	59	16792	5.84815	1	1	1.0\
GOTERM_BP_DIRECT	GO:0048208~COPII vesicle coating	3	1.77515	0.0975021	MCFD2, USO1, STX5	146	61	16792	5.65641	1	1	1.0\
GOTERM_BP_DIRECT	GO:0051560~mitochondrial calcium ion homeostasis	2	1.18343	0.0988693	AFG3L2, MCUB	146	12	16792	19.1689	1	1	1.0\
GOTERM_BP_DIRECT	GO:0017156~calcium ion regulated exocytosis	2	1.18343	0.0988693	RIMS2, RIMS1	146	12	16792	19.1689	1	1	1.0\
GOTERM_CC_DIRECT	GO:0005654~nucleoplasm	41	24.2604	0.000593	CHD9, STXBP4, XPA, CHD4, CBLB, BRCA1, CTCF, PDS5A, PHF8, PPP3R1, CCDC91, BTAF1, ELMSAN1, CHEK2, RARS, POGZ, RBBP8, TP53BP2, MAPK1, STX5, ZC3H13, MAGI1, SMAD2, CADPS2, PPP1R12A, ZRANB2, FBXW7, PTGES3, SFMBT2, ZBTB10, NUP153, POU2F2, GRHL2, RAD52, CREB1, PRPF3, ESRP1, CENPK, UQCRC2, MCTP2, KPNB1	158	2784	18224	1.69864	0.121794	0.129836	0.12924276179196814\
GOTERM_CC_DIRECT	GO:0005829~cytosol	44	26.0355	0.00282608	NBAS, EIF4E3, DIABLO, USO1, CBLB, PDS5A, SHB, ACACB, LGALS4, RIMS1, PPP3R1, EEF2K, TBK1, LAMP1, YWHAQ, RARS, MAPK1, STX5, KNTC1, PCNT, CLASP2, HERC6, YARS, SMAD2, CARMIL1, PPP1R12A, MYO10, FBXW7, PTGES3, GBF1, AXIN1, PLA2G4A, WIPI1, NEB, CTPS1, LNPEP, CFLAR, RHOF, KLHL20, LATS1, DNAJC3, CENPK, CRYL1, KPNB1	158	3315	18224	1.53093	0.461942	0.206818	0.20587367843270946\
GOTERM_CC_DIRECT	GO:0043234~protein complex	11	6.50888	0.00307794	RAD52, PATJ, DTNA, YWHAQ, FBXW7, PRPF3, MAPK1, CHD4, NEB, BRCA1, LTBP1	158	412	18224	3.07951	0.490899	0.206818	0.20587367843270946\
GOTERM_CC_DIRECT	GO:0016020~membrane	32	18.9349	0.0037775	ANKRD17, NBAS, ANKLE2, TFRC, MVP, USO1, CHD4, RECQL4, RIMS1, CCDC91, LAMP1, YWHAQ, NNT, RARS, ERBB2, STX5, LONP2, LBP, PCNT, CLASP2, CCDC134, GALNT7, LRBA, GBF1, CTPS1, LNPEP, DNAJC3, ASPH, TSNARE1, MAP3K13, MCTP2, KPNB1	158	2200	18224	1.6777	0.563444	0.206818	0.20587367843270946\
GOTERM_CC_DIRECT	GO:0005737~cytoplasm	60	35.503	0.00948383	EIF4E3, BNC2, CHD9, CHD4, CBLB, BRCA1, GPHN, EPB41L4A, TBK1, EEF2K, LAMP1, YWHAQ, RARS, POGZ, KNTC1, WDR7, RALGPS1, ANKS1B, HERC6, MAGI1, PPP1R12A, FBXW7, THEMIS, AXIN1, PLA2G4A, WIPI1, DNAJC3, PRPF3, MCTP2, KPNB1, ANKRD17, STXBP4, MVP, CEP85L, XPA, TRAK1, LPP, RECQL4, STK35, ERBB2, TP53BP2, MAPK1, PCNT, CLASP2, CNTLN, YARS, SMAD2, CARMIL1, DTNA, MYO10, PTGES3, NUP153, CFLAR, PTPN13, POU2F2, KLHL…	158	5222	18224	1.32526	0.875925	0.415392	0.41349516158870375\
GOTERM_CC_DIRECT	GO:0005856~cytoskeleton	8	4.73373	0.0419255	EPB41L4A, MVP, MAPK1, WIPI1, RHOF, PTPN13, PPL, GPHN	158	371	18224	2.48715	0.999916	1	1.0\
GOTERM_CC_DIRECT	GO:0048471~perinuclear region of cytoplasm	11	6.50888	0.0426965	PATJ, VAPA, LAMP1, TFRC, MVP, ERBB2, USO1, TP53BP2, AXIN1, LNPEP, KLHL20	158	621	18224	2.04309	0.999929	1	1.0\
GOTERM_CC_DIRECT	GO:0030424~axon	6	3.5503	0.0433475	SLC38A1, CREB1, DTNA, MAPK1, KLHL20, ADGRL3	158	222	18224	3.11735	0.999939	1	1.0\
GOTERM_CC_DIRECT	GO:0031252~cell leading edge	3	1.77515	0.0443938	CARMIL1, GBF1, CLASP2	158	39	18224	8.87244	0.999952	1	1.0\
GOTERM_CC_DIRECT	GO:0005828~kinetochore microtubule	2	1.18343	0.0505963	KNTC1, CLASP2	158	6	18224	38.4473	0.999988	1	1.0\
GOTERM_CC_DIRECT	GO:0005694~chromosome	4	2.36686	0.0622999	RECQL4, RBBP8, BRCA1, PDS5A	158	105	18224	4.39397	0.999999	1	1.0\
GOTERM_CC_DIRECT	GO:1903561~extracellular vesicle	3	1.77515	0.0690657	DNAJC3, TFRC, EDIL3	158	50	18224	6.92051	1	1	1.0\
GOTERM_CC_DIRECT	GO:0000139~Golgi membrane	10	5.91716	0.0700735	GALNT7, MCFD2, VAPA, RNF13, PDGFD, USO1, GBF1, XYLT1, STX5, WIPI1	158	591	18224	1.95164	1	1	1.0\
GOTERM_CC_DIRECT	GO:0012507~ER to Golgi transport vesicle membrane	3	1.77515	0.073943	MCFD2, USO1, STX5	158	52	18224	6.65433	1	1	1.0\
GOTERM_CC_DIRECT	GO:0001527~microfibril	2	1.18343	0.0829056	ADAMTSL5, LTBP1	158	10	18224	23.0684	1	1	1.0\
GOTERM_CC_DIRECT	GO:0042734~presynaptic membrane	3	1.77515	0.0998359	RIMS2, CADPS2, RIMS1	158	62	18224	5.58105	1	1	1.0}
GOTERM_MF_FAT	GO:0043167~ion binding	55	32.5444	0.00389724	MCFD2, BNC2, RNF13, CHD4, CBLB, BRCA1, CTCF, GPHN, PHF8, RIMS2, RIMS1, EEF2K, ZC3H7A, ADAMTSL5, RARS, CHEK2, ZNF407, ZNF208, POGZ, EDIL3, CADPS2, PLA2G4A, WIPI1, TC2N, LATS1, AFG3L2, ASPH, UQCRC2, MCTP2, ZNF432, KPNB1, ZNF790, C1S, XPA, CYP2C19, ACACB, LPP, LTBP1, PPP3R1, ADAMTS17, PDSS1, ZBED6, ZC3H13, ZSWIM4, GALNT7, SMAD2, DTNA, ZRANB2, GBF1, ZBTB10, LNPEP, NUP153, MAP3K13, ZNF532, ADGRL3	139	4386	15478	1.39635	0.879068	1	1.0\
GOTERM_MF_FAT	GO:0046872~metal ion binding	52	30.7692	0.00607845	MCFD2, BNC2, RNF13, CHD4, CBLB, BRCA1, CTCF, GPHN, PHF8, RIMS2, RIMS1, EEF2K, ZC3H7A, ADAMTSL5, CHEK2, ZNF407, ZNF208, POGZ, EDIL3, CADPS2, PLA2G4A, TC2N, LATS1, AFG3L2, ASPH, UQCRC2, MCTP2, ZNF432, KPNB1, ZNF790, C1S, XPA, CYP2C19, ACACB, LPP, LTBP1, PPP3R1, ADAMTS17, PDSS1, ZBED6, ZC3H13, ZSWIM4, GALNT7, SMAD2, DTNA, ZRANB2, ZBTB10, LNPEP, NUP153, MAP3K13, ZNF532, ADGRL3	139	4166	15478	1.3899	0.963061	1	1.0\
GOTERM_MF_FAT	GO:0043169~cation binding	52	30.7692	0.00767259	MCFD2, BNC2, RNF13, CHD4, CBLB, BRCA1, CTCF, GPHN, PHF8, RIMS2, RIMS1, EEF2K, ZC3H7A, ADAMTSL5, CHEK2, ZNF407, ZNF208, POGZ, EDIL3, CADPS2, PLA2G4A, TC2N, LATS1, AFG3L2, ASPH, UQCRC2, MCTP2, ZNF432, KPNB1, ZNF790, C1S, XPA, CYP2C19, ACACB, LPP, LTBP1, PPP3R1, ADAMTS17, PDSS1, ZBED6, ZC3H13, ZSWIM4, GALNT7, SMAD2, DTNA, ZRANB2, ZBTB10, LNPEP, NUP153, MAP3K13, ZNF532, ADGRL3	139	4213	15478	1.3744	0.984499	1	1.0\
GOTERM_MF_FAT	GO:0008270~zinc ion binding	20	11.8343	0.00778763	DTNA, ZRANB2, BNC2, RNF13, CBLB, LNPEP, CHD4, NUP153, BRCA1, CTCF, LPP, PHF8, AFG3L2, ADAMTSL5, ZNF407, ADAMTS17, ZNF208, UQCRC2, ZSWIM4, KPNB1	139	1169	15478	1.90509	0.985442	1	1.0\
GOTERM_MF_FAT	GO:0051219~phosphoprotein binding	4	2.36686	0.0129787	TBK1, FBXW7, MAPK1, CBLB	139	55	15478	8.09836	0.999148	1	1.0\
GOTERM_MF_FAT	GO:0045309~protein phosphorylated amino acid binding	3	1.77515	0.0176646	FBXW7, MAPK1, CBLB	139	23	15478	14.5242	0.999935	1	1.0\
GOTERM_MF_FAT	GO:0019901~protein kinase binding	11	6.50888	0.0205547	LATS1, DNAJC3, PPP1R12A, CHEK2, MVP, AXIN1, MAPK1, CBLB, MAP3K13, CLASP2, CNTLN	139	531	15478	2.30674	0.999987	1	1.0\
GOTERM_MF_FAT	GO:0019904~protein domain specific binding	12	7.10059	0.0215003	PPP3R1, DTNA, VAPA, YWHAQ, LAMP1, XPA, TP53BP2, AXIN1, CBLB, POU2F2, KPNB1, CNTLN	139	614	15478	2.17627	0.999992	1	1.0\
GOTERM_MF_FAT	GO:0005524~ATP binding	22	13.0178	0.0240998	MAGI1, YARS, MYO10, CHD9, CHD4, CTPS1, ACACB, GPHN, LATS1, RECQL4, TTLL7, AFG3L2, EEF2K, BTAF1, TBK1, STK35, CHEK2, RARS, ERBB2, LONP2, MAPK1, MAP3K13	139	1495	15478	1.63863	0.999998	1	1.0\
GOTERM_MF_FAT	GO:0000149~SNARE binding	5	2.95858	0.0269518	NBAS, STXBP4, STX5, TSNARE1, TC2N	139	127	15478	4.38396	1	1	1.0\
GOTERM_MF_FAT	GO:0046914~transition metal ion binding	21	12.426	0.0273996	DTNA, ZRANB2, BNC2, RNF13, CBLB, LNPEP, CHD4, NUP153, BRCA1, CTCF, CYP2C19, LPP, PHF8, AFG3L2, ADAMTSL5, ZNF407, ADAMTS17, ZNF208, UQCRC2, ZSWIM4, KPNB1	139	1423	15478	1.64329	1	1	1.0\
GOTERM_MF_FAT	GO:0032559~adenyl ribonucleotide binding	22	13.0178	0.0303018	MAGI1, YARS, MYO10, CHD9, CHD4, CTPS1, ACACB, GPHN, LATS1, RECQL4, TTLL7, AFG3L2, EEF2K, BTAF1, TBK1, STK35, CHEK2, RARS, ERBB2, LONP2, MAPK1, MAP3K13	139	1531	15478	1.6001	1	1	1.0\
GOTERM_MF_FAT	GO:0030554~adenyl nucleotide binding	22	13.0178	0.0324208	MAGI1, YARS, MYO10, CHD9, CHD4, CTPS1, ACACB, GPHN, LATS1, RECQL4, TTLL7, AFG3L2, EEF2K, BTAF1, TBK1, STK35, CHEK2, RARS, ERBB2, LONP2, MAPK1, MAP3K13	139	1542	15478	1.58869	1	1	1.0\
GOTERM_MF_FAT	GO:0042802~identical protein binding	20	11.8343	0.0325868	SMAD2, C1S, TFRC, FBXW7, MVP, XPA, AXIN1, NUP153, CTPS1, RAD52, CCDC91, KLRK1, CREB1, CHEK2, PRPF3, ERBB2, TP53BP2, CRYL1, MAPK1, MAP3K13	139	1358	15478	1.63995	1	1	1.0\
GOTERM_MF_FAT	GO:0097367~carbohydrate derivative binding	29	17.1598	0.0381757	TFRC, CHD9, CHD4, SHB, ACACB, GPHN, LGALS4, RECQL4, EEF2K, BTAF1, TBK1, ADAMTSL5, STK35, CHEK2, RARS, ERBB2, MAPK1, LONP2, LBP, CLASP2, MAGI1, YARS, MYO10, CTPS1, RHOF, LATS1, TTLL7, AFG3L2, MAP3K13	139	2241	15478	1.44097	1	1	1.0\
GOTERM_MF_FAT	GO:0019900~kinase binding	11	6.50888	0.0402926	LATS1, DNAJC3, PPP1R12A, CHEK2, MVP, AXIN1, MAPK1, CBLB, MAP3K13, CLASP2, CNTLN	139	595	15478	2.05862	1	1	1.0\
GOTERM_MF_FAT	GO:0019899~enzyme binding	24	14.2012	0.0450632	SMAD2, ANKLE2, PPP1R12A, FBXW7, MVP, AXIN1, CBLB, BRCA1, CFLAR, CYP2C19, RIMS2, DNAJC3, LATS1, RIMS1, CREB1, LAMP1, CHEK2, ERBB2, LONP2, MAPK1, MAP3K13, KPNB1, CLASP2, CNTLN	139	1789	15478	1.49383	1	1	1.0\
GOTERM_MF_FAT	GO:0019902~phosphatase binding	5	2.95858	0.0490483	SMAD2, ANKLE2, MVP, ERBB2, MAPK1	139	154	15478	3.61534	1	1	1.0\
GOTERM_MF_FAT	GO:0005509~calcium ion binding	12	7.10059	0.0557349	MCFD2, PPP3R1, EEF2K, ASPH, C1S, PLA2G4A, CBLB, MCTP2, TC2N, LTBP1, EDIL3, ADGRL3	139	717	15478	1.86364	1	1	1.0\
GOTERM_MF_FAT	GO:0016874~ligase activity	8	4.73373	0.0736027	YARS, TTLL7, RNF13, RARS, CBLB, CTPS1, BRCA1, ACACB	139	409	15478	2.17804	1	1	1.0\
GOTERM_MF_FAT	GO:0044325~ion channel binding	4	2.36686	0.0801795	RIMS2, RIMS1, YWHAQ, ASPH	139	113	15478	3.94168	1	1	1.0\
GOTERM_MF_FAT	GO:0004222~metalloendopeptidase activity	4	2.36686	0.0801795	AFG3L2, ADAMTSL5, ADAMTS17, UQCRC2	139	113	15478	3.94168	1	1	1.0\
GOTERM_MF_FAT	GO:0004176~ATP-dependent peptidase activity	2	1.18343	0.0856893	AFG3L2, LONP2	139	10	15478	22.2705	1	1	1.0\
GOTERM_MF_FAT	GO:0030246~carbohydrate binding	6	3.5503	0.0875377	GALNT7, LGALS4, KLRK1, H6PD, CLEC10A, ADGRL3	139	264	15478	2.53074	1	1	1.0\
GOTERM_MF_FAT	GO:0008237~metallopeptidase activity	5	2.95858	0.0902146	AFG3L2, ADAMTSL5, ADAMTS17, LNPEP, UQCRC2	139	190	15478	2.93033	1	1	1.0\
GOTERM_MF_FAT	GO:1901981~phosphatidylinositol phosphate binding	4	2.36686	0.0920599	MYO10, GBF1, WIPI1, SNX20	139	120	15478	3.71175	1	1	1.0\
GOTERM_MF_FAT	GO:0035639~purine ribonucleoside triphosphate binding	23	13.6095	0.0930962	MAGI1, YARS, MYO10, CHD9, CHD4, CTPS1, RHOF, ACACB, GPHN, LATS1, RECQL4, TTLL7, AFG3L2, EEF2K, BTAF1, TBK1, STK35, CHEK2, RARS, ERBB2, LONP2, MAPK1, MAP3K13	139	1841	15478	1.39115	1	1	1.0\
GOTERM_MF_FAT	GO:0070411~I-SMAD binding	2	1.18343	0.0938464	SMAD2, AXIN1	139	11	15478	20.2459	1	1	1.0\
GOTERM_MF_FAT	GO:0005544~calcium-dependent phospholipid binding	3	1.77515	0.0944829	PLA2G4A, MCTP2, TC2N	139	58	15478	5.75961	1	1	1.0\
GOTERM_MF_FAT	GO:0016879~ligase activity, forming carbon-nitrogen bonds	3	1.77515	0.0944829	TTLL7, CTPS1, ACACB	139	58	15478	5.75961	1	1	1.0\
GOTERM_MF_FAT	GO:0032550~purine ribonucleoside binding	23	13.6095	0.0968353	MAGI1, YARS, MYO10, CHD9, CHD4, CTPS1, RHOF, ACACB, GPHN, LATS1, RECQL4, TTLL7, AFG3L2, EEF2K, BTAF1, TBK1, STK35, CHEK2, RARS, ERBB2, LONP2, MAPK1, MAP3K13	139	1850	15478	1.38438	1	1	1.0\
GOTERM_MF_FAT	GO:0005543~phospholipid binding	7	4.14201	0.0971769	MYO10, GBF1, PLA2G4A, WIPI1, MCTP2, TC2N, SNX20	139	354	15478	2.20189	1	1	1.0\
GOTERM_MF_FAT	GO:0001883~purine nucleoside binding	23	13.6095	0.0981034	MAGI1, YARS, MYO10, CHD9, CHD4, CTPS1, RHOF, ACACB, GPHN, LATS1, RECQL4, TTLL7, AFG3L2, EEF2K, BTAF1, TBK1, STK35, CHEK2, RARS, ERBB2, LONP2, MAPK1, MAP3K13	139	1853	15478	1.38214	1	1	1.0\
GOTERM_MF_FAT	GO:0032549~ribonucleoside binding	23	13.6095	0.0981034	MAGI1, YARS, MYO10, CHD9, CHD4, CTPS1, RHOF, ACACB, GPHN, LATS1, RECQL4, TTLL7, AFG3L2, EEF2K, BTAF1, TBK1, STK35, CHEK2, RARS, ERBB2, LONP2, MAPK1, MAP3K13	139	1853	15478	1.38214	1	1	1.0\
KEGG_PATHWAY	hsa04390:Hippo signaling pathway	6	3.5503	0.00857983	SMAD2, LATS1, PATJ, YWHAQ, TP53BP2, AXIN1	59	151	6879	4.63284	0.760786	1	1.0\
KEGG_PATHWAY	hsa04921:Oxytocin signaling pathway	5	2.95858	0.0371497	PPP3R1, EEF2K, PPP1R12A, PLA2G4A, MAPK1	59	150	6879	3.88644	0.998135	1	1.0\
KEGG_PATHWAY	hsa05215:Prostate cancer	4	2.36686	0.037688	CREB1, PDGFD, ERBB2, MAPK1	59	88	6879	5.29969	0.9983	1	1.0\
KEGG_PATHWAY	hsa05152:Tuberculosis	5	2.95858	0.0614372	PPP3R1, CREB1, LAMP1, MAPK1, LBP	59	177	6879	3.29359	0.999973	1	1.0\
KEGG_PATHWAY	hsa05213:Endometrial cancer	3	1.77515	0.0708548	ERBB2, AXIN1, MAPK1	59	52	6879	6.72653	0.999995	1	1.0\
KEGG_PATHWAY	hsa04724:Glutamatergic synapse	4	2.36686	0.0709753	SLC38A1, PPP3R1, PLA2G4A, MAPK1	59	114	6879	4.09099	0.999995	1	1.0\
KEGG_PATHWAY	hsa00590:Arachidonic acid metabolism	3	1.77515	0.0932594	PTGES3, PLA2G4A, CYP2C19	59	61	6879	5.73409	1	1	1.0\
KEGG_PATHWAY	hsa04370:VEGF signaling pathway	3	1.77515	0.0932594	PPP3R1, PLA2G4A, MAPK1	59	61	6879	5.73409	1	1	1.0\
KEGG_PATHWAY	hsa05210:Colorectal cancer	3	1.77515	0.0958636	SMAD2, AXIN1, MAPK1	59	62	6879	5.64161	1	1	1.0\

## Sheet: up-circRNAs and source genes
Up-regulated circRNAs	Source_gene_name
novel_circ_0001544	CYP2C19;AL583836.1
novel_circ_0001547	AL583836.1;CYP2C19
novel_circ_0025529	--
hsa_circ_0001425	HERC6
hsa_circ_0003121	ELMSAN1
hsa_circ_0007752	ASPH
hsa_circ_0007974	BRWD3
novel_circ_0000087	GBF1
hsa_circ_0085447	TBC1D31
novel_circ_0014223	--
novel_circ_0028555	PIP4P2
hsa_circ_0027093	PTGES3
hsa_circ_0027090	PTGES3
novel_circ_0029466	--
novel_circ_0029462	--
novel_circ_0016518	NEB
novel_circ_0022409	CCSER1
novel_circ_0029644	SHB;AL138752.2
novel_circ_0015635	MAPK1
hsa_circ_0005219	STK35
hsa_circ_0068389	MAP3K13
novel_circ_0030728	--
novel_circ_0007577	--
hsa_circ_0066714	CBLB
hsa_circ_0008384	ZRANB2
novel_circ_0006398	CATSPERB
novel_circ_0009843	B3GNTL1
novel_circ_0006402	TC2N
novel_circ_0005157	ZC3H13
hsa_circ_0003769	ZC3H7A
novel_circ_0014384	TTLL7
hsa_circ_0003567	ARHGEF19
novel_circ_0025961	CADPS2
hsa_circ_0001958	PCNX2
hsa_circ_0017648	SFMBT2
novel_circ_0024066	LNPEP
hsa_circ_0004006	TANC2
novel_circ_0024596	--
novel_circ_0028492	ZBTB10
novel_circ_0020008	--
novel_circ_0001703	PDGFD
novel_circ_0017963	LTBP1
novel_circ_0006444	UNC79
novel_circ_0004137	SLC38A1
hsa_circ_0085782	DENND3
hsa_circ_0006247	LPP
novel_circ_0015002	LBP
hsa_circ_0007623	ZNF432
hsa_circ_0008261	NBAS
novel_circ_0023634	CENPK
hsa_circ_0015280	KLHL20
hsa_circ_0043462	ERBB2
novel_circ_0014158	PATJ
hsa_circ_0007294	ANKS1B
hsa_circ_0006990	VAPA
novel_circ_0004249	--
novel_circ_0003111	SLC41A2
hsa_circ_0073652	DMXL1
novel_circ_0004469	C1S
hsa_circ_0000413	TBK1
novel_circ_0021376	LARP1B
hsa_circ_0074881	RARS
hsa_circ_0007948	PTPN13
novel_circ_0010354	ZNF532
hsa_circ_0002101	LATS1
hsa_circ_0008757	USO1
hsa_circ_0008756	--
hsa_circ_0008284	EEF2K
hsa_circ_0043954	BRCA1
novel_circ_0019594	SELENOT
novel_circ_0010807	ZNF208
hsa_circ_0048259	ADAMTSL5
novel_circ_0019973	MCF2L2
novel_circ_0024361	SAMD3
hsa_circ_0037936	MRTFB
hsa_circ_0000387	CCDC91
hsa_circ_0005114	RIMS2
hsa_circ_0008979	MCFD2
hsa_circ_0006786	TOX
novel_circ_0008976	--
novel_circ_0028566	--;TRIQK
novel_circ_0008221	PPL
novel_circ_0018834	YWHAQ
novel_circ_0010012	RBBP8
novel_circ_0018546	AC017083.3;PPP3R1
novel_circ_0027511	RIMS2
hsa_circ_0064772	CLASP2
novel_circ_0011701	PRPF3
novel_circ_0022537	EPB41L4A
novel_circ_0021506	LRBA
hsa_circ_0037060	ADAMTS17
novel_circ_0008255	CHD9
hsa_circ_0029098	KNTC1
novel_circ_0010136	DTNA
novel_circ_0013633	YARS
novel_circ_0017277	CREB1
novel_circ_0021941	PDS5A
novel_circ_0004919	--
hsa_circ_0008732	BNC2
hsa_circ_0044287	KPNB1
hsa_circ_0070660	MCUB
novel_circ_0010987	LGALS4
novel_circ_0010677	DNASE2
novel_circ_0001536	AL583836.1;CYP2C19
novel_circ_0001537	AL583836.1;CYP2C19
hsa_circ_0039308	LONP2
novel_circ_0001702	PDGFD
hsa_circ_0085412	DEPTOR
novel_circ_0014760	--
hsa_circ_0085311	OXR1
novel_circ_0020550	TRAK1
hsa_circ_0003864	MVP
novel_circ_0017101	CFLAR
hsa_circ_0024986	RAD52
hsa_circ_0006688	--
novel_circ_0029136	RALGPS1
hsa_circ_0004683	VPS35L
hsa_circ_0062098	PCNT
novel_circ_0010690	ZSWIM4
novel_circ_0004871	CRYL1
hsa_circ_0006389	WDR7
hsa_circ_0003653	GREB1L
hsa_circ_0039346	SNX20
hsa_circ_0007787	RECQL4
novel_circ_0003080	KLRK1;KLRC4-KLRK1
hsa_circ_0073244	EDIL3
hsa_circ_0085804	TSNARE1
novel_circ_0011992	--
hsa_circ_0016115	ZC3H11A;ZBED6
hsa_circ_0000424	PPP1R12A
novel_circ_0021538	FBXW7
hsa_circ_0003559	XYLT1
hsa_circ_0029051	DIABLO;DIABLO;AC048338.1
hsa_circ_0008558	LONP2
hsa_circ_0006748	STX5
hsa_circ_0047964	ZNF407
hsa_circ_0004074	--
novel_circ_0024330	THEMIS
novel_circ_0010943	ZNF790
hsa_circ_0004408	LAMP1
novel_circ_0020999	MAGI1
hsa_circ_0009069	PHF8
hsa_circ_0002718	XPA
novel_circ_0011834	TDRD10
novel_circ_0011798	--
hsa_circ_0032251	GPHN
novel_circ_0024270	CEP85L
novel_circ_0024275	CEP85L
novel_circ_0019582	RNF13
novel_circ_0004664	--
hsa_circ_0008272	CTCF
novel_circ_0009359	STXBP4
hsa_circ_0057768	C2CD6
novel_circ_0011596	HMGCS2
novel_circ_0025345	--
hsa_circ_0008434	UQCRC2
hsa_circ_0003490	CHEK2
novel_circ_0001448	BTAF1
hsa_circ_0016559	TP53BP2
novel_circ_0012452	PLA2G4A
novel_circ_0021061	EIF4E3
hsa_circ_0075737	NUP153
hsa_circ_0014178	POGZ
hsa_circ_0032406	PCNX1
novel_circ_0011029	POU2F2
novel_circ_0026215	--
hsa_circ_0008296	CTPS1
hsa_circ_0025219	CHD4;AC006064.6
hsa_circ_0086420	CNTLN
novel_circ_0020983	MAGI1
hsa_circ_0068629	TFRC
novel_circ_0014488	H6PD
novel_circ_0023266	--
hsa_circ_0002473	DNAJC3
novel_circ_0023077	MYO10
hsa_circ_0084927	ESRP1
novel_circ_0029787	CEMIP2
hsa_circ_0075872	CARMIL1
novel_circ_0021120	SETD5
novel_circ_0025467	RIMS1
novel_circ_0009646	CLEC10A
novel_circ_0019874	NAALADL2
hsa_circ_0025750	FAR2
novel_circ_0027562	SAMD12
novel_circ_0005366	--
hsa_circ_0045502	WIPI1
hsa_circ_0015352	COP1
hsa_circ_0032969	TC2N
novel_circ_0029655	--
hsa_circ_0006903	ANKLE2
hsa_circ_0004947	AXIN1
hsa_circ_0063604	CCDC134
hsa_circ_0028099	ACACB
hsa_circ_0087840	FSD1L
novel_circ_0030032	AOPEP
novel_circ_0013894	SPATA6
hsa_circ_0001458	GALNT7
hsa_circ_0085173	GRHL2
hsa_circ_0004650	PCED1B
novel_circ_0024442	--
novel_circ_0021382	LARP1B
hsa_circ_0008115	PDSS1
novel_circ_0020042	MAP3K13
hsa_circ_0030787	NALCN
novel_circ_0020277	LRCH3
novel_circ_0022147	ADGRL3
hsa_circ_0072425	NNT
hsa_circ_0000450	RHOF
hsa_circ_0001417	ANKRD17
hsa_circ_0046964	AFG3L2
hsa_circ_0047612	SMAD2
novel_circ_0014799	--
hsa_circ_0000660	MCTP2
