# Supplementary material for: High-throughput circular RNA sequencing reveals the profiles of circular RNA in non-cirrhotic hepatocellular carcinoma
Source: BMC Cancer. 2022 Aug 5;22:857. doi: 10.1186/s12885-022-09909-2 (PMC9356431; doi:10.1186/s12885-022-09909-2)
Supplement: Supplementary file 11 — Additional file 11: Table S8. [file 12885_2022_9909_MOESM11_ESM.xlsx]

## Sheet: Sheet1
The binding capacities between circRNAs and miRNAs calculated by miRanda software
miRNA	gene	Total Score	Total Energy	Max Score	Max Energy	Len_miRNA	Len_gene	Positions
hsa-miR-17-3p	hsa_circ_0002473	164	-23.55	164	-23.55	22	200	106
hsa-miR-4645-3p	hsa_circ_0002473	158	-24.72	158	-24.72	22	200	27
hsa-miR-208a-5p	hsa_circ_0002473	153	-19.05	153	-19.05	22	200	49
hsa-miR-3183	hsa_circ_0002473	151	-20.33	151	-20.33	22	200	121
hsa-miR-1470	hsa_circ_0002473	140	-19.67	140	-19.67	21	200	20
hsa-miR-30e-3p	novel_circ_0013894	149	-10.3	149	-10.3	22	375	305
hsa-miR-125a-5p	novel_circ_0013894	148	-19.93	148	-19.93	24	375	153
hsa-miR-23b-3p	novel_circ_0013894	147	-11.02	147	-11.02	23	375	29
hsa-miR-125b-5p	novel_circ_0013894	145	-17.26	145	-17.26	22	375	161
hsa-miR-145-5p	novel_circ_0013894	142	-12.83	142	-12.83	23	375	296
hsa-miR-338-3p	novel_circ_0015002	164	-22.62	164	-22.62	22	331	121
hsa-miR-499a-3p	novel_circ_0015002	156	-18.95	156	-18.95	22	331	130
hsa-miR-411-5p	novel_circ_0015002	155	-16.31	155	-16.31	21	331	226
hsa-miR-433-3p	novel_circ_0015002	149	-16.84	149	-16.84	22	331	274
hsa-miR-216b-5p	novel_circ_0015002	145	-12.78	145	-12.78	22	331	57
hsa-miR-6762-3p	hsa_circ_0003823	158	-23.19	158	-23.19	23	522	353
hsa-miR-182-5p	hsa_circ_0003823	158	-11.38	158	-11.38	24	522	3
hsa-miR-7155-5p	hsa_circ_0003823	156	-22.93	156	-22.93	19	522	67
hsa-miR-6085	hsa_circ_0003823	156	-23.98	156	-23.98	19	522	57
hsa-miR-561-5p	hsa_circ_0003823	154	-13.13	154	-13.13	22	522	1
